# Supplementary material for: A novel microbe-based treatment that attenuates the inflammatory profile in a mouse model of allergic airway disease
Source: Sci Rep. 2016 Oct 13;6:35338. doi: 10.1038/srep35338 (PMC5062168; doi:10.1038/srep35338)
Supplement: Supplementary Table 1 [file srep35338-s1.doc]

<?xml version="1.0" encoding="UTF-8" standalone="yes"?>
<?mso-application progid="Word.Document"?>
<w:wordDocument xmlns:aml="http://schemas.microsoft.com/aml/2001/core" xmlns:wpc="http://schemas.microsoft.com/office/word/2010/wordprocessingCanvas" xmlns:dt="uuid:C2F41010-65B3-11d1-A29F-00AA00C14882" xmlns:mo="http://schemas.microsoft.com/office/mac/office/2008/main" xmlns:mc="http://schemas.openxmlformats.org/markup-compatibility/2006" xmlns:mv="urn:schemas-microsoft-com:mac:vml" xmlns:o="urn:schemas-microsoft-com:office:office" xmlns:v="urn:schemas-microsoft-com:vml" xmlns:w10="urn:schemas-microsoft-com:office:word" xmlns:w="http://schemas.microsoft.com/office/word/2003/wordml" xmlns:wx="http://schemas.microsoft.com/office/word/2003/auxHint" xmlns:wne="http://schemas.microsoft.com/office/word/2006/wordml" xmlns:wsp="http://schemas.microsoft.com/office/word/2003/wordml/sp2" xmlns:sl="http://schemas.microsoft.com/schemaLibrary/2003/core" w:macrosPresent="no" w:embeddedObjPresent="no" w:ocxPresent="no" xml:space="preserve"><w:ignoreSubtree w:val="http://schemas.microsoft.com/office/word/2003/wordml/sp2"/><o:DocumentProperties><o:Author>Jeremy Hirota</o:Author><o:LastAuthor>Jeremy Hirota</o:LastAuthor><o:Revision>2</o:Revision><o:TotalTime>1</o:TotalTime><o:Created>2016-08-17T22:18:00Z</o:Created><o:LastSaved>2016-08-17T22:18:00Z</o:LastSaved><o:Pages>2</o:Pages><o:Words>498</o:Words><o:Characters>2845</o:Characters><o:Company>UBC</o:Company><o:Lines>23</o:Lines><o:Paragraphs>6</o:Paragraphs><o:CharactersWithSpaces>3337</o:CharactersWithSpaces><o:Version>14</o:Version></o:DocumentProperties><w:fonts><w:defaultFonts w:ascii="Cambria" w:fareast="ＭＳ 明朝" w:h-ansi="Cambria" w:cs="Times New Roman"/><w:font w:name="Times New Roman"><w:panose-1 w:val="02020603050405020304"/><w:charset w:val="00"/><w:family w:val="auto"/><w:pitch w:val="variable"/><w:sig w:usb-0="E0002AFF" w:usb-1="C0007841" w:usb-2="00000009" w:usb-3="00000000" w:csb-0="000001FF" w:csb-1="00000000"/></w:font><w:font w:name="Arial"><w:panose-1 w:val="020B0604020202020204"/><w:charset w:val="00"/><w:family w:val="auto"/><w:pitch w:val="variable"/><w:sig w:usb-0="E0002AFF" w:usb-1="C0007843" w:usb-2="00000009" w:usb-3="00000000" w:csb-0="000001FF" w:csb-1="00000000"/></w:font><w:font w:name="Times"><w:panose-1 w:val="02000500000000000000"/><w:charset w:val="00"/><w:family w:val="auto"/><w:pitch w:val="variable"/><w:sig w:usb-0="00000003" w:usb-1="00000000" w:usb-2="00000000" w:usb-3="00000000" w:csb-0="00000001" w:csb-1="00000000"/></w:font><w:font w:name="ＭＳ 明朝"><w:charset w:val="4E"/><w:family w:val="auto"/><w:pitch w:val="variable"/><w:sig w:usb-0="E00002FF" w:usb-1="6AC7FDFB" w:usb-2="00000012" w:usb-3="00000000" w:csb-0="0002009F" w:csb-1="00000000"/></w:font><w:font w:name="ＭＳ 明朝"><w:charset w:val="4E"/><w:family w:val="auto"/><w:pitch w:val="variable"/><w:sig w:usb-0="E00002FF" w:usb-1="6AC7FDFB" w:usb-2="00000012" w:usb-3="00000000" w:csb-0="0002009F" w:csb-1="00000000"/></w:font><w:font w:name="Calibri"><w:panose-1 w:val="020F0502020204030204"/><w:charset w:val="00"/><w:family w:val="auto"/><w:pitch w:val="variable"/><w:sig w:usb-0="E10002FF" w:usb-1="4000ACFF" w:usb-2="00000009" w:usb-3="00000000" w:csb-0="0000019F" w:csb-1="00000000"/></w:font><w:font w:name="Cambria"><w:panose-1 w:val="02040503050406030204"/><w:charset w:val="00"/><w:family w:val="auto"/><w:pitch w:val="variable"/><w:sig w:usb-0="E00002FF" w:usb-1="400004FF" w:usb-2="00000000" w:usb-3="00000000" w:csb-0="0000019F" w:csb-1="00000000"/></w:font></w:fonts><w:styles><w:versionOfBuiltInStylenames w:val="8"/><w:latentStyles w:defLockedState="off" w:latentStyleCount="276"><w:lsdException w:name="Normal"/><w:lsdException w:name="heading 1"/><w:lsdException w:name="heading 2"/><w:lsdException w:name="heading 3"/><w:lsdException w:name="heading 4"/><w:lsdException w:name="heading 5"/><w:lsdException w:name="heading 6"/><w:lsdException w:name="heading 7"/><w:lsdException w:name="heading 8"/><w:lsdException w:name="heading 9"/><w:lsdException w:name="toc 1"/><w:lsdException w:name="toc 2"/><w:lsdException w:name="toc 3"/><w:lsdException w:name="toc 4"/><w:lsdException w:name="toc 5"/><w:lsdException w:name="toc 6"/><w:lsdException w:name="toc 7"/><w:lsdException w:name="toc 8"/><w:lsdException w:name="toc 9"/><w:lsdException w:name="caption"/><w:lsdException w:name="Title"/><w:lsdException w:name="Default Paragraph Font"/><w:lsdException w:name="Subtitle"/><w:lsdException w:name="Strong"/><w:lsdException w:name="Emphasis"/><w:lsdException w:name="Table Grid"/><w:lsdException w:name="Placeholder Text"/><w:lsdException w:name="No Spacing"/><w:lsdException w:name="Light Shading"/><w:lsdException w:name="Light List"/><w:lsdException w:name="Light Grid"/><w:lsdException w:name="Medium Shading 1"/><w:lsdException w:name="Medium Shading 2"/><w:lsdException w:name="Medium List 1"/><w:lsdException w:name="Medium List 2"/><w:lsdException w:name="Medium Grid 1"/><w:lsdException w:name="Medium Grid 2"/><w:lsdException w:name="Medium Grid 3"/><w:lsdException w:name="Dark List"/><w:lsdException w:name="Colorful Shading"/><w:lsdException w:name="Colorful List"/><w:lsdException w:name="Colorful Grid"/><w:lsdException w:name="Light Shading Accent 1"/><w:lsdException w:name="Light List Accent 1"/><w:lsdException w:name="Light Grid Accent 1"/><w:lsdException w:name="Medium Shading 1 Accent 1"/><w:lsdException w:name="Medium Shading 2 Accent 1"/><w:lsdException w:name="Medium List 1 Accent 1"/><w:lsdException w:name="Revision"/><w:lsdException w:name="List Paragraph"/><w:lsdException w:name="Quote"/><w:lsdException w:name="Intense Quote"/><w:lsdException w:name="Medium List 2 Accent 1"/><w:lsdException w:name="Medium Grid 1 Accent 1"/><w:lsdException w:name="Medium Grid 2 Accent 1"/><w:lsdException w:name="Medium Grid 3 Accent 1"/><w:lsdException w:name="Dark List Accent 1"/><w:lsdException w:name="Colorful Shading Accent 1"/><w:lsdException w:name="Colorful List Accent 1"/><w:lsdException w:name="Colorful Grid Accent 1"/><w:lsdException w:name="Light Shading Accent 2"/><w:lsdException w:name="Light List Accent 2"/><w:lsdException w:name="Light Grid Accent 2"/><w:lsdException w:name="Medium Shading 1 Accent 2"/><w:lsdException w:name="Medium Shading 2 Accent 2"/><w:lsdException w:name="Medium List 1 Accent 2"/><w:lsdException w:name="Medium List 2 Accent 2"/><w:lsdException w:name="Medium Grid 1 Accent 2"/><w:lsdException w:name="Medium Grid 2 Accent 2"/><w:lsdException w:name="Medium Grid 3 Accent 2"/><w:lsdException w:name="Dark List Accent 2"/><w:lsdException w:name="Colorful Shading Accent 2"/><w:lsdException w:name="Colorful List Accent 2"/><w:lsdException w:name="Colorful Grid Accent 2"/><w:lsdException w:name="Light Shading Accent 3"/><w:lsdException w:name="Light List Accent 3"/><w:lsdException w:name="Light Grid Accent 3"/><w:lsdException w:name="Medium Shading 1 Accent 3"/><w:lsdException w:name="Medium Shading 2 Accent 3"/><w:lsdException w:name="Medium List 1 Accent 3"/><w:lsdException w:name="Medium List 2 Accent 3"/><w:lsdException w:name="Medium Grid 1 Accent 3"/><w:lsdException w:name="Medium Grid 2 Accent 3"/><w:lsdException w:name="Medium Grid 3 Accent 3"/><w:lsdException w:name="Dark List Accent 3"/><w:lsdException w:name="Colorful Shading Accent 3"/><w:lsdException w:name="Colorful List Accent 3"/><w:lsdException w:name="Colorful Grid Accent 3"/><w:lsdException w:name="Light Shading Accent 4"/><w:lsdException w:name="Light List Accent 4"/><w:lsdException w:name="Light Grid Accent 4"/><w:lsdException w:name="Medium Shading 1 Accent 4"/><w:lsdException w:name="Medium Shading 2 Accent 4"/><w:lsdException w:name="Medium List 1 Accent 4"/><w:lsdException w:name="Medium List 2 Accent 4"/><w:lsdException w:name="Medium Grid 1 Accent 4"/><w:lsdException w:name="Medium Grid 2 Accent 4"/><w:lsdException w:name="Medium Grid 3 Accent 4"/><w:lsdException w:name="Dark List Accent 4"/><w:lsdException w:name="Colorful Shading Accent 4"/><w:lsdException w:name="Colorful List Accent 4"/><w:lsdException w:name="Colorful Grid Accent 4"/><w:lsdException w:name="Light Shading Accent 5"/><w:lsdException w:name="Light List Accent 5"/><w:lsdException w:name="Light Grid Accent 5"/><w:lsdException w:name="Medium Shading 1 Accent 5"/><w:lsdException w:name="Medium Shading 2 Accent 5"/><w:lsdException w:name="Medium List 1 Accent 5"/><w:lsdException w:name="Medium List 2 Accent 5"/><w:lsdException w:name="Medium Grid 1 Accent 5"/><w:lsdException w:name="Medium Grid 2 Accent 5"/><w:lsdException w:name="Medium Grid 3 Accent 5"/><w:lsdException w:name="Dark List Accent 5"/><w:lsdException w:name="Colorful Shading Accent 5"/><w:lsdException w:name="Colorful List Accent 5"/><w:lsdException w:name="Colorful Grid Accent 5"/><w:lsdException w:name="Light Shading Accent 6"/><w:lsdException w:name="Light List Accent 6"/><w:lsdException w:name="Light Grid Accent 6"/><w:lsdException w:name="Medium Shading 1 Accent 6"/><w:lsdException w:name="Medium Shading 2 Accent 6"/><w:lsdException w:name="Medium List 1 Accent 6"/><w:lsdException w:name="Medium List 2 Accent 6"/><w:lsdException w:name="Medium Grid 1 Accent 6"/><w:lsdException w:name="Medium Grid 2 Accent 6"/><w:lsdException w:name="Medium Grid 3 Accent 6"/><w:lsdException w:name="Dark List Accent 6"/><w:lsdException w:name="Colorful Shading Accent 6"/><w:lsdException w:name="Colorful List Accent 6"/><w:lsdException w:name="Colorful Grid Accent 6"/><w:lsdException w:name="Subtle Emphasis"/><w:lsdException w:name="Intense Emphasis"/><w:lsdException w:name="Subtle Reference"/><w:lsdException w:name="Intense Reference"/><w:lsdException w:name="Book Title"/><w:lsdException w:name="Bibliography"/><w:lsdException w:name="TOC Heading"/></w:latentStyles><w:style w:type="paragraph" w:default="on" w:styleId="Normal"><w:name w:val="Normal"/><w:aliases w:val="ARIAL"/><w:next w:val="NoSpacing"/><w:rsid w:val="004E4460"/><w:rPr><w:rFonts w:ascii="Arial" w:fareast="Cambria" w:h-ansi="Arial"/><wx:font wx:val="Arial"/><w:sz w:val="22"/><w:sz-cs w:val="22"/><w:lang w:val="EN-US" w:fareast="JA" w:bidi="AR-SA"/></w:rPr></w:style><w:style w:type="character" w:default="on" w:styleId="DefaultParagraphFont"><w:name w:val="Default Paragraph Font"/></w:style><w:style w:type="table" w:default="on" w:styleId="TableNormal"><w:name w:val="Normal Table"/><wx:uiName wx:val="Table Normal"/><w:rPr><wx:font wx:val="Cambria"/><w:lang w:val="EN-CA" w:fareast="EN-US" w:bidi="AR-SA"/></w:rPr><w:tblPr><w:tblInd w:w="0" w:type="dxa"/><w:tblCellMar><w:top w:w="0" w:type="dxa"/><w:left w:w="108" w:type="dxa"/><w:bottom w:w="0" w:type="dxa"/><w:right w:w="108" w:type="dxa"/></w:tblCellMar></w:tblPr></w:style><w:style w:type="list" w:default="on" w:styleId="NoList"><w:name w:val="No List"/></w:style><w:style w:type="paragraph" w:styleId="NoSpacing"><w:name w:val="No Spacing"/><w:rsid w:val="004E4460"/><w:rPr><w:rFonts w:ascii="Arial" w:fareast="Cambria" w:h-ansi="Arial"/><wx:font wx:val="Arial"/><w:sz w:val="22"/><w:sz-cs w:val="22"/><w:lang w:val="EN-US" w:fareast="JA" w:bidi="AR-SA"/></w:rPr></w:style><w:style w:type="table" w:styleId="TableGrid"><w:name w:val="Table Grid"/><w:basedOn w:val="TableNormal"/><w:rsid w:val="00485D2A"/><w:rPr><wx:font wx:val="Cambria"/></w:rPr><w:tblPr><w:tblInd w:w="0" w:type="dxa"/><w:tblBorders><w:top w:val="single" w:sz="4" wx:bdrwidth="10" w:space="0" w:color="auto"/><w:left w:val="single" w:sz="4" wx:bdrwidth="10" w:space="0" w:color="auto"/><w:bottom w:val="single" w:sz="4" wx:bdrwidth="10" w:space="0" w:color="auto"/><w:right w:val="single" w:sz="4" wx:bdrwidth="10" w:space="0" w:color="auto"/><w:insideH w:val="single" w:sz="4" wx:bdrwidth="10" w:space="0" w:color="auto"/><w:insideV w:val="single" w:sz="4" wx:bdrwidth="10" w:space="0" w:color="auto"/></w:tblBorders><w:tblCellMar><w:top w:w="0" w:type="dxa"/><w:left w:w="108" w:type="dxa"/><w:bottom w:w="0" w:type="dxa"/><w:right w:w="108" w:type="dxa"/></w:tblCellMar></w:tblPr></w:style><w:style w:type="paragraph" w:styleId="Footer"><w:name w:val="footer"/><wx:uiName wx:val="Footer"/><w:basedOn w:val="Normal"/><w:link w:val="FooterChar"/><w:rsid w:val="00B80C9D"/><w:pPr><w:tabs><w:tab w:val="center" w:pos="4320"/><w:tab w:val="right" w:pos="8640"/></w:tabs></w:pPr><w:rPr><wx:font wx:val="Arial"/></w:rPr></w:style><w:style w:type="character" w:styleId="FooterChar"><w:name w:val="Footer Char"/><w:link w:val="Footer"/><w:rsid w:val="00B80C9D"/><w:rPr><w:rFonts w:ascii="Arial" w:fareast="Cambria" w:h-ansi="Arial"/><w:sz w:val="22"/><w:sz-cs w:val="22"/></w:rPr></w:style><w:style w:type="character" w:styleId="PageNumber"><w:name w:val="page number"/><wx:uiName wx:val="Page Number"/><w:basedOn w:val="DefaultParagraphFont"/><w:rsid w:val="00B80C9D"/></w:style><w:style w:type="paragraph" w:styleId="Header"><w:name w:val="header"/><wx:uiName wx:val="Header"/><w:basedOn w:val="Normal"/><w:link w:val="HeaderChar"/><w:rsid w:val="00B80C9D"/><w:pPr><w:tabs><w:tab w:val="center" w:pos="4320"/><w:tab w:val="right" w:pos="8640"/></w:tabs></w:pPr><w:rPr><wx:font wx:val="Arial"/></w:rPr></w:style><w:style w:type="character" w:styleId="HeaderChar"><w:name w:val="Header Char"/><w:link w:val="Header"/><w:rsid w:val="00B80C9D"/><w:rPr><w:rFonts w:ascii="Arial" w:fareast="Cambria" w:h-ansi="Arial"/><w:sz w:val="22"/><w:sz-cs w:val="22"/></w:rPr></w:style></w:styles><w:divs><w:div w:id="412748619"><w:bodyDiv w:val="on"/><w:marLeft w:val="0"/><w:marRight w:val="0"/><w:marTop w:val="0"/><w:marBottom w:val="0"/><w:divBdr><w:top w:val="none" w:sz="0" wx:bdrwidth="0" w:space="0" w:color="auto"/><w:left w:val="none" w:sz="0" wx:bdrwidth="0" w:space="0" w:color="auto"/><w:bottom w:val="none" w:sz="0" wx:bdrwidth="0" w:space="0" w:color="auto"/><w:right w:val="none" w:sz="0" wx:bdrwidth="0" w:space="0" w:color="auto"/></w:divBdr></w:div><w:div w:id="808858206"><w:bodyDiv w:val="on"/><w:marLeft w:val="0"/><w:marRight w:val="0"/><w:marTop w:val="0"/><w:marBottom w:val="0"/><w:divBdr><w:top w:val="none" w:sz="0" wx:bdrwidth="0" w:space="0" w:color="auto"/><w:left w:val="none" w:sz="0" wx:bdrwidth="0" w:space="0" w:color="auto"/><w:bottom w:val="none" w:sz="0" wx:bdrwidth="0" w:space="0" w:color="auto"/><w:right w:val="none" w:sz="0" wx:bdrwidth="0" w:space="0" w:color="auto"/></w:divBdr></w:div><w:div w:id="869075311"><w:bodyDiv w:val="on"/><w:marLeft w:val="0"/><w:marRight w:val="0"/><w:marTop w:val="0"/><w:marBottom w:val="0"/><w:divBdr><w:top w:val="none" w:sz="0" wx:bdrwidth="0" w:space="0" w:color="auto"/><w:left w:val="none" w:sz="0" wx:bdrwidth="0" w:space="0" w:color="auto"/><w:bottom w:val="none" w:sz="0" wx:bdrwidth="0" w:space="0" w:color="auto"/><w:right w:val="none" w:sz="0" wx:bdrwidth="0" w:space="0" w:color="auto"/></w:divBdr></w:div><w:div w:id="921256661"><w:bodyDiv w:val="on"/><w:marLeft w:val="0"/><w:marRight w:val="0"/><w:marTop w:val="0"/><w:marBottom w:val="0"/><w:divBdr><w:top w:val="none" w:sz="0" wx:bdrwidth="0" w:space="0" w:color="auto"/><w:left w:val="none" w:sz="0" wx:bdrwidth="0" w:space="0" w:color="auto"/><w:bottom w:val="none" w:sz="0" wx:bdrwidth="0" w:space="0" w:color="auto"/><w:right w:val="none" w:sz="0" wx:bdrwidth="0" w:space="0" w:color="auto"/></w:divBdr></w:div><w:div w:id="1075931817"><w:bodyDiv w:val="on"/><w:marLeft w:val="0"/><w:marRight w:val="0"/><w:marTop w:val="0"/><w:marBottom w:val="0"/><w:divBdr><w:top w:val="none" w:sz="0" wx:bdrwidth="0" w:space="0" w:color="auto"/><w:left w:val="none" w:sz="0" wx:bdrwidth="0" w:space="0" w:color="auto"/><w:bottom w:val="none" w:sz="0" wx:bdrwidth="0" w:space="0" w:color="auto"/><w:right w:val="none" w:sz="0" wx:bdrwidth="0" w:space="0" w:color="auto"/></w:divBdr></w:div><w:div w:id="1385981663"><w:bodyDiv w:val="on"/><w:marLeft w:val="0"/><w:marRight w:val="0"/><w:marTop w:val="0"/><w:marBottom w:val="0"/><w:divBdr><w:top w:val="none" w:sz="0" wx:bdrwidth="0" w:space="0" w:color="auto"/><w:left w:val="none" w:sz="0" wx:bdrwidth="0" w:space="0" w:color="auto"/><w:bottom w:val="none" w:sz="0" wx:bdrwidth="0" w:space="0" w:color="auto"/><w:right w:val="none" w:sz="0" wx:bdrwidth="0" w:space="0" w:color="auto"/></w:divBdr></w:div><w:div w:id="1513641744"><w:bodyDiv w:val="on"/><w:marLeft w:val="0"/><w:marRight w:val="0"/><w:marTop w:val="0"/><w:marBottom w:val="0"/><w:divBdr><w:top w:val="none" w:sz="0" wx:bdrwidth="0" w:space="0" w:color="auto"/><w:left w:val="none" w:sz="0" wx:bdrwidth="0" w:space="0" w:color="auto"/><w:bottom w:val="none" w:sz="0" wx:bdrwidth="0" w:space="0" w:color="auto"/><w:right w:val="none" w:sz="0" wx:bdrwidth="0" w:space="0" w:color="auto"/></w:divBdr></w:div><w:div w:id="1639384289"><w:bodyDiv w:val="on"/><w:marLeft w:val="0"/><w:marRight w:val="0"/><w:marTop w:val="0"/><w:marBottom w:val="0"/><w:divBdr><w:top w:val="none" w:sz="0" wx:bdrwidth="0" w:space="0" w:color="auto"/><w:left w:val="none" w:sz="0" wx:bdrwidth="0" w:space="0" w:color="auto"/><w:bottom w:val="none" w:sz="0" wx:bdrwidth="0" w:space="0" w:color="auto"/><w:right w:val="none" w:sz="0" wx:bdrwidth="0" w:space="0" w:color="auto"/></w:divBdr></w:div><w:div w:id="1664352696"><w:bodyDiv w:val="on"/><w:marLeft w:val="0"/><w:marRight w:val="0"/><w:marTop w:val="0"/><w:marBottom w:val="0"/><w:divBdr><w:top w:val="none" w:sz="0" wx:bdrwidth="0" w:space="0" w:color="auto"/><w:left w:val="none" w:sz="0" wx:bdrwidth="0" w:space="0" w:color="auto"/><w:bottom w:val="none" w:sz="0" wx:bdrwidth="0" w:space="0" w:color="auto"/><w:right w:val="none" w:sz="0" wx:bdrwidth="0" w:space="0" w:color="auto"/></w:divBdr></w:div><w:div w:id="1701855266"><w:bodyDiv w:val="on"/><w:marLeft w:val="0"/><w:marRight w:val="0"/><w:marTop w:val="0"/><w:marBottom w:val="0"/><w:divBdr><w:top w:val="none" w:sz="0" wx:bdrwidth="0" w:space="0" w:color="auto"/><w:left w:val="none" w:sz="0" wx:bdrwidth="0" w:space="0" w:color="auto"/><w:bottom w:val="none" w:sz="0" wx:bdrwidth="0" w:space="0" w:color="auto"/><w:right w:val="none" w:sz="0" wx:bdrwidth="0" w:space="0" w:color="auto"/></w:divBdr></w:div><w:div w:id="1998268650"><w:bodyDiv w:val="on"/><w:marLeft w:val="0"/><w:marRight w:val="0"/><w:marTop w:val="0"/><w:marBottom w:val="0"/><w:divBdr><w:top w:val="none" w:sz="0" wx:bdrwidth="0" w:space="0" w:color="auto"/><w:left w:val="none" w:sz="0" wx:bdrwidth="0" w:space="0" w:color="auto"/><w:bottom w:val="none" w:sz="0" wx:bdrwidth="0" w:space="0" w:color="auto"/><w:right w:val="none" w:sz="0" wx:bdrwidth="0" w:space="0" w:color="auto"/></w:divBdr></w:div><w:div w:id="2014070587"><w:bodyDiv w:val="on"/><w:marLeft w:val="0"/><w:marRight w:val="0"/><w:marTop w:val="0"/><w:marBottom w:val="0"/><w:divBdr><w:top w:val="none" w:sz="0" wx:bdrwidth="0" w:space="0" w:color="auto"/><w:left w:val="none" w:sz="0" wx:bdrwidth="0" w:space="0" w:color="auto"/><w:bottom w:val="none" w:sz="0" wx:bdrwidth="0" w:space="0" w:color="auto"/><w:right w:val="none" w:sz="0" wx:bdrwidth="0" w:space="0" w:color="auto"/></w:divBdr></w:div><w:div w:id="2143377501"><w:bodyDiv w:val="on"/><w:marLeft w:val="0"/><w:marRight w:val="0"/><w:marTop w:val="0"/><w:marBottom w:val="0"/><w:divBdr><w:top w:val="none" w:sz="0" wx:bdrwidth="0" w:space="0" w:color="auto"/><w:left w:val="none" w:sz="0" wx:bdrwidth="0" w:space="0" w:color="auto"/><w:bottom w:val="none" w:sz="0" wx:bdrwidth="0" w:space="0" w:color="auto"/><w:right w:val="none" w:sz="0" wx:bdrwidth="0" w:space="0" w:color="auto"/></w:divBdr></w:div></w:divs><w:docPr><w:view w:val="print"/><w:zoom w:percent="124"/><w:defaultTabStop w:val="720"/><w:drawingGridHorizontalSpacing w:val="360"/><w:drawingGridVerticalSpacing w:val="360"/><w:displayHorizontalDrawingGridEvery w:val="0"/><w:displayVerticalDrawingGridEvery w:val="0"/><w:punctuationKerning/><w:characterSpacingControl w:val="DontCompress"/><w:allowPNG/><w:doNotSaveWebPagesAsSingleFile/><w:savePreviewPicture/><w:validateAgainstSchema/><w:saveInvalidXML w:val="off"/><w:ignoreMixedContent w:val="off"/><w:alwaysShowPlaceholderText w:val="off"/><w:footnotePr><w:footnote w:type="separator"><w:p wsp:rsidR="006B39BD" wsp:rsidRDefault="006B39BD" wsp:rsidP="00B80C9D"><w:r><w:separator/></w:r></w:p></w:footnote><w:footnote w:type="continuation-separator"><w:p wsp:rsidR="006B39BD" wsp:rsidRDefault="006B39BD" wsp:rsidP="00B80C9D"><w:r><w:continuationSeparator/></w:r></w:p></w:footnote></w:footnotePr><w:endnotePr><w:endnote w:type="separator"><w:p wsp:rsidR="006B39BD" wsp:rsidRDefault="006B39BD" wsp:rsidP="00B80C9D"><w:r><w:separator/></w:r></w:p></w:endnote><w:endnote w:type="continuation-separator"><w:p wsp:rsidR="006B39BD" wsp:rsidRDefault="006B39BD" wsp:rsidP="00B80C9D"><w:r><w:continuationSeparator/></w:r></w:p></w:endnote></w:endnotePr><w:compat><w:breakWrappedTables/><w:snapToGridInCell/><w:wrapTextWithPunct/><w:useAsianBreakRules/><w:dontGrowAutofit/><w:useFELayout/></w:compat><wsp:rsids><wsp:rsidRoot wsp:val="00485D2A"/><wsp:rsid wsp:val="00016E83"/><wsp:rsid wsp:val="0015676D"/><wsp:rsid wsp:val="001634E9"/><wsp:rsid wsp:val="00485D2A"/><wsp:rsid wsp:val="004E4460"/><wsp:rsid wsp:val="004E7C10"/><wsp:rsid wsp:val="0050388A"/><wsp:rsid wsp:val="006B39BD"/><wsp:rsid wsp:val="00874B25"/><wsp:rsid wsp:val="00912FB2"/><wsp:rsid wsp:val="00953466"/><wsp:rsid wsp:val="00A922E0"/><wsp:rsid wsp:val="00B30F91"/><wsp:rsid wsp:val="00B80C9D"/><wsp:rsid wsp:val="00B93376"/><wsp:rsid wsp:val="00C779A0"/><wsp:rsid wsp:val="00DF0779"/><wsp:rsid wsp:val="00F53BE1"/><wsp:rsid wsp:val="00F604B7"/></wsp:rsids></w:docPr><w:body><wx:sect><w:p wsp:rsidR="0015676D" wsp:rsidRDefault="0015676D"/><w:p wsp:rsidR="0015676D" wsp:rsidRDefault="0015676D" wsp:rsidP="0015676D"><w:pPr><w:spacing w:line="480" w:line-rule="auto"/><w:rPr><w:rFonts w:ascii="Times New Roman" w:fareast="Times New Roman" w:h-ansi="Times New Roman"/><wx:font wx:val="Times New Roman"/><w:b/><w:sz w:val="24"/><w:sz-cs w:val="24"/><w:lang w:fareast="EN-GB"/></w:rPr></w:pPr><w:r wsp:rsidRPr="0015676D"><w:rPr><w:rFonts w:ascii="Times New Roman" w:fareast="Times New Roman" w:h-ansi="Times New Roman"/><wx:font wx:val="Times New Roman"/><w:sz w:val="24"/><w:sz-cs w:val="24"/><w:lang w:fareast="EN-GB"/></w:rPr><w:t>A novel </w:t></w:r><w:r wsp:rsidRPr="0015676D"><w:rPr><w:rFonts w:ascii="Times New Roman" w:fareast="Times New Roman" w:h-ansi="Times New Roman"/><wx:font wx:val="Times New Roman"/><w:i/><w:sz w:val="24"/><w:sz-cs w:val="24"/><w:lang w:fareast="EN-GB"/></w:rPr><w:t>microbe-based</w:t></w:r><w:r wsp:rsidRPr="0015676D"><w:rPr><w:rFonts w:ascii="Times New Roman" w:fareast="Times New Roman" w:h-ansi="Times New Roman"/><wx:font wx:val="Times New Roman"/><w:sz w:val="24"/><w:sz-cs w:val="24"/><w:lang w:fareast="EN-GB"/></w:rPr><w:t> treatment that attenuates the inflammatory profile in a mouse model of allergic airway disease</w:t></w:r><w:r wsp:rsidRPr="0015676D"><w:rPr><w:rFonts w:ascii="Times New Roman" w:fareast="Times New Roman" w:h-ansi="Times New Roman"/><wx:font wx:val="Times New Roman"/><w:b/><w:sz w:val="24"/><w:sz-cs w:val="24"/><w:lang w:fareast="EN-GB"/></w:rPr><w:t> </w:t></w:r></w:p><w:p wsp:rsidR="0015676D" wsp:rsidRPr="0015676D" wsp:rsidRDefault="0015676D" wsp:rsidP="0015676D"><w:pPr><w:spacing w:line="480" w:line-rule="auto"/><w:rPr><w:rFonts w:ascii="Times New Roman" w:fareast="Times New Roman" w:h-ansi="Times New Roman"/><wx:font wx:val="Times New Roman"/><w:b/><w:sz w:val="24"/><w:sz-cs w:val="24"/><w:lang w:fareast="EN-GB"/></w:rPr></w:pPr><w:r wsp:rsidRPr="0015676D"><w:rPr><w:rFonts w:ascii="Times New Roman" w:fareast="Times New Roman" w:h-ansi="Times New Roman"/><wx:font wx:val="Times New Roman"/><w:sz w:val="24"/><w:sz-cs w:val="24"/><w:lang w:fareast="EN-GB"/></w:rPr><w:t>Mark Bazett</w:t></w:r><w:r wsp:rsidR="00912FB2"><w:rPr><w:rFonts w:ascii="Times New Roman" w:fareast="Times New Roman" w:h-ansi="Times New Roman"/><wx:font wx:val="Times New Roman"/><w:sz w:val="24"/><w:sz-cs w:val="24"/><w:vertAlign w:val="superscript"/><w:lang w:fareast="EN-GB"/></w:rPr><w:t>1</w:t></w:r><w:r wsp:rsidRPr="0015676D"><w:rPr><w:rFonts w:ascii="Times New Roman" w:fareast="Times New Roman" w:h-ansi="Times New Roman"/><wx:font wx:val="Times New Roman"/><w:sz w:val="24"/><w:sz-cs w:val="24"/><w:vertAlign w:val="superscript"/><w:lang w:fareast="EN-GB"/></w:rPr><w:t>*</w:t></w:r><w:r wsp:rsidRPr="0015676D"><w:rPr><w:rFonts w:ascii="Times New Roman" w:fareast="Times New Roman" w:h-ansi="Times New Roman"/><wx:font wx:val="Times New Roman"/><w:sz w:val="24"/><w:sz-cs w:val="24"/><w:lang w:fareast="EN-GB"/></w:rPr><w:t>,</w:t></w:r><w:r wsp:rsidR="00912FB2" wsp:rsidRPr="00912FB2"><w:rPr><w:rFonts w:ascii="Times New Roman" w:fareast="Times New Roman" w:h-ansi="Times New Roman"/><wx:font wx:val="Times New Roman"/><w:sz w:val="24"/><w:sz-cs w:val="24"/><w:lang w:fareast="EN-GB"/></w:rPr><w:t> </w:t></w:r><w:r wsp:rsidR="00912FB2" wsp:rsidRPr="0015676D"><w:rPr><w:rFonts w:ascii="Times New Roman" w:fareast="Times New Roman" w:h-ansi="Times New Roman"/><wx:font wx:val="Times New Roman"/><w:sz w:val="24"/><w:sz-cs w:val="24"/><w:lang w:fareast="EN-GB"/></w:rPr><w:t>Agnieszka Biala</w:t></w:r><w:r wsp:rsidR="00912FB2"><w:rPr><w:rFonts w:ascii="Times New Roman" w:fareast="Times New Roman" w:h-ansi="Times New Roman"/><wx:font wx:val="Times New Roman"/><w:sz w:val="24"/><w:sz-cs w:val="24"/><w:vertAlign w:val="superscript"/><w:lang w:fareast="EN-GB"/></w:rPr><w:t>2</w:t></w:r><w:r wsp:rsidR="00912FB2" wsp:rsidRPr="0015676D"><w:rPr><w:rFonts w:ascii="Times New Roman" w:fareast="Times New Roman" w:h-ansi="Times New Roman"/><wx:font wx:val="Times New Roman"/><w:sz w:val="24"/><w:sz-cs w:val="24"/><w:vertAlign w:val="superscript"/><w:lang w:fareast="EN-GB"/></w:rPr><w:t>*</w:t></w:r><w:r wsp:rsidR="00912FB2" wsp:rsidRPr="0015676D"><w:rPr><w:rFonts w:ascii="Times New Roman" w:fareast="Times New Roman" w:h-ansi="Times New Roman"/><wx:font wx:val="Times New Roman"/><w:sz w:val="24"/><w:sz-cs w:val="24"/><w:lang w:fareast="EN-GB"/></w:rPr><w:t>, </w:t></w:r><w:r wsp:rsidRPr="0015676D"><w:rPr><w:rFonts w:ascii="Times New Roman" w:fareast="Times New Roman" w:h-ansi="Times New Roman"/><wx:font wx:val="Times New Roman"/><w:sz w:val="24"/><w:sz-cs w:val="24"/><w:lang w:fareast="EN-GB"/></w:rPr><w:t> Ryan D. Huff</w:t></w:r><w:r wsp:rsidR="00912FB2"><w:rPr><w:rFonts w:ascii="Times New Roman" w:fareast="Times New Roman" w:h-ansi="Times New Roman"/><wx:font wx:val="Times New Roman"/><w:sz w:val="24"/><w:sz-cs w:val="24"/><w:vertAlign w:val="superscript"/><w:lang w:fareast="EN-GB"/></w:rPr><w:t>2</w:t></w:r><w:r wsp:rsidRPr="0015676D"><w:rPr><w:rFonts w:ascii="Times New Roman" w:fareast="Times New Roman" w:h-ansi="Times New Roman"/><wx:font wx:val="Times New Roman"/><w:sz w:val="24"/><w:sz-cs w:val="24"/><w:lang w:fareast="EN-GB"/></w:rPr><w:t>, Momir Bosiljcic</w:t></w:r><w:r wsp:rsidR="00912FB2"><w:rPr><w:rFonts w:ascii="Times New Roman" w:fareast="Times New Roman" w:h-ansi="Times New Roman"/><wx:font wx:val="Times New Roman"/><w:sz w:val="24"/><w:sz-cs w:val="24"/><w:vertAlign w:val="superscript"/><w:lang w:fareast="EN-GB"/></w:rPr><w:t>1</w:t></w:r><w:r wsp:rsidRPr="0015676D"><w:rPr><w:rFonts w:ascii="Times New Roman" w:fareast="Times New Roman" w:h-ansi="Times New Roman"/><wx:font wx:val="Times New Roman"/><w:sz w:val="24"/><w:sz-cs w:val="24"/><w:lang w:fareast="EN-GB"/></w:rPr><w:t>, Hal Gunn</w:t></w:r><w:r wsp:rsidR="00912FB2"><w:rPr><w:rFonts w:ascii="Times New Roman" w:fareast="Times New Roman" w:h-ansi="Times New Roman"/><wx:font wx:val="Times New Roman"/><w:sz w:val="24"/><w:sz-cs w:val="24"/><w:vertAlign w:val="superscript"/><w:lang w:fareast="EN-GB"/></w:rPr><w:t>1</w:t></w:r><w:r wsp:rsidRPr="0015676D"><w:rPr><w:rFonts w:ascii="Times New Roman" w:fareast="Times New Roman" w:h-ansi="Times New Roman"/><wx:font wx:val="Times New Roman"/><w:sz w:val="24"/><w:sz-cs w:val="24"/><w:lang w:fareast="EN-GB"/></w:rPr><w:t>, Shirin Kalyan</w:t></w:r><w:r wsp:rsidR="00912FB2"><w:rPr><w:rFonts w:ascii="Times New Roman" w:fareast="Times New Roman" w:h-ansi="Times New Roman"/><wx:font wx:val="Times New Roman"/><w:sz w:val="24"/><w:sz-cs w:val="24"/><w:vertAlign w:val="superscript"/><w:lang w:fareast="EN-GB"/></w:rPr><w:t>1</w:t></w:r><w:r wsp:rsidRPr="0015676D"><w:rPr><w:rFonts w:ascii="Times New Roman" w:fareast="Times New Roman" w:h-ansi="Times New Roman"/><wx:font wx:val="Times New Roman"/><w:sz w:val="24"/><w:sz-cs w:val="24"/><w:vertAlign w:val="superscript"/><w:lang w:fareast="EN-GB"/></w:rPr><w:t>,3</w:t></w:r><w:r wsp:rsidRPr="0015676D"><w:rPr><w:rFonts w:ascii="Times New Roman" w:fareast="Times New Roman" w:h-ansi="Times New Roman"/><wx:font wx:val="Times New Roman"/><w:sz w:val="24"/><w:sz-cs w:val="24"/><w:lang w:fareast="EN-GB"/></w:rPr><w:t>, Jeremy A. Hirota</w:t></w:r><w:r wsp:rsidR="00912FB2"><w:rPr><w:rFonts w:ascii="Times New Roman" w:fareast="Times New Roman" w:h-ansi="Times New Roman"/><wx:font wx:val="Times New Roman"/><w:sz w:val="24"/><w:sz-cs w:val="24"/><w:vertAlign w:val="superscript"/><w:lang w:fareast="EN-GB"/></w:rPr><w:t>2</w:t></w:r></w:p><w:p wsp:rsidR="00016E83" wsp:rsidRPr="0015676D" wsp:rsidRDefault="00F53BE1"><w:pPr><w:rPr><w:rFonts w:ascii="Times" w:h-ansi="Times"/><wx:font wx:val="Times"/><w:b/><w:sz w:val="24"/><w:sz-cs w:val="24"/></w:rPr></w:pPr><w:r wsp:rsidRPr="0015676D"><w:rPr><w:rFonts w:ascii="Times" w:h-ansi="Times"/><wx:font wx:val="Times"/><w:b/><w:sz w:val="24"/><w:sz-cs w:val="24"/></w:rPr><w:t>Supplement Table 1</w:t></w:r><w:r wsp:rsidR="00F604B7" wsp:rsidRPr="0015676D"><w:rPr><w:rFonts w:ascii="Times" w:h-ansi="Times"/><wx:font wx:val="Times"/><w:b/><w:sz w:val="24"/><w:sz-cs w:val="24"/></w:rPr><w:t> – Serum </w:t></w:r><w:r wsp:rsidR="00874B25" wsp:rsidRPr="0015676D"><w:rPr><w:rFonts w:ascii="Times" w:h-ansi="Times"/><wx:font wx:val="Times"/><w:b/><w:sz w:val="24"/><w:sz-cs w:val="24"/></w:rPr><w:t>Mediators</w:t></w:r><w:r wsp:rsidR="00F604B7" wsp:rsidRPr="0015676D"><w:rPr><w:rFonts w:ascii="Times" w:h-ansi="Times"/><wx:font wx:val="Times"/><w:b/><w:sz w:val="24"/><w:sz-cs w:val="24"/></w:rPr><w:t> and Statistics</w:t></w:r></w:p><w:tbl><w:tblPr><w:tblW w:w="13059" w:type="dxa"/><w:tblInd w:w="93" w:type="dxa"/><w:tblLayout w:type="Fixed"/><w:tblLook w:val="04A0"/></w:tblPr><w:tblGrid><w:gridCol w:w="1291"/><w:gridCol w:w="851"/><w:gridCol w:w="993"/><w:gridCol w:w="1276"/><w:gridCol w:w="1275"/><w:gridCol w:w="1276"/><w:gridCol w:w="1276"/><w:gridCol w:w="1277"/><w:gridCol w:w="1274"/><w:gridCol w:w="993"/><w:gridCol w:w="1277"/></w:tblGrid><w:tr wsp:rsidR="00485D2A" wsp:rsidRPr="00C779A0" wsp:rsidTr="004E7C10"><w:trPr><w:trHeight w:val="604"/></w:trPr><w:tc><w:tcPr><w:tcW w:w="1291" w:type="dxa"/><w:tcBorders><w:top w:val="nil"/><w:left w:val="nil"/><w:bottom w:val="nil"/><w:right w:val="nil"/></w:tcBorders><w:shd w:val="clear" w:color="auto" w:fill="auto"/><w:noWrap/><w:vAlign w:val="bottom"/></w:tcPr><w:p wsp:rsidR="00485D2A" wsp:rsidRPr="00485D2A" wsp:rsidRDefault="00485D2A" wsp:rsidP="00485D2A"><w:pPr><w:rPr><w:rFonts w:ascii="Calibri" w:fareast="Times New Roman" w:h-ansi="Calibri"/><wx:font wx:val="Calibri"/><w:b/><w:b-cs/><w:color w:val="000000"/><w:sz w:val="14"/><w:sz-cs w:val="24"/><w:lang w:val="EN-CA" w:fareast="EN-US"/></w:rPr></w:pPr><w:r wsp:rsidRPr="00485D2A"><w:rPr><w:rFonts w:ascii="Calibri" w:fareast="Times New Roman" w:h-ansi="Calibri"/><wx:font wx:val="Calibri"/><w:b/><w:b-cs/><w:color w:val="000000"/><w:sz w:val="14"/><w:sz-cs w:val="24"/><w:lang w:val="EN-CA" w:fareast="EN-US"/></w:rPr><w:t>Analyte</w:t></w:r></w:p></w:tc><w:tc><w:tcPr><w:tcW w:w="851" w:type="dxa"/><w:tcBorders><w:top w:val="nil"/><w:left w:val="nil"/><w:bottom w:val="nil"/><w:right w:val="nil"/></w:tcBorders><w:shd w:val="clear" w:color="auto" w:fill="auto"/><w:noWrap/><w:vAlign w:val="bottom"/></w:tcPr><w:p wsp:rsidR="00485D2A" wsp:rsidRPr="00485D2A" wsp:rsidRDefault="00485D2A" wsp:rsidP="004E7C10"><w:pPr><w:ind w:left="-108"/><w:rPr><w:rFonts w:ascii="Calibri" w:fareast="Times New Roman" w:h-ansi="Calibri"/><wx:font wx:val="Calibri"/><w:b/><w:b-cs/><w:color w:val="000000"/><w:sz w:val="14"/><w:sz-cs w:val="24"/><w:lang w:val="EN-CA" w:fareast="EN-US"/></w:rPr></w:pPr><w:r wsp:rsidRPr="00485D2A"><w:rPr><w:rFonts w:ascii="Calibri" w:fareast="Times New Roman" w:h-ansi="Calibri"/><wx:font wx:val="Calibri"/><w:b/><w:b-cs/><w:color w:val="000000"/><w:sz w:val="14"/><w:sz-cs w:val="24"/><w:lang w:val="EN-CA" w:fareast="EN-US"/></w:rPr><w:t>p(ANOVA)</w:t></w:r></w:p></w:tc><w:tc><w:tcPr><w:tcW w:w="993" w:type="dxa"/><w:tcBorders><w:top w:val="nil"/><w:left w:val="nil"/><w:bottom w:val="nil"/><w:right w:val="nil"/></w:tcBorders><w:shd w:val="clear" w:color="auto" w:fill="auto"/><w:vAlign w:val="bottom"/></w:tcPr><w:p wsp:rsidR="00485D2A" wsp:rsidRPr="00485D2A" wsp:rsidRDefault="00485D2A" wsp:rsidP="00485D2A"><w:pPr><w:rPr><w:rFonts w:ascii="Calibri" w:fareast="Times New Roman" w:h-ansi="Calibri"/><wx:font wx:val="Calibri"/><w:b/><w:b-cs/><w:color w:val="000000"/><w:sz w:val="14"/><w:sz-cs w:val="24"/><w:lang w:val="EN-CA" w:fareast="EN-US"/></w:rPr></w:pPr><w:r wsp:rsidRPr="00485D2A"><w:rPr><w:rFonts w:ascii="Calibri" w:fareast="Times New Roman" w:h-ansi="Calibri"/><wx:font wx:val="Calibri"/><w:b/><w:b-cs/><w:color w:val="000000"/><w:sz w:val="14"/><w:sz-cs w:val="24"/><w:lang w:val="EN-CA" w:fareast="EN-US"/></w:rPr><w:t>p(Barlett </w:t></w:r><w:r wsp:rsidRPr="00485D2A"><w:rPr><w:rFonts w:ascii="Calibri" w:fareast="Times New Roman" w:h-ansi="Calibri"/><wx:font wx:val="Calibri"/><w:b/><w:b-cs/><w:i/><w:i-cs/><w:color w:val="000000"/><w:sz w:val="14"/><w:sz-cs w:val="24"/><w:lang w:val="EN-CA" w:fareast="EN-US"/></w:rPr><w:t>post-hoc</w:t></w:r><w:r wsp:rsidRPr="00485D2A"><w:rPr><w:rFonts w:ascii="Calibri" w:fareast="Times New Roman" w:h-ansi="Calibri"/><wx:font wx:val="Calibri"/><w:b/><w:b-cs/><w:color w:val="000000"/><w:sz w:val="14"/><w:sz-cs w:val="24"/><w:lang w:val="EN-CA" w:fareast="EN-US"/></w:rPr><w:t> test correction)</w:t></w:r></w:p></w:tc><w:tc><w:tcPr><w:tcW w:w="1276" w:type="dxa"/><w:tcBorders><w:top w:val="nil"/><w:left w:val="nil"/><w:bottom w:val="nil"/><w:right w:val="nil"/></w:tcBorders><w:shd w:val="clear" w:color="auto" w:fill="auto"/><w:vAlign w:val="bottom"/></w:tcPr><w:p wsp:rsidR="00485D2A" wsp:rsidRPr="00485D2A" wsp:rsidRDefault="00485D2A" wsp:rsidP="00485D2A"><w:pPr><w:jc w:val="center"/><w:rPr><w:rFonts w:ascii="Calibri" w:fareast="Times New Roman" w:h-ansi="Calibri"/><wx:font wx:val="Calibri"/><w:b/><w:b-cs/><w:sz w:val="14"/><w:sz-cs w:val="24"/><w:lang w:val="EN-CA" w:fareast="EN-US"/></w:rPr></w:pPr><w:r wsp:rsidRPr="00485D2A"><w:rPr><w:rFonts w:ascii="Calibri" w:fareast="Times New Roman" w:h-ansi="Calibri"/><wx:font wx:val="Calibri"/><w:b/><w:b-cs/><w:sz w:val="14"/><w:sz-cs w:val="24"/><w:lang w:val="EN-CA" w:fareast="EN-US"/></w:rPr><w:t>Mean ± SEM Saline + Placebo</w:t></w:r></w:p></w:tc><w:tc><w:tcPr><w:tcW w:w="1275" w:type="dxa"/><w:tcBorders><w:top w:val="nil"/><w:left w:val="nil"/><w:bottom w:val="nil"/><w:right w:val="nil"/></w:tcBorders><w:shd w:val="clear" w:color="auto" w:fill="auto"/><w:vAlign w:val="bottom"/></w:tcPr><w:p wsp:rsidR="00485D2A" wsp:rsidRPr="00485D2A" wsp:rsidRDefault="00485D2A" wsp:rsidP="00485D2A"><w:pPr><w:jc w:val="center"/><w:rPr><w:rFonts w:ascii="Calibri" w:fareast="Times New Roman" w:h-ansi="Calibri"/><wx:font wx:val="Calibri"/><w:b/><w:b-cs/><w:sz w:val="14"/><w:sz-cs w:val="24"/><w:lang w:val="EN-CA" w:fareast="EN-US"/></w:rPr></w:pPr><w:r wsp:rsidRPr="00485D2A"><w:rPr><w:rFonts w:ascii="Calibri" w:fareast="Times New Roman" w:h-ansi="Calibri"/><wx:font wx:val="Calibri"/><w:b/><w:b-cs/><w:sz w:val="14"/><w:sz-cs w:val="24"/><w:lang w:val="EN-CA" w:fareast="EN-US"/></w:rPr><w:t>Mean ± SEM Saline + KB</w:t></w:r></w:p></w:tc><w:tc><w:tcPr><w:tcW w:w="1276" w:type="dxa"/><w:tcBorders><w:top w:val="nil"/><w:left w:val="nil"/><w:bottom w:val="nil"/><w:right w:val="nil"/></w:tcBorders><w:shd w:val="clear" w:color="auto" w:fill="auto"/><w:vAlign w:val="bottom"/></w:tcPr><w:p wsp:rsidR="00485D2A" wsp:rsidRPr="00485D2A" wsp:rsidRDefault="00485D2A" wsp:rsidP="00485D2A"><w:pPr><w:jc w:val="center"/><w:rPr><w:rFonts w:ascii="Calibri" w:fareast="Times New Roman" w:h-ansi="Calibri"/><wx:font wx:val="Calibri"/><w:b/><w:b-cs/><w:sz w:val="14"/><w:sz-cs w:val="24"/><w:lang w:val="EN-CA" w:fareast="EN-US"/></w:rPr></w:pPr><w:r wsp:rsidRPr="00485D2A"><w:rPr><w:rFonts w:ascii="Calibri" w:fareast="Times New Roman" w:h-ansi="Calibri"/><wx:font wx:val="Calibri"/><w:b/><w:b-cs/><w:sz w:val="14"/><w:sz-cs w:val="24"/><w:lang w:val="EN-CA" w:fareast="EN-US"/></w:rPr><w:t>Mean ± SEM HDM + Placebo</w:t></w:r></w:p></w:tc><w:tc><w:tcPr><w:tcW w:w="1276" w:type="dxa"/><w:tcBorders><w:top w:val="nil"/><w:left w:val="nil"/><w:bottom w:val="nil"/><w:right w:val="nil"/></w:tcBorders><w:shd w:val="clear" w:color="auto" w:fill="auto"/><w:vAlign w:val="bottom"/></w:tcPr><w:p wsp:rsidR="00485D2A" wsp:rsidRPr="00485D2A" wsp:rsidRDefault="00485D2A" wsp:rsidP="00485D2A"><w:pPr><w:jc w:val="center"/><w:rPr><w:rFonts w:ascii="Calibri" w:fareast="Times New Roman" w:h-ansi="Calibri"/><wx:font wx:val="Calibri"/><w:b/><w:b-cs/><w:sz w:val="14"/><w:sz-cs w:val="24"/><w:lang w:val="EN-CA" w:fareast="EN-US"/></w:rPr></w:pPr><w:r wsp:rsidRPr="00485D2A"><w:rPr><w:rFonts w:ascii="Calibri" w:fareast="Times New Roman" w:h-ansi="Calibri"/><wx:font wx:val="Calibri"/><w:b/><w:b-cs/><w:sz w:val="14"/><w:sz-cs w:val="24"/><w:lang w:val="EN-CA" w:fareast="EN-US"/></w:rPr><w:t>Mean ± SEM HDM + KB</w:t></w:r></w:p></w:tc><w:tc><w:tcPr><w:tcW w:w="1277" w:type="dxa"/><w:tcBorders><w:top w:val="nil"/><w:left w:val="nil"/><w:bottom w:val="nil"/><w:right w:val="nil"/></w:tcBorders><w:shd w:val="clear" w:color="auto" w:fill="auto"/><w:vAlign w:val="bottom"/></w:tcPr><w:p wsp:rsidR="00485D2A" wsp:rsidRPr="00485D2A" wsp:rsidRDefault="004E7C10" wsp:rsidP="00485D2A"><w:pPr><w:rPr><w:rFonts w:ascii="Calibri" w:fareast="Times New Roman" w:h-ansi="Calibri"/><wx:font wx:val="Calibri"/><w:b/><w:b-cs/><w:color w:val="000000"/><w:sz w:val="14"/><w:sz-cs w:val="24"/><w:lang w:val="EN-CA" w:fareast="EN-US"/></w:rPr></w:pPr><w:r><w:rPr><w:rFonts w:ascii="Calibri" w:fareast="Times New Roman" w:h-ansi="Calibri"/><wx:font wx:val="Calibri"/><w:b/><w:b-cs/><w:color w:val="000000"/><w:sz w:val="14"/><w:sz-cs w:val="24"/><w:lang w:val="EN-CA" w:fareast="EN-US"/></w:rPr><w:t>Statistical S</w:t></w:r><w:r wsp:rsidR="00485D2A" wsp:rsidRPr="00485D2A"><w:rPr><w:rFonts w:ascii="Calibri" w:fareast="Times New Roman" w:h-ansi="Calibri"/><wx:font wx:val="Calibri"/><w:b/><w:b-cs/><w:color w:val="000000"/><w:sz w:val="14"/><w:sz-cs w:val="24"/><w:lang w:val="EN-CA" w:fareast="EN-US"/></w:rPr><w:t>ignificance Saline + Placebo vs. Saline + KB</w:t></w:r></w:p></w:tc><w:tc><w:tcPr><w:tcW w:w="1274" w:type="dxa"/><w:tcBorders><w:top w:val="nil"/><w:left w:val="nil"/><w:bottom w:val="nil"/><w:right w:val="nil"/></w:tcBorders><w:shd w:val="clear" w:color="auto" w:fill="auto"/><w:vAlign w:val="bottom"/></w:tcPr><w:p wsp:rsidR="00485D2A" wsp:rsidRPr="00485D2A" wsp:rsidRDefault="004E7C10" wsp:rsidP="00485D2A"><w:pPr><w:rPr><w:rFonts w:ascii="Calibri" w:fareast="Times New Roman" w:h-ansi="Calibri"/><wx:font wx:val="Calibri"/><w:b/><w:b-cs/><w:color w:val="000000"/><w:sz w:val="14"/><w:sz-cs w:val="24"/><w:lang w:val="EN-CA" w:fareast="EN-US"/></w:rPr></w:pPr><w:r><w:rPr><w:rFonts w:ascii="Calibri" w:fareast="Times New Roman" w:h-ansi="Calibri"/><wx:font wx:val="Calibri"/><w:b/><w:b-cs/><w:color w:val="000000"/><w:sz w:val="14"/><w:sz-cs w:val="24"/><w:lang w:val="EN-CA" w:fareast="EN-US"/></w:rPr><w:t>Statistical S</w:t></w:r><w:r wsp:rsidR="00485D2A" wsp:rsidRPr="00485D2A"><w:rPr><w:rFonts w:ascii="Calibri" w:fareast="Times New Roman" w:h-ansi="Calibri"/><wx:font wx:val="Calibri"/><w:b/><w:b-cs/><w:color w:val="000000"/><w:sz w:val="14"/><w:sz-cs w:val="24"/><w:lang w:val="EN-CA" w:fareast="EN-US"/></w:rPr><w:t>ignificance</w:t></w:r><w:r><w:rPr><w:rFonts w:ascii="Calibri" w:fareast="Times New Roman" w:h-ansi="Calibri"/><wx:font wx:val="Calibri"/><w:b/><w:b-cs/><w:color w:val="000000"/><w:sz w:val="14"/><w:sz-cs w:val="24"/><w:lang w:val="EN-CA" w:fareast="EN-US"/></w:rPr><w:t> </w:t></w:r><w:r wsp:rsidR="00485D2A" wsp:rsidRPr="00485D2A"><w:rPr><w:rFonts w:ascii="Calibri" w:fareast="Times New Roman" w:h-ansi="Calibri"/><wx:font wx:val="Calibri"/><w:b/><w:b-cs/><w:color w:val="000000"/><w:sz w:val="14"/><w:sz-cs w:val="24"/><w:lang w:val="EN-CA" w:fareast="EN-US"/></w:rPr><w:t>Saline + Placebo vs. HDM + Placebo </w:t></w:r></w:p></w:tc><w:tc><w:tcPr><w:tcW w:w="993" w:type="dxa"/><w:tcBorders><w:top w:val="nil"/><w:left w:val="nil"/><w:bottom w:val="nil"/><w:right w:val="nil"/></w:tcBorders><w:shd w:val="clear" w:color="auto" w:fill="auto"/><w:vAlign w:val="bottom"/></w:tcPr><w:p wsp:rsidR="00485D2A" wsp:rsidRPr="00485D2A" wsp:rsidRDefault="004E7C10" wsp:rsidP="00485D2A"><w:pPr><w:rPr><w:rFonts w:ascii="Calibri" w:fareast="Times New Roman" w:h-ansi="Calibri"/><wx:font wx:val="Calibri"/><w:b/><w:b-cs/><w:color w:val="000000"/><w:sz w:val="14"/><w:sz-cs w:val="24"/><w:lang w:val="EN-CA" w:fareast="EN-US"/></w:rPr></w:pPr><w:r><w:rPr><w:rFonts w:ascii="Calibri" w:fareast="Times New Roman" w:h-ansi="Calibri"/><wx:font wx:val="Calibri"/><w:b/><w:b-cs/><w:color w:val="000000"/><w:sz w:val="14"/><w:sz-cs w:val="24"/><w:lang w:val="EN-CA" w:fareast="EN-US"/></w:rPr><w:t>Statistical S</w:t></w:r><w:r wsp:rsidR="00485D2A" wsp:rsidRPr="00485D2A"><w:rPr><w:rFonts w:ascii="Calibri" w:fareast="Times New Roman" w:h-ansi="Calibri"/><wx:font wx:val="Calibri"/><w:b/><w:b-cs/><w:color w:val="000000"/><w:sz w:val="14"/><w:sz-cs w:val="24"/><w:lang w:val="EN-CA" w:fareast="EN-US"/></w:rPr><w:t>ignificance HDM + Placebo vs. HDM + KB</w:t></w:r></w:p></w:tc><w:tc><w:tcPr><w:tcW w:w="1277" w:type="dxa"/><w:tcBorders><w:top w:val="nil"/><w:left w:val="nil"/><w:bottom w:val="nil"/><w:right w:val="nil"/></w:tcBorders><w:shd w:val="clear" w:color="auto" w:fill="auto"/><w:vAlign w:val="bottom"/></w:tcPr><w:p wsp:rsidR="00485D2A" wsp:rsidRPr="00485D2A" wsp:rsidRDefault="004E7C10" wsp:rsidP="00485D2A"><w:pPr><w:rPr><w:rFonts w:ascii="Calibri" w:fareast="Times New Roman" w:h-ansi="Calibri"/><wx:font wx:val="Calibri"/><w:b/><w:b-cs/><w:color w:val="000000"/><w:sz w:val="14"/><w:sz-cs w:val="24"/><w:lang w:val="EN-CA" w:fareast="EN-US"/></w:rPr></w:pPr><w:r><w:rPr><w:rFonts w:ascii="Calibri" w:fareast="Times New Roman" w:h-ansi="Calibri"/><wx:font wx:val="Calibri"/><w:b/><w:b-cs/><w:color w:val="000000"/><w:sz w:val="14"/><w:sz-cs w:val="24"/><w:lang w:val="EN-CA" w:fareast="EN-US"/></w:rPr><w:t>Statistical S</w:t></w:r><w:r wsp:rsidR="00485D2A" wsp:rsidRPr="00485D2A"><w:rPr><w:rFonts w:ascii="Calibri" w:fareast="Times New Roman" w:h-ansi="Calibri"/><wx:font wx:val="Calibri"/><w:b/><w:b-cs/><w:color w:val="000000"/><w:sz w:val="14"/><w:sz-cs w:val="24"/><w:lang w:val="EN-CA" w:fareast="EN-US"/></w:rPr><w:t>ignificance Saline + KB vs. HDM + KB</w:t></w:r></w:p></w:tc></w:tr><w:tr wsp:rsidR="00485D2A" wsp:rsidRPr="00C779A0" wsp:rsidTr="004E7C10"><w:trPr><w:trHeight w:val="300"/></w:trPr><w:tc><w:tcPr><w:tcW w:w="1291" w:type="dxa"/><w:tcBorders><w:top w:val="nil"/><w:left w:val="nil"/><w:bottom w:val="nil"/><w:right w:val="nil"/></w:tcBorders><w:shd w:val="clear" w:color="auto" w:fill="auto"/><w:noWrap/><w:vAlign w:val="bottom"/></w:tcPr><w:p wsp:rsidR="00485D2A" wsp:rsidRPr="00485D2A" wsp:rsidRDefault="00485D2A" wsp:rsidP="00485D2A"><w:pPr><w:rPr><w:rFonts w:ascii="Calibri" w:fareast="Times New Roman" w:h-ansi="Calibri"/><wx:font wx:val="Calibri"/><w:b/><w:b-cs/><w:color w:val="000000"/><w:sz w:val="14"/><w:sz-cs w:val="24"/><w:lang w:val="EN-CA" w:fareast="EN-US"/></w:rPr></w:pPr><w:r wsp:rsidRPr="00485D2A"><w:rPr><w:rFonts w:ascii="Calibri" w:fareast="Times New Roman" w:h-ansi="Calibri"/><wx:font wx:val="Calibri"/><w:b/><w:b-cs/><w:color w:val="000000"/><w:sz w:val="14"/><w:sz-cs w:val="24"/><w:lang w:val="EN-CA" w:fareast="EN-US"/></w:rPr><w:t>Eotaxin</w:t></w:r></w:p></w:tc><w:tc><w:tcPr><w:tcW w:w="851" w:type="dxa"/><w:tcBorders><w:top w:val="nil"/><w:left w:val="nil"/><w:bottom w:val="nil"/><w:right w:val="nil"/></w:tcBorders><w:shd w:val="clear" w:color="auto" w:fill="auto"/><w:noWrap/><w:vAlign w:val="bottom"/></w:tcPr><w:p wsp:rsidR="00485D2A" wsp:rsidRPr="00485D2A" wsp:rsidRDefault="00485D2A" wsp:rsidP="00485D2A"><w:pPr><w:rPr><w:rFonts w:ascii="Calibri" w:fareast="Times New Roman" w:h-ansi="Calibri"/><wx:font wx:val="Calibri"/><w:sz w:val="14"/><w:sz-cs w:val="24"/><w:lang w:val="EN-CA" w:fareast="EN-US"/></w:rPr></w:pPr><w:r wsp:rsidRPr="00485D2A"><w:rPr><w:rFonts w:ascii="Calibri" w:fareast="Times New Roman" w:h-ansi="Calibri"/><wx:font wx:val="Calibri"/><w:sz w:val="14"/><w:sz-cs w:val="24"/><w:lang w:val="EN-CA" w:fareast="EN-US"/></w:rPr><w:t>&lt; 0.0001</w:t></w:r></w:p></w:tc><w:tc><w:tcPr><w:tcW w:w="993" w:type="dxa"/><w:tcBorders><w:top w:val="nil"/><w:left w:val="nil"/><w:bottom w:val="nil"/><w:right w:val="nil"/></w:tcBorders><w:shd w:val="clear" w:color="auto" w:fill="auto"/><w:noWrap/><w:vAlign w:val="bottom"/></w:tcPr><w:p wsp:rsidR="00485D2A" wsp:rsidRPr="00485D2A" wsp:rsidRDefault="00485D2A" wsp:rsidP="00485D2A"><w:pPr><w:jc w:val="right"/><w:rPr><w:rFonts w:ascii="Calibri" w:fareast="Times New Roman" w:h-ansi="Calibri"/><wx:font wx:val="Calibri"/><w:sz w:val="14"/><w:sz-cs w:val="24"/><w:lang w:val="EN-CA" w:fareast="EN-US"/></w:rPr></w:pPr><w:r wsp:rsidRPr="00485D2A"><w:rPr><w:rFonts w:ascii="Calibri" w:fareast="Times New Roman" w:h-ansi="Calibri"/><wx:font wx:val="Calibri"/><w:sz w:val="14"/><w:sz-cs w:val="24"/><w:lang w:val="EN-CA" w:fareast="EN-US"/></w:rPr><w:t>0.0006</w:t></w:r></w:p></w:tc><w:tc><w:tcPr><w:tcW w:w="1276" w:type="dxa"/><w:tcBorders><w:top w:val="nil"/><w:left w:val="nil"/><w:bottom w:val="nil"/><w:right w:val="nil"/></w:tcBorders><w:shd w:val="clear" w:color="auto" w:fill="auto"/><w:noWrap/><w:vAlign w:val="bottom"/></w:tcPr><w:p wsp:rsidR="00485D2A" wsp:rsidRPr="00485D2A" wsp:rsidRDefault="00485D2A" wsp:rsidP="00485D2A"><w:pPr><w:rPr><w:rFonts w:ascii="Calibri" w:fareast="Times New Roman" w:h-ansi="Calibri"/><wx:font wx:val="Calibri"/><w:color w:val="000000"/><w:sz w:val="14"/><w:sz-cs w:val="24"/><w:lang w:val="EN-CA" w:fareast="EN-US"/></w:rPr></w:pPr><w:r wsp:rsidRPr="00485D2A"><w:rPr><w:rFonts w:ascii="Calibri" w:fareast="Times New Roman" w:h-ansi="Calibri"/><wx:font wx:val="Calibri"/><w:color w:val="000000"/><w:sz w:val="14"/><w:sz-cs w:val="24"/><w:lang w:val="EN-CA" w:fareast="EN-US"/></w:rPr><w:t>2030 ± 90.84</w:t></w:r></w:p></w:tc><w:tc><w:tcPr><w:tcW w:w="1275" w:type="dxa"/><w:tcBorders><w:top w:val="nil"/><w:left w:val="nil"/><w:bottom w:val="nil"/><w:right w:val="nil"/></w:tcBorders><w:shd w:val="clear" w:color="auto" w:fill="auto"/><w:noWrap/><w:vAlign w:val="bottom"/></w:tcPr><w:p wsp:rsidR="00485D2A" wsp:rsidRPr="00485D2A" wsp:rsidRDefault="00485D2A" wsp:rsidP="00485D2A"><w:pPr><w:rPr><w:rFonts w:ascii="Calibri" w:fareast="Times New Roman" w:h-ansi="Calibri"/><wx:font wx:val="Calibri"/><w:color w:val="000000"/><w:sz w:val="14"/><w:sz-cs w:val="24"/><w:lang w:val="EN-CA" w:fareast="EN-US"/></w:rPr></w:pPr><w:r wsp:rsidRPr="00485D2A"><w:rPr><w:rFonts w:ascii="Calibri" w:fareast="Times New Roman" w:h-ansi="Calibri"/><wx:font wx:val="Calibri"/><w:color w:val="000000"/><w:sz w:val="14"/><w:sz-cs w:val="24"/><w:lang w:val="EN-CA" w:fareast="EN-US"/></w:rPr><w:t>911.1 ± 41.11</w:t></w:r></w:p></w:tc><w:tc><w:tcPr><w:tcW w:w="1276" w:type="dxa"/><w:tcBorders><w:top w:val="nil"/><w:left w:val="nil"/><w:bottom w:val="nil"/><w:right w:val="nil"/></w:tcBorders><w:shd w:val="clear" w:color="auto" w:fill="auto"/><w:noWrap/><w:vAlign w:val="bottom"/></w:tcPr><w:p wsp:rsidR="00485D2A" wsp:rsidRPr="00485D2A" wsp:rsidRDefault="00485D2A" wsp:rsidP="00485D2A"><w:pPr><w:rPr><w:rFonts w:ascii="Calibri" w:fareast="Times New Roman" w:h-ansi="Calibri"/><wx:font wx:val="Calibri"/><w:color w:val="000000"/><w:sz w:val="14"/><w:sz-cs w:val="24"/><w:lang w:val="EN-CA" w:fareast="EN-US"/></w:rPr></w:pPr><w:r wsp:rsidRPr="00485D2A"><w:rPr><w:rFonts w:ascii="Calibri" w:fareast="Times New Roman" w:h-ansi="Calibri"/><wx:font wx:val="Calibri"/><w:color w:val="000000"/><w:sz w:val="14"/><w:sz-cs w:val="24"/><w:lang w:val="EN-CA" w:fareast="EN-US"/></w:rPr><w:t>4061 ± 181.7</w:t></w:r></w:p></w:tc><w:tc><w:tcPr><w:tcW w:w="1276" w:type="dxa"/><w:tcBorders><w:top w:val="nil"/><w:left w:val="nil"/><w:bottom w:val="nil"/><w:right w:val="nil"/></w:tcBorders><w:shd w:val="clear" w:color="auto" w:fill="auto"/><w:noWrap/><w:vAlign w:val="bottom"/></w:tcPr><w:p wsp:rsidR="00485D2A" wsp:rsidRPr="00485D2A" wsp:rsidRDefault="00485D2A" wsp:rsidP="00485D2A"><w:pPr><w:rPr><w:rFonts w:ascii="Calibri" w:fareast="Times New Roman" w:h-ansi="Calibri"/><wx:font wx:val="Calibri"/><w:color w:val="000000"/><w:sz w:val="14"/><w:sz-cs w:val="24"/><w:lang w:val="EN-CA" w:fareast="EN-US"/></w:rPr></w:pPr><w:r wsp:rsidRPr="00485D2A"><w:rPr><w:rFonts w:ascii="Calibri" w:fareast="Times New Roman" w:h-ansi="Calibri"/><wx:font wx:val="Calibri"/><w:color w:val="000000"/><w:sz w:val="14"/><w:sz-cs w:val="24"/><w:lang w:val="EN-CA" w:fareast="EN-US"/></w:rPr><w:t>1822 ± 82.88</w:t></w:r></w:p></w:tc><w:tc><w:tcPr><w:tcW w:w="1277" w:type="dxa"/><w:tcBorders><w:top w:val="nil"/><w:left w:val="nil"/><w:bottom w:val="nil"/><w:right w:val="nil"/></w:tcBorders><w:shd w:val="clear" w:color="auto" w:fill="auto"/><w:noWrap/><w:vAlign w:val="bottom"/></w:tcPr><w:p wsp:rsidR="00485D2A" wsp:rsidRPr="00485D2A" wsp:rsidRDefault="00485D2A" wsp:rsidP="00485D2A"><w:pPr><w:rPr><w:rFonts w:ascii="Calibri" w:fareast="Times New Roman" w:h-ansi="Calibri"/><wx:font wx:val="Calibri"/><w:color w:val="000000"/><w:sz w:val="14"/><w:sz-cs w:val="24"/><w:lang w:val="EN-CA" w:fareast="EN-US"/></w:rPr></w:pPr><w:r wsp:rsidRPr="00485D2A"><w:rPr><w:rFonts w:ascii="Calibri" w:fareast="Times New Roman" w:h-ansi="Calibri"/><wx:font wx:val="Calibri"/><w:color w:val="000000"/><w:sz w:val="14"/><w:sz-cs w:val="24"/><w:lang w:val="EN-CA" w:fareast="EN-US"/></w:rPr><w:t>#</w:t></w:r></w:p></w:tc><w:tc><w:tcPr><w:tcW w:w="1274" w:type="dxa"/><w:tcBorders><w:top w:val="nil"/><w:left w:val="nil"/><w:bottom w:val="nil"/><w:right w:val="nil"/></w:tcBorders><w:shd w:val="clear" w:color="auto" w:fill="auto"/><w:noWrap/><w:vAlign w:val="bottom"/></w:tcPr><w:p wsp:rsidR="00485D2A" wsp:rsidRPr="00485D2A" wsp:rsidRDefault="00485D2A" wsp:rsidP="00485D2A"><w:pPr><w:rPr><w:rFonts w:ascii="Calibri" w:fareast="Times New Roman" w:h-ansi="Calibri"/><wx:font wx:val="Calibri"/><w:color w:val="000000"/><w:sz w:val="14"/><w:sz-cs w:val="24"/><w:lang w:val="EN-CA" w:fareast="EN-US"/></w:rPr></w:pPr><w:r wsp:rsidRPr="00485D2A"><w:rPr><w:rFonts w:ascii="Calibri" w:fareast="Times New Roman" w:h-ansi="Calibri"/><wx:font wx:val="Calibri"/><w:color w:val="000000"/><w:sz w:val="14"/><w:sz-cs w:val="24"/><w:lang w:val="EN-CA" w:fareast="EN-US"/></w:rPr><w:t>*</w:t></w:r></w:p></w:tc><w:tc><w:tcPr><w:tcW w:w="993" w:type="dxa"/><w:tcBorders><w:top w:val="nil"/><w:left w:val="nil"/><w:bottom w:val="nil"/><w:right w:val="nil"/></w:tcBorders><w:shd w:val="clear" w:color="auto" w:fill="auto"/><w:noWrap/><w:vAlign w:val="bottom"/></w:tcPr><w:p wsp:rsidR="00485D2A" wsp:rsidRPr="00485D2A" wsp:rsidRDefault="00485D2A" wsp:rsidP="00485D2A"><w:pPr><w:rPr><w:rFonts w:ascii="Calibri" w:fareast="Times New Roman" w:h-ansi="Calibri"/><wx:font wx:val="Calibri"/><w:color w:val="000000"/><w:sz w:val="14"/><w:sz-cs w:val="24"/><w:lang w:val="EN-CA" w:fareast="EN-US"/></w:rPr></w:pPr><w:r wsp:rsidRPr="00485D2A"><w:rPr><w:rFonts w:ascii="Calibri" w:fareast="Times New Roman" w:h-ansi="Calibri"/><wx:font wx:val="Calibri"/><w:color w:val="000000"/><w:sz w:val="14"/><w:sz-cs w:val="24"/><w:lang w:val="EN-CA" w:fareast="EN-US"/></w:rPr><w:t>#</w:t></w:r></w:p></w:tc><w:tc><w:tcPr><w:tcW w:w="1277" w:type="dxa"/><w:tcBorders><w:top w:val="nil"/><w:left w:val="nil"/><w:bottom w:val="nil"/><w:right w:val="nil"/></w:tcBorders><w:shd w:val="clear" w:color="auto" w:fill="auto"/><w:noWrap/><w:vAlign w:val="bottom"/></w:tcPr><w:p wsp:rsidR="00485D2A" wsp:rsidRPr="00485D2A" wsp:rsidRDefault="00485D2A" wsp:rsidP="00485D2A"><w:pPr><w:rPr><w:rFonts w:ascii="Calibri" w:fareast="Times New Roman" w:h-ansi="Calibri"/><wx:font wx:val="Calibri"/><w:color w:val="000000"/><w:sz w:val="14"/><w:sz-cs w:val="24"/><w:lang w:val="EN-CA" w:fareast="EN-US"/></w:rPr></w:pPr><w:r wsp:rsidRPr="00485D2A"><w:rPr><w:rFonts w:ascii="Calibri" w:fareast="Times New Roman" w:h-ansi="Calibri"/><wx:font wx:val="Calibri"/><w:color w:val="000000"/><w:sz w:val="14"/><w:sz-cs w:val="24"/><w:lang w:val="EN-CA" w:fareast="EN-US"/></w:rPr><w:t>*</w:t></w:r></w:p></w:tc></w:tr><w:tr wsp:rsidR="00485D2A" wsp:rsidRPr="00C779A0" wsp:rsidTr="004E7C10"><w:trPr><w:trHeight w:val="300"/></w:trPr><w:tc><w:tcPr><w:tcW w:w="1291" w:type="dxa"/><w:tcBorders><w:top w:val="nil"/><w:left w:val="nil"/><w:bottom w:val="nil"/><w:right w:val="nil"/></w:tcBorders><w:shd w:val="clear" w:color="auto" w:fill="auto"/><w:noWrap/><w:vAlign w:val="bottom"/></w:tcPr><w:p wsp:rsidR="00485D2A" wsp:rsidRPr="00485D2A" wsp:rsidRDefault="00485D2A" wsp:rsidP="00485D2A"><w:pPr><w:rPr><w:rFonts w:ascii="Calibri" w:fareast="Times New Roman" w:h-ansi="Calibri"/><wx:font wx:val="Calibri"/><w:b/><w:b-cs/><w:color w:val="000000"/><w:sz w:val="14"/><w:sz-cs w:val="24"/><w:lang w:val="EN-CA" w:fareast="EN-US"/></w:rPr></w:pPr><w:r wsp:rsidRPr="00485D2A"><w:rPr><w:rFonts w:ascii="Calibri" w:fareast="Times New Roman" w:h-ansi="Calibri"/><wx:font wx:val="Calibri"/><w:b/><w:b-cs/><w:color w:val="000000"/><w:sz w:val="14"/><w:sz-cs w:val="24"/><w:lang w:val="EN-CA" w:fareast="EN-US"/></w:rPr><w:t>G-CSF</w:t></w:r></w:p></w:tc><w:tc><w:tcPr><w:tcW w:w="851" w:type="dxa"/><w:tcBorders><w:top w:val="nil"/><w:left w:val="nil"/><w:bottom w:val="nil"/><w:right w:val="nil"/></w:tcBorders><w:shd w:val="clear" w:color="auto" w:fill="auto"/><w:noWrap/><w:vAlign w:val="bottom"/></w:tcPr><w:p wsp:rsidR="00485D2A" wsp:rsidRPr="00485D2A" wsp:rsidRDefault="00485D2A" wsp:rsidP="00485D2A"><w:pPr><w:rPr><w:rFonts w:ascii="Calibri" w:fareast="Times New Roman" w:h-ansi="Calibri"/><wx:font wx:val="Calibri"/><w:sz w:val="14"/><w:sz-cs w:val="24"/><w:lang w:val="EN-CA" w:fareast="EN-US"/></w:rPr></w:pPr><w:r wsp:rsidRPr="00485D2A"><w:rPr><w:rFonts w:ascii="Calibri" w:fareast="Times New Roman" w:h-ansi="Calibri"/><wx:font wx:val="Calibri"/><w:sz w:val="14"/><w:sz-cs w:val="24"/><w:lang w:val="EN-CA" w:fareast="EN-US"/></w:rPr><w:t>&lt; 0.0001</w:t></w:r></w:p></w:tc><w:tc><w:tcPr><w:tcW w:w="993" w:type="dxa"/><w:tcBorders><w:top w:val="nil"/><w:left w:val="nil"/><w:bottom w:val="nil"/><w:right w:val="nil"/></w:tcBorders><w:shd w:val="clear" w:color="auto" w:fill="auto"/><w:noWrap/><w:vAlign w:val="bottom"/></w:tcPr><w:p wsp:rsidR="00485D2A" wsp:rsidRPr="00485D2A" wsp:rsidRDefault="00485D2A" wsp:rsidP="00485D2A"><w:pPr><w:jc w:val="right"/><w:rPr><w:rFonts w:ascii="Calibri" w:fareast="Times New Roman" w:h-ansi="Calibri"/><wx:font wx:val="Calibri"/><w:sz w:val="14"/><w:sz-cs w:val="24"/><w:lang w:val="EN-CA" w:fareast="EN-US"/></w:rPr></w:pPr><w:r wsp:rsidRPr="00485D2A"><w:rPr><w:rFonts w:ascii="Calibri" w:fareast="Times New Roman" w:h-ansi="Calibri"/><wx:font wx:val="Calibri"/><w:sz w:val="14"/><w:sz-cs w:val="24"/><w:lang w:val="EN-CA" w:fareast="EN-US"/></w:rPr><w:t>0.0186</w:t></w:r></w:p></w:tc><w:tc><w:tcPr><w:tcW w:w="1276" w:type="dxa"/><w:tcBorders><w:top w:val="nil"/><w:left w:val="nil"/><w:bottom w:val="nil"/><w:right w:val="nil"/></w:tcBorders><w:shd w:val="clear" w:color="auto" w:fill="auto"/><w:noWrap/><w:vAlign w:val="bottom"/></w:tcPr><w:p wsp:rsidR="00485D2A" wsp:rsidRPr="00485D2A" wsp:rsidRDefault="00485D2A" wsp:rsidP="00485D2A"><w:pPr><w:rPr><w:rFonts w:ascii="Calibri" w:fareast="Times New Roman" w:h-ansi="Calibri"/><wx:font wx:val="Calibri"/><w:sz w:val="14"/><w:sz-cs w:val="24"/><w:lang w:val="EN-CA" w:fareast="EN-US"/></w:rPr></w:pPr><w:r wsp:rsidRPr="00485D2A"><w:rPr><w:rFonts w:ascii="Calibri" w:fareast="Times New Roman" w:h-ansi="Calibri"/><wx:font wx:val="Calibri"/><w:sz w:val="14"/><w:sz-cs w:val="24"/><w:lang w:val="EN-CA" w:fareast="EN-US"/></w:rPr><w:t>360.7 ± 38.42</w:t></w:r></w:p></w:tc><w:tc><w:tcPr><w:tcW w:w="1275" w:type="dxa"/><w:tcBorders><w:top w:val="nil"/><w:left w:val="nil"/><w:bottom w:val="nil"/><w:right w:val="nil"/></w:tcBorders><w:shd w:val="clear" w:color="auto" w:fill="auto"/><w:noWrap/><w:vAlign w:val="bottom"/></w:tcPr><w:p wsp:rsidR="00485D2A" wsp:rsidRPr="00485D2A" wsp:rsidRDefault="00485D2A" wsp:rsidP="00485D2A"><w:pPr><w:rPr><w:rFonts w:ascii="Calibri" w:fareast="Times New Roman" w:h-ansi="Calibri"/><wx:font wx:val="Calibri"/><w:sz w:val="14"/><w:sz-cs w:val="24"/><w:lang w:val="EN-CA" w:fareast="EN-US"/></w:rPr></w:pPr><w:r wsp:rsidRPr="00485D2A"><w:rPr><w:rFonts w:ascii="Calibri" w:fareast="Times New Roman" w:h-ansi="Calibri"/><wx:font wx:val="Calibri"/><w:sz w:val="14"/><w:sz-cs w:val="24"/><w:lang w:val="EN-CA" w:fareast="EN-US"/></w:rPr><w:t>585 ± 55.68</w:t></w:r></w:p></w:tc><w:tc><w:tcPr><w:tcW w:w="1276" w:type="dxa"/><w:tcBorders><w:top w:val="nil"/><w:left w:val="nil"/><w:bottom w:val="nil"/><w:right w:val="nil"/></w:tcBorders><w:shd w:val="clear" w:color="auto" w:fill="auto"/><w:noWrap/><w:vAlign w:val="bottom"/></w:tcPr><w:p wsp:rsidR="00485D2A" wsp:rsidRPr="00485D2A" wsp:rsidRDefault="00485D2A" wsp:rsidP="00485D2A"><w:pPr><w:rPr><w:rFonts w:ascii="Calibri" w:fareast="Times New Roman" w:h-ansi="Calibri"/><wx:font wx:val="Calibri"/><w:sz w:val="14"/><w:sz-cs w:val="24"/><w:lang w:val="EN-CA" w:fareast="EN-US"/></w:rPr></w:pPr><w:r wsp:rsidRPr="00485D2A"><w:rPr><w:rFonts w:ascii="Calibri" w:fareast="Times New Roman" w:h-ansi="Calibri"/><wx:font wx:val="Calibri"/><w:sz w:val="14"/><w:sz-cs w:val="24"/><w:lang w:val="EN-CA" w:fareast="EN-US"/></w:rPr><w:t>721.4 ± 76.83</w:t></w:r></w:p></w:tc><w:tc><w:tcPr><w:tcW w:w="1276" w:type="dxa"/><w:tcBorders><w:top w:val="nil"/><w:left w:val="nil"/><w:bottom w:val="nil"/><w:right w:val="nil"/></w:tcBorders><w:shd w:val="clear" w:color="auto" w:fill="auto"/><w:noWrap/><w:vAlign w:val="bottom"/></w:tcPr><w:p wsp:rsidR="00485D2A" wsp:rsidRPr="00485D2A" wsp:rsidRDefault="00485D2A" wsp:rsidP="00485D2A"><w:pPr><w:rPr><w:rFonts w:ascii="Calibri" w:fareast="Times New Roman" w:h-ansi="Calibri"/><wx:font wx:val="Calibri"/><w:sz w:val="14"/><w:sz-cs w:val="24"/><w:lang w:val="EN-CA" w:fareast="EN-US"/></w:rPr></w:pPr><w:r wsp:rsidRPr="00485D2A"><w:rPr><w:rFonts w:ascii="Calibri" w:fareast="Times New Roman" w:h-ansi="Calibri"/><wx:font wx:val="Calibri"/><w:sz w:val="14"/><w:sz-cs w:val="24"/><w:lang w:val="EN-CA" w:fareast="EN-US"/></w:rPr><w:t>1170 ± 111.4</w:t></w:r></w:p></w:tc><w:tc><w:tcPr><w:tcW w:w="1277" w:type="dxa"/><w:tcBorders><w:top w:val="nil"/><w:left w:val="nil"/><w:bottom w:val="nil"/><w:right w:val="nil"/></w:tcBorders><w:shd w:val="clear" w:color="auto" w:fill="auto"/><w:noWrap/><w:vAlign w:val="bottom"/></w:tcPr><w:p wsp:rsidR="00485D2A" wsp:rsidRPr="00485D2A" wsp:rsidRDefault="00485D2A" wsp:rsidP="00485D2A"><w:pPr><w:rPr><w:rFonts w:ascii="Calibri" w:fareast="Times New Roman" w:h-ansi="Calibri"/><wx:font wx:val="Calibri"/><w:sz w:val="14"/><w:sz-cs w:val="24"/><w:lang w:val="EN-CA" w:fareast="EN-US"/></w:rPr></w:pPr><w:r wsp:rsidRPr="00485D2A"><w:rPr><w:rFonts w:ascii="Calibri" w:fareast="Times New Roman" w:h-ansi="Calibri"/><wx:font wx:val="Calibri"/><w:sz w:val="14"/><w:sz-cs w:val="24"/><w:lang w:val="EN-CA" w:fareast="EN-US"/></w:rPr><w:t>ns</w:t></w:r></w:p></w:tc><w:tc><w:tcPr><w:tcW w:w="1274" w:type="dxa"/><w:tcBorders><w:top w:val="nil"/><w:left w:val="nil"/><w:bottom w:val="nil"/><w:right w:val="nil"/></w:tcBorders><w:shd w:val="clear" w:color="auto" w:fill="auto"/><w:noWrap/><w:vAlign w:val="bottom"/></w:tcPr><w:p wsp:rsidR="00485D2A" wsp:rsidRPr="00485D2A" wsp:rsidRDefault="00485D2A" wsp:rsidP="00485D2A"><w:pPr><w:rPr><w:rFonts w:ascii="Calibri" w:fareast="Times New Roman" w:h-ansi="Calibri"/><wx:font wx:val="Calibri"/><w:sz w:val="14"/><w:sz-cs w:val="24"/><w:lang w:val="EN-CA" w:fareast="EN-US"/></w:rPr></w:pPr><w:r wsp:rsidRPr="00485D2A"><w:rPr><w:rFonts w:ascii="Calibri" w:fareast="Times New Roman" w:h-ansi="Calibri"/><wx:font wx:val="Calibri"/><w:sz w:val="14"/><w:sz-cs w:val="24"/><w:lang w:val="EN-CA" w:fareast="EN-US"/></w:rPr><w:t>*</w:t></w:r></w:p></w:tc><w:tc><w:tcPr><w:tcW w:w="993" w:type="dxa"/><w:tcBorders><w:top w:val="nil"/><w:left w:val="nil"/><w:bottom w:val="nil"/><w:right w:val="nil"/></w:tcBorders><w:shd w:val="clear" w:color="auto" w:fill="auto"/><w:noWrap/><w:vAlign w:val="bottom"/></w:tcPr><w:p wsp:rsidR="00485D2A" wsp:rsidRPr="00485D2A" wsp:rsidRDefault="00485D2A" wsp:rsidP="00485D2A"><w:pPr><w:rPr><w:rFonts w:ascii="Calibri" w:fareast="Times New Roman" w:h-ansi="Calibri"/><wx:font wx:val="Calibri"/><w:sz w:val="14"/><w:sz-cs w:val="24"/><w:lang w:val="EN-CA" w:fareast="EN-US"/></w:rPr></w:pPr><w:r wsp:rsidRPr="00485D2A"><w:rPr><w:rFonts w:ascii="Calibri" w:fareast="Times New Roman" w:h-ansi="Calibri"/><wx:font wx:val="Calibri"/><w:sz w:val="14"/><w:sz-cs w:val="24"/><w:lang w:val="EN-CA" w:fareast="EN-US"/></w:rPr><w:t>#</w:t></w:r></w:p></w:tc><w:tc><w:tcPr><w:tcW w:w="1277" w:type="dxa"/><w:tcBorders><w:top w:val="nil"/><w:left w:val="nil"/><w:bottom w:val="nil"/><w:right w:val="nil"/></w:tcBorders><w:shd w:val="clear" w:color="auto" w:fill="auto"/><w:noWrap/><w:vAlign w:val="bottom"/></w:tcPr><w:p wsp:rsidR="00485D2A" wsp:rsidRPr="00485D2A" wsp:rsidRDefault="00485D2A" wsp:rsidP="00485D2A"><w:pPr><w:rPr><w:rFonts w:ascii="Calibri" w:fareast="Times New Roman" w:h-ansi="Calibri"/><wx:font wx:val="Calibri"/><w:sz w:val="14"/><w:sz-cs w:val="24"/><w:lang w:val="EN-CA" w:fareast="EN-US"/></w:rPr></w:pPr><w:r wsp:rsidRPr="00485D2A"><w:rPr><w:rFonts w:ascii="Calibri" w:fareast="Times New Roman" w:h-ansi="Calibri"/><wx:font wx:val="Calibri"/><w:sz w:val="14"/><w:sz-cs w:val="24"/><w:lang w:val="EN-CA" w:fareast="EN-US"/></w:rPr><w:t>*</w:t></w:r></w:p></w:tc></w:tr><w:tr wsp:rsidR="00485D2A" wsp:rsidRPr="00C779A0" wsp:rsidTr="004E7C10"><w:trPr><w:trHeight w:val="300"/></w:trPr><w:tc><w:tcPr><w:tcW w:w="1291" w:type="dxa"/><w:tcBorders><w:top w:val="nil"/><w:left w:val="nil"/><w:bottom w:val="nil"/><w:right w:val="nil"/></w:tcBorders><w:shd w:val="clear" w:color="auto" w:fill="auto"/><w:noWrap/><w:vAlign w:val="bottom"/></w:tcPr><w:p wsp:rsidR="00485D2A" wsp:rsidRPr="00485D2A" wsp:rsidRDefault="00485D2A" wsp:rsidP="00485D2A"><w:pPr><w:rPr><w:rFonts w:ascii="Calibri" w:fareast="Times New Roman" w:h-ansi="Calibri"/><wx:font wx:val="Calibri"/><w:b/><w:b-cs/><w:color w:val="000000"/><w:sz w:val="14"/><w:sz-cs w:val="24"/><w:lang w:val="EN-CA" w:fareast="EN-US"/></w:rPr></w:pPr><w:r wsp:rsidRPr="00485D2A"><w:rPr><w:rFonts w:ascii="Calibri" w:fareast="Times New Roman" w:h-ansi="Calibri"/><wx:font wx:val="Calibri"/><w:b/><w:b-cs/><w:color w:val="000000"/><w:sz w:val="14"/><w:sz-cs w:val="24"/><w:lang w:val="EN-CA" w:fareast="EN-US"/></w:rPr><w:t>GM-CSF</w:t></w:r></w:p></w:tc><w:tc><w:tcPr><w:tcW w:w="851" w:type="dxa"/><w:tcBorders><w:top w:val="nil"/><w:left w:val="nil"/><w:bottom w:val="nil"/><w:right w:val="nil"/></w:tcBorders><w:shd w:val="clear" w:color="auto" w:fill="auto"/><w:noWrap/><w:vAlign w:val="bottom"/></w:tcPr><w:p wsp:rsidR="00485D2A" wsp:rsidRPr="00485D2A" wsp:rsidRDefault="00485D2A" wsp:rsidP="00485D2A"><w:pPr><w:jc w:val="right"/><w:rPr><w:rFonts w:ascii="Calibri" w:fareast="Times New Roman" w:h-ansi="Calibri"/><wx:font wx:val="Calibri"/><w:sz w:val="14"/><w:sz-cs w:val="24"/><w:lang w:val="EN-CA" w:fareast="EN-US"/></w:rPr></w:pPr><w:r wsp:rsidRPr="00485D2A"><w:rPr><w:rFonts w:ascii="Calibri" w:fareast="Times New Roman" w:h-ansi="Calibri"/><wx:font wx:val="Calibri"/><w:sz w:val="14"/><w:sz-cs w:val="24"/><w:lang w:val="EN-CA" w:fareast="EN-US"/></w:rPr><w:t>0.179</w:t></w:r></w:p></w:tc><w:tc><w:tcPr><w:tcW w:w="993" w:type="dxa"/><w:tcBorders><w:top w:val="nil"/><w:left w:val="nil"/><w:bottom w:val="nil"/><w:right w:val="nil"/></w:tcBorders><w:shd w:val="clear" w:color="auto" w:fill="auto"/><w:noWrap/><w:vAlign w:val="bottom"/></w:tcPr><w:p wsp:rsidR="00485D2A" wsp:rsidRPr="00485D2A" wsp:rsidRDefault="00485D2A" wsp:rsidP="00485D2A"><w:pPr><w:jc w:val="right"/><w:rPr><w:rFonts w:ascii="Calibri" w:fareast="Times New Roman" w:h-ansi="Calibri"/><wx:font wx:val="Calibri"/><w:sz w:val="14"/><w:sz-cs w:val="24"/><w:lang w:val="EN-CA" w:fareast="EN-US"/></w:rPr></w:pPr><w:r wsp:rsidRPr="00485D2A"><w:rPr><w:rFonts w:ascii="Calibri" w:fareast="Times New Roman" w:h-ansi="Calibri"/><wx:font wx:val="Calibri"/><w:sz w:val="14"/><w:sz-cs w:val="24"/><w:lang w:val="EN-CA" w:fareast="EN-US"/></w:rPr><w:t>0.2619</w:t></w:r></w:p></w:tc><w:tc><w:tcPr><w:tcW w:w="1276" w:type="dxa"/><w:tcBorders><w:top w:val="nil"/><w:left w:val="nil"/><w:bottom w:val="nil"/><w:right w:val="nil"/></w:tcBorders><w:shd w:val="clear" w:color="auto" w:fill="auto"/><w:noWrap/><w:vAlign w:val="bottom"/></w:tcPr><w:p wsp:rsidR="00485D2A" wsp:rsidRPr="00485D2A" wsp:rsidRDefault="00485D2A" wsp:rsidP="00485D2A"><w:pPr><w:rPr><w:rFonts w:ascii="Calibri" w:fareast="Times New Roman" w:h-ansi="Calibri"/><wx:font wx:val="Calibri"/><w:sz w:val="14"/><w:sz-cs w:val="24"/><w:lang w:val="EN-CA" w:fareast="EN-US"/></w:rPr></w:pPr><w:r wsp:rsidRPr="00485D2A"><w:rPr><w:rFonts w:ascii="Calibri" w:fareast="Times New Roman" w:h-ansi="Calibri"/><wx:font wx:val="Calibri"/><w:sz w:val="14"/><w:sz-cs w:val="24"/><w:lang w:val="EN-CA" w:fareast="EN-US"/></w:rPr><w:t>45.69 ± 10.62</w:t></w:r></w:p></w:tc><w:tc><w:tcPr><w:tcW w:w="1275" w:type="dxa"/><w:tcBorders><w:top w:val="nil"/><w:left w:val="nil"/><w:bottom w:val="nil"/><w:right w:val="nil"/></w:tcBorders><w:shd w:val="clear" w:color="auto" w:fill="auto"/><w:noWrap/><w:vAlign w:val="bottom"/></w:tcPr><w:p wsp:rsidR="00485D2A" wsp:rsidRPr="00485D2A" wsp:rsidRDefault="00485D2A" wsp:rsidP="00485D2A"><w:pPr><w:rPr><w:rFonts w:ascii="Calibri" w:fareast="Times New Roman" w:h-ansi="Calibri"/><wx:font wx:val="Calibri"/><w:sz w:val="14"/><w:sz-cs w:val="24"/><w:lang w:val="EN-CA" w:fareast="EN-US"/></w:rPr></w:pPr><w:r wsp:rsidRPr="00485D2A"><w:rPr><w:rFonts w:ascii="Calibri" w:fareast="Times New Roman" w:h-ansi="Calibri"/><wx:font wx:val="Calibri"/><w:sz w:val="14"/><w:sz-cs w:val="24"/><w:lang w:val="EN-CA" w:fareast="EN-US"/></w:rPr><w:t>64.03 ± 13.31</w:t></w:r></w:p></w:tc><w:tc><w:tcPr><w:tcW w:w="1276" w:type="dxa"/><w:tcBorders><w:top w:val="nil"/><w:left w:val="nil"/><w:bottom w:val="nil"/><w:right w:val="nil"/></w:tcBorders><w:shd w:val="clear" w:color="auto" w:fill="auto"/><w:noWrap/><w:vAlign w:val="bottom"/></w:tcPr><w:p wsp:rsidR="00485D2A" wsp:rsidRPr="00485D2A" wsp:rsidRDefault="00485D2A" wsp:rsidP="00485D2A"><w:pPr><w:rPr><w:rFonts w:ascii="Calibri" w:fareast="Times New Roman" w:h-ansi="Calibri"/><wx:font wx:val="Calibri"/><w:sz w:val="14"/><w:sz-cs w:val="24"/><w:lang w:val="EN-CA" w:fareast="EN-US"/></w:rPr></w:pPr><w:r wsp:rsidRPr="00485D2A"><w:rPr><w:rFonts w:ascii="Calibri" w:fareast="Times New Roman" w:h-ansi="Calibri"/><wx:font wx:val="Calibri"/><w:sz w:val="14"/><w:sz-cs w:val="24"/><w:lang w:val="EN-CA" w:fareast="EN-US"/></w:rPr><w:t>35.2 ± 8.95</w:t></w:r></w:p></w:tc><w:tc><w:tcPr><w:tcW w:w="1276" w:type="dxa"/><w:tcBorders><w:top w:val="nil"/><w:left w:val="nil"/><w:bottom w:val="nil"/><w:right w:val="nil"/></w:tcBorders><w:shd w:val="clear" w:color="auto" w:fill="auto"/><w:noWrap/><w:vAlign w:val="bottom"/></w:tcPr><w:p wsp:rsidR="00485D2A" wsp:rsidRPr="00485D2A" wsp:rsidRDefault="00485D2A" wsp:rsidP="00485D2A"><w:pPr><w:rPr><w:rFonts w:ascii="Calibri" w:fareast="Times New Roman" w:h-ansi="Calibri"/><wx:font wx:val="Calibri"/><w:sz w:val="14"/><w:sz-cs w:val="24"/><w:lang w:val="EN-CA" w:fareast="EN-US"/></w:rPr></w:pPr><w:r wsp:rsidRPr="00485D2A"><w:rPr><w:rFonts w:ascii="Calibri" w:fareast="Times New Roman" w:h-ansi="Calibri"/><wx:font wx:val="Calibri"/><w:sz w:val="14"/><w:sz-cs w:val="24"/><w:lang w:val="EN-CA" w:fareast="EN-US"/></w:rPr><w:t>36.05 ± 6.78</w:t></w:r></w:p></w:tc><w:tc><w:tcPr><w:tcW w:w="1277" w:type="dxa"/><w:tcBorders><w:top w:val="nil"/><w:left w:val="nil"/><w:bottom w:val="nil"/><w:right w:val="nil"/></w:tcBorders><w:shd w:val="clear" w:color="auto" w:fill="auto"/><w:noWrap/><w:vAlign w:val="bottom"/></w:tcPr><w:p wsp:rsidR="00485D2A" wsp:rsidRPr="00485D2A" wsp:rsidRDefault="00485D2A" wsp:rsidP="00485D2A"><w:pPr><w:rPr><w:rFonts w:ascii="Calibri" w:fareast="Times New Roman" w:h-ansi="Calibri"/><wx:font wx:val="Calibri"/><w:sz w:val="14"/><w:sz-cs w:val="24"/><w:lang w:val="EN-CA" w:fareast="EN-US"/></w:rPr></w:pPr><w:r wsp:rsidRPr="00485D2A"><w:rPr><w:rFonts w:ascii="Calibri" w:fareast="Times New Roman" w:h-ansi="Calibri"/><wx:font wx:val="Calibri"/><w:sz w:val="14"/><w:sz-cs w:val="24"/><w:lang w:val="EN-CA" w:fareast="EN-US"/></w:rPr><w:t>ns</w:t></w:r></w:p></w:tc><w:tc><w:tcPr><w:tcW w:w="1274" w:type="dxa"/><w:tcBorders><w:top w:val="nil"/><w:left w:val="nil"/><w:bottom w:val="nil"/><w:right w:val="nil"/></w:tcBorders><w:shd w:val="clear" w:color="auto" w:fill="auto"/><w:noWrap/><w:vAlign w:val="bottom"/></w:tcPr><w:p wsp:rsidR="00485D2A" wsp:rsidRPr="00485D2A" wsp:rsidRDefault="00485D2A" wsp:rsidP="00485D2A"><w:pPr><w:rPr><w:rFonts w:ascii="Calibri" w:fareast="Times New Roman" w:h-ansi="Calibri"/><wx:font wx:val="Calibri"/><w:sz w:val="14"/><w:sz-cs w:val="24"/><w:lang w:val="EN-CA" w:fareast="EN-US"/></w:rPr></w:pPr><w:r wsp:rsidRPr="00485D2A"><w:rPr><w:rFonts w:ascii="Calibri" w:fareast="Times New Roman" w:h-ansi="Calibri"/><wx:font wx:val="Calibri"/><w:sz w:val="14"/><w:sz-cs w:val="24"/><w:lang w:val="EN-CA" w:fareast="EN-US"/></w:rPr><w:t>ns</w:t></w:r></w:p></w:tc><w:tc><w:tcPr><w:tcW w:w="993" w:type="dxa"/><w:tcBorders><w:top w:val="nil"/><w:left w:val="nil"/><w:bottom w:val="nil"/><w:right w:val="nil"/></w:tcBorders><w:shd w:val="clear" w:color="auto" w:fill="auto"/><w:noWrap/><w:vAlign w:val="bottom"/></w:tcPr><w:p wsp:rsidR="00485D2A" wsp:rsidRPr="00485D2A" wsp:rsidRDefault="00485D2A" wsp:rsidP="00485D2A"><w:pPr><w:rPr><w:rFonts w:ascii="Calibri" w:fareast="Times New Roman" w:h-ansi="Calibri"/><wx:font wx:val="Calibri"/><w:sz w:val="14"/><w:sz-cs w:val="24"/><w:lang w:val="EN-CA" w:fareast="EN-US"/></w:rPr></w:pPr><w:r wsp:rsidRPr="00485D2A"><w:rPr><w:rFonts w:ascii="Calibri" w:fareast="Times New Roman" w:h-ansi="Calibri"/><wx:font wx:val="Calibri"/><w:sz w:val="14"/><w:sz-cs w:val="24"/><w:lang w:val="EN-CA" w:fareast="EN-US"/></w:rPr><w:t>ns</w:t></w:r></w:p></w:tc><w:tc><w:tcPr><w:tcW w:w="1277" w:type="dxa"/><w:tcBorders><w:top w:val="nil"/><w:left w:val="nil"/><w:bottom w:val="nil"/><w:right w:val="nil"/></w:tcBorders><w:shd w:val="clear" w:color="auto" w:fill="auto"/><w:noWrap/><w:vAlign w:val="bottom"/></w:tcPr><w:p wsp:rsidR="00485D2A" wsp:rsidRPr="00485D2A" wsp:rsidRDefault="00485D2A" wsp:rsidP="00485D2A"><w:pPr><w:rPr><w:rFonts w:ascii="Calibri" w:fareast="Times New Roman" w:h-ansi="Calibri"/><wx:font wx:val="Calibri"/><w:sz w:val="14"/><w:sz-cs w:val="24"/><w:lang w:val="EN-CA" w:fareast="EN-US"/></w:rPr></w:pPr><w:r wsp:rsidRPr="00485D2A"><w:rPr><w:rFonts w:ascii="Calibri" w:fareast="Times New Roman" w:h-ansi="Calibri"/><wx:font wx:val="Calibri"/><w:sz w:val="14"/><w:sz-cs w:val="24"/><w:lang w:val="EN-CA" w:fareast="EN-US"/></w:rPr><w:t>ns</w:t></w:r></w:p></w:tc></w:tr><w:tr wsp:rsidR="00485D2A" wsp:rsidRPr="00C779A0" wsp:rsidTr="004E7C10"><w:trPr><w:trHeight w:val="300"/></w:trPr><w:tc><w:tcPr><w:tcW w:w="1291" w:type="dxa"/><w:tcBorders><w:top w:val="nil"/><w:left w:val="nil"/><w:bottom w:val="nil"/><w:right w:val="nil"/></w:tcBorders><w:shd w:val="clear" w:color="auto" w:fill="auto"/><w:noWrap/><w:vAlign w:val="bottom"/></w:tcPr><w:p wsp:rsidR="00485D2A" wsp:rsidRPr="00485D2A" wsp:rsidRDefault="00485D2A" wsp:rsidP="00485D2A"><w:pPr><w:rPr><w:rFonts w:ascii="Calibri" w:fareast="Times New Roman" w:h-ansi="Calibri"/><wx:font wx:val="Calibri"/><w:b/><w:b-cs/><w:color w:val="000000"/><w:sz w:val="14"/><w:sz-cs w:val="24"/><w:lang w:val="EN-CA" w:fareast="EN-US"/></w:rPr></w:pPr><w:r wsp:rsidRPr="00485D2A"><w:rPr><w:rFonts w:ascii="Calibri" w:fareast="Times New Roman" w:h-ansi="Calibri"/><wx:font wx:val="Calibri"/><w:b/><w:b-cs/><w:color w:val="000000"/><w:sz w:val="14"/><w:sz-cs w:val="24"/><w:lang w:val="EN-CA" w:fareast="EN-US"/></w:rPr><w:t>IFNg</w:t></w:r></w:p></w:tc><w:tc><w:tcPr><w:tcW w:w="851" w:type="dxa"/><w:tcBorders><w:top w:val="nil"/><w:left w:val="nil"/><w:bottom w:val="nil"/><w:right w:val="nil"/></w:tcBorders><w:shd w:val="clear" w:color="auto" w:fill="auto"/><w:noWrap/><w:vAlign w:val="bottom"/></w:tcPr><w:p wsp:rsidR="00485D2A" wsp:rsidRPr="00485D2A" wsp:rsidRDefault="00485D2A" wsp:rsidP="00485D2A"><w:pPr><w:jc w:val="right"/><w:rPr><w:rFonts w:ascii="Calibri" w:fareast="Times New Roman" w:h-ansi="Calibri"/><wx:font wx:val="Calibri"/><w:sz w:val="14"/><w:sz-cs w:val="24"/><w:lang w:val="EN-CA" w:fareast="EN-US"/></w:rPr></w:pPr><w:r wsp:rsidRPr="00485D2A"><w:rPr><w:rFonts w:ascii="Calibri" w:fareast="Times New Roman" w:h-ansi="Calibri"/><wx:font wx:val="Calibri"/><w:sz w:val="14"/><w:sz-cs w:val="24"/><w:lang w:val="EN-CA" w:fareast="EN-US"/></w:rPr><w:t>0.9031</w:t></w:r></w:p></w:tc><w:tc><w:tcPr><w:tcW w:w="993" w:type="dxa"/><w:tcBorders><w:top w:val="nil"/><w:left w:val="nil"/><w:bottom w:val="nil"/><w:right w:val="nil"/></w:tcBorders><w:shd w:val="clear" w:color="auto" w:fill="auto"/><w:noWrap/><w:vAlign w:val="bottom"/></w:tcPr><w:p wsp:rsidR="00485D2A" wsp:rsidRPr="00485D2A" wsp:rsidRDefault="00485D2A" wsp:rsidP="00485D2A"><w:pPr><w:jc w:val="right"/><w:rPr><w:rFonts w:ascii="Calibri" w:fareast="Times New Roman" w:h-ansi="Calibri"/><wx:font wx:val="Calibri"/><w:sz w:val="14"/><w:sz-cs w:val="24"/><w:lang w:val="EN-CA" w:fareast="EN-US"/></w:rPr></w:pPr><w:r wsp:rsidRPr="00485D2A"><w:rPr><w:rFonts w:ascii="Calibri" w:fareast="Times New Roman" w:h-ansi="Calibri"/><wx:font wx:val="Calibri"/><w:sz w:val="14"/><w:sz-cs w:val="24"/><w:lang w:val="EN-CA" w:fareast="EN-US"/></w:rPr><w:t>0.0254</w:t></w:r></w:p></w:tc><w:tc><w:tcPr><w:tcW w:w="1276" w:type="dxa"/><w:tcBorders><w:top w:val="nil"/><w:left w:val="nil"/><w:bottom w:val="nil"/><w:right w:val="nil"/></w:tcBorders><w:shd w:val="clear" w:color="auto" w:fill="auto"/><w:noWrap/><w:vAlign w:val="bottom"/></w:tcPr><w:p wsp:rsidR="00485D2A" wsp:rsidRPr="00485D2A" wsp:rsidRDefault="00485D2A" wsp:rsidP="00485D2A"><w:pPr><w:rPr><w:rFonts w:ascii="Calibri" w:fareast="Times New Roman" w:h-ansi="Calibri"/><wx:font wx:val="Calibri"/><w:sz w:val="14"/><w:sz-cs w:val="24"/><w:lang w:val="EN-CA" w:fareast="EN-US"/></w:rPr></w:pPr><w:r wsp:rsidRPr="00485D2A"><w:rPr><w:rFonts w:ascii="Calibri" w:fareast="Times New Roman" w:h-ansi="Calibri"/><wx:font wx:val="Calibri"/><w:sz w:val="14"/><w:sz-cs w:val="24"/><w:lang w:val="EN-CA" w:fareast="EN-US"/></w:rPr><w:t>2.0 ± 0.40</w:t></w:r></w:p></w:tc><w:tc><w:tcPr><w:tcW w:w="1275" w:type="dxa"/><w:tcBorders><w:top w:val="nil"/><w:left w:val="nil"/><w:bottom w:val="nil"/><w:right w:val="nil"/></w:tcBorders><w:shd w:val="clear" w:color="auto" w:fill="auto"/><w:noWrap/><w:vAlign w:val="bottom"/></w:tcPr><w:p wsp:rsidR="00485D2A" wsp:rsidRPr="00485D2A" wsp:rsidRDefault="00485D2A" wsp:rsidP="00485D2A"><w:pPr><w:rPr><w:rFonts w:ascii="Calibri" w:fareast="Times New Roman" w:h-ansi="Calibri"/><wx:font wx:val="Calibri"/><w:sz w:val="14"/><w:sz-cs w:val="24"/><w:lang w:val="EN-CA" w:fareast="EN-US"/></w:rPr></w:pPr><w:r wsp:rsidRPr="00485D2A"><w:rPr><w:rFonts w:ascii="Calibri" w:fareast="Times New Roman" w:h-ansi="Calibri"/><wx:font wx:val="Calibri"/><w:sz w:val="14"/><w:sz-cs w:val="24"/><w:lang w:val="EN-CA" w:fareast="EN-US"/></w:rPr><w:t>2.52 ± 0.71</w:t></w:r></w:p></w:tc><w:tc><w:tcPr><w:tcW w:w="1276" w:type="dxa"/><w:tcBorders><w:top w:val="nil"/><w:left w:val="nil"/><w:bottom w:val="nil"/><w:right w:val="nil"/></w:tcBorders><w:shd w:val="clear" w:color="auto" w:fill="auto"/><w:noWrap/><w:vAlign w:val="bottom"/></w:tcPr><w:p wsp:rsidR="00485D2A" wsp:rsidRPr="00485D2A" wsp:rsidRDefault="00485D2A" wsp:rsidP="00485D2A"><w:pPr><w:rPr><w:rFonts w:ascii="Calibri" w:fareast="Times New Roman" w:h-ansi="Calibri"/><wx:font wx:val="Calibri"/><w:sz w:val="14"/><w:sz-cs w:val="24"/><w:lang w:val="EN-CA" w:fareast="EN-US"/></w:rPr></w:pPr><w:r wsp:rsidRPr="00485D2A"><w:rPr><w:rFonts w:ascii="Calibri" w:fareast="Times New Roman" w:h-ansi="Calibri"/><wx:font wx:val="Calibri"/><w:sz w:val="14"/><w:sz-cs w:val="24"/><w:lang w:val="EN-CA" w:fareast="EN-US"/></w:rPr><w:t>2.75 ± 1.15</w:t></w:r></w:p></w:tc><w:tc><w:tcPr><w:tcW w:w="1276" w:type="dxa"/><w:tcBorders><w:top w:val="nil"/><w:left w:val="nil"/><w:bottom w:val="nil"/><w:right w:val="nil"/></w:tcBorders><w:shd w:val="clear" w:color="auto" w:fill="auto"/><w:noWrap/><w:vAlign w:val="bottom"/></w:tcPr><w:p wsp:rsidR="00485D2A" wsp:rsidRPr="00485D2A" wsp:rsidRDefault="00485D2A" wsp:rsidP="00485D2A"><w:pPr><w:rPr><w:rFonts w:ascii="Calibri" w:fareast="Times New Roman" w:h-ansi="Calibri"/><wx:font wx:val="Calibri"/><w:sz w:val="14"/><w:sz-cs w:val="24"/><w:lang w:val="EN-CA" w:fareast="EN-US"/></w:rPr></w:pPr><w:r wsp:rsidRPr="00485D2A"><w:rPr><w:rFonts w:ascii="Calibri" w:fareast="Times New Roman" w:h-ansi="Calibri"/><wx:font wx:val="Calibri"/><w:sz w:val="14"/><w:sz-cs w:val="24"/><w:lang w:val="EN-CA" w:fareast="EN-US"/></w:rPr><w:t>2.86 ± 1.04</w:t></w:r></w:p></w:tc><w:tc><w:tcPr><w:tcW w:w="1277" w:type="dxa"/><w:tcBorders><w:top w:val="nil"/><w:left w:val="nil"/><w:bottom w:val="nil"/><w:right w:val="nil"/></w:tcBorders><w:shd w:val="clear" w:color="auto" w:fill="auto"/><w:noWrap/><w:vAlign w:val="bottom"/></w:tcPr><w:p wsp:rsidR="00485D2A" wsp:rsidRPr="00485D2A" wsp:rsidRDefault="00485D2A" wsp:rsidP="00485D2A"><w:pPr><w:rPr><w:rFonts w:ascii="Calibri" w:fareast="Times New Roman" w:h-ansi="Calibri"/><wx:font wx:val="Calibri"/><w:sz w:val="14"/><w:sz-cs w:val="24"/><w:lang w:val="EN-CA" w:fareast="EN-US"/></w:rPr></w:pPr><w:r wsp:rsidRPr="00485D2A"><w:rPr><w:rFonts w:ascii="Calibri" w:fareast="Times New Roman" w:h-ansi="Calibri"/><wx:font wx:val="Calibri"/><w:sz w:val="14"/><w:sz-cs w:val="24"/><w:lang w:val="EN-CA" w:fareast="EN-US"/></w:rPr><w:t>ns</w:t></w:r></w:p></w:tc><w:tc><w:tcPr><w:tcW w:w="1274" w:type="dxa"/><w:tcBorders><w:top w:val="nil"/><w:left w:val="nil"/><w:bottom w:val="nil"/><w:right w:val="nil"/></w:tcBorders><w:shd w:val="clear" w:color="auto" w:fill="auto"/><w:noWrap/><w:vAlign w:val="bottom"/></w:tcPr><w:p wsp:rsidR="00485D2A" wsp:rsidRPr="00485D2A" wsp:rsidRDefault="00485D2A" wsp:rsidP="00485D2A"><w:pPr><w:rPr><w:rFonts w:ascii="Calibri" w:fareast="Times New Roman" w:h-ansi="Calibri"/><wx:font wx:val="Calibri"/><w:sz w:val="14"/><w:sz-cs w:val="24"/><w:lang w:val="EN-CA" w:fareast="EN-US"/></w:rPr></w:pPr><w:r wsp:rsidRPr="00485D2A"><w:rPr><w:rFonts w:ascii="Calibri" w:fareast="Times New Roman" w:h-ansi="Calibri"/><wx:font wx:val="Calibri"/><w:sz w:val="14"/><w:sz-cs w:val="24"/><w:lang w:val="EN-CA" w:fareast="EN-US"/></w:rPr><w:t>ns</w:t></w:r></w:p></w:tc><w:tc><w:tcPr><w:tcW w:w="993" w:type="dxa"/><w:tcBorders><w:top w:val="nil"/><w:left w:val="nil"/><w:bottom w:val="nil"/><w:right w:val="nil"/></w:tcBorders><w:shd w:val="clear" w:color="auto" w:fill="auto"/><w:noWrap/><w:vAlign w:val="bottom"/></w:tcPr><w:p wsp:rsidR="00485D2A" wsp:rsidRPr="00485D2A" wsp:rsidRDefault="00485D2A" wsp:rsidP="00485D2A"><w:pPr><w:rPr><w:rFonts w:ascii="Calibri" w:fareast="Times New Roman" w:h-ansi="Calibri"/><wx:font wx:val="Calibri"/><w:sz w:val="14"/><w:sz-cs w:val="24"/><w:lang w:val="EN-CA" w:fareast="EN-US"/></w:rPr></w:pPr><w:r wsp:rsidRPr="00485D2A"><w:rPr><w:rFonts w:ascii="Calibri" w:fareast="Times New Roman" w:h-ansi="Calibri"/><wx:font wx:val="Calibri"/><w:sz w:val="14"/><w:sz-cs w:val="24"/><w:lang w:val="EN-CA" w:fareast="EN-US"/></w:rPr><w:t>ns</w:t></w:r></w:p></w:tc><w:tc><w:tcPr><w:tcW w:w="1277" w:type="dxa"/><w:tcBorders><w:top w:val="nil"/><w:left w:val="nil"/><w:bottom w:val="nil"/><w:right w:val="nil"/></w:tcBorders><w:shd w:val="clear" w:color="auto" w:fill="auto"/><w:noWrap/><w:vAlign w:val="bottom"/></w:tcPr><w:p wsp:rsidR="00485D2A" wsp:rsidRPr="00485D2A" wsp:rsidRDefault="00485D2A" wsp:rsidP="00485D2A"><w:pPr><w:rPr><w:rFonts w:ascii="Calibri" w:fareast="Times New Roman" w:h-ansi="Calibri"/><wx:font wx:val="Calibri"/><w:sz w:val="14"/><w:sz-cs w:val="24"/><w:lang w:val="EN-CA" w:fareast="EN-US"/></w:rPr></w:pPr><w:r wsp:rsidRPr="00485D2A"><w:rPr><w:rFonts w:ascii="Calibri" w:fareast="Times New Roman" w:h-ansi="Calibri"/><wx:font wx:val="Calibri"/><w:sz w:val="14"/><w:sz-cs w:val="24"/><w:lang w:val="EN-CA" w:fareast="EN-US"/></w:rPr><w:t>ns</w:t></w:r></w:p></w:tc></w:tr><w:tr wsp:rsidR="00485D2A" wsp:rsidRPr="00C779A0" wsp:rsidTr="004E7C10"><w:trPr><w:trHeight w:val="300"/></w:trPr><w:tc><w:tcPr><w:tcW w:w="1291" w:type="dxa"/><w:tcBorders><w:top w:val="nil"/><w:left w:val="nil"/><w:bottom w:val="nil"/><w:right w:val="nil"/></w:tcBorders><w:shd w:val="clear" w:color="auto" w:fill="auto"/><w:noWrap/><w:vAlign w:val="bottom"/></w:tcPr><w:p wsp:rsidR="00485D2A" wsp:rsidRPr="00485D2A" wsp:rsidRDefault="00485D2A" wsp:rsidP="00485D2A"><w:pPr><w:rPr><w:rFonts w:ascii="Calibri" w:fareast="Times New Roman" w:h-ansi="Calibri"/><wx:font wx:val="Calibri"/><w:b/><w:b-cs/><w:color w:val="000000"/><w:sz w:val="14"/><w:sz-cs w:val="24"/><w:lang w:val="EN-CA" w:fareast="EN-US"/></w:rPr></w:pPr><w:r wsp:rsidRPr="00485D2A"><w:rPr><w:rFonts w:ascii="Calibri" w:fareast="Times New Roman" w:h-ansi="Calibri"/><wx:font wx:val="Calibri"/><w:b/><w:b-cs/><w:color w:val="000000"/><w:sz w:val="14"/><w:sz-cs w:val="24"/><w:lang w:val="EN-CA" w:fareast="EN-US"/></w:rPr><w:t>IL-1a</w:t></w:r></w:p></w:tc><w:tc><w:tcPr><w:tcW w:w="851" w:type="dxa"/><w:tcBorders><w:top w:val="nil"/><w:left w:val="nil"/><w:bottom w:val="nil"/><w:right w:val="nil"/></w:tcBorders><w:shd w:val="clear" w:color="auto" w:fill="auto"/><w:noWrap/><w:vAlign w:val="bottom"/></w:tcPr><w:p wsp:rsidR="00485D2A" wsp:rsidRPr="00485D2A" wsp:rsidRDefault="00485D2A" wsp:rsidP="00485D2A"><w:pPr><w:jc w:val="right"/><w:rPr><w:rFonts w:ascii="Calibri" w:fareast="Times New Roman" w:h-ansi="Calibri"/><wx:font wx:val="Calibri"/><w:sz w:val="14"/><w:sz-cs w:val="24"/><w:lang w:val="EN-CA" w:fareast="EN-US"/></w:rPr></w:pPr><w:r wsp:rsidRPr="00485D2A"><w:rPr><w:rFonts w:ascii="Calibri" w:fareast="Times New Roman" w:h-ansi="Calibri"/><wx:font wx:val="Calibri"/><w:sz w:val="14"/><w:sz-cs w:val="24"/><w:lang w:val="EN-CA" w:fareast="EN-US"/></w:rPr><w:t>0.118</w:t></w:r></w:p></w:tc><w:tc><w:tcPr><w:tcW w:w="993" w:type="dxa"/><w:tcBorders><w:top w:val="nil"/><w:left w:val="nil"/><w:bottom w:val="nil"/><w:right w:val="nil"/></w:tcBorders><w:shd w:val="clear" w:color="auto" w:fill="auto"/><w:noWrap/><w:vAlign w:val="bottom"/></w:tcPr><w:p wsp:rsidR="00485D2A" wsp:rsidRPr="00485D2A" wsp:rsidRDefault="00485D2A" wsp:rsidP="00485D2A"><w:pPr><w:jc w:val="right"/><w:rPr><w:rFonts w:ascii="Calibri" w:fareast="Times New Roman" w:h-ansi="Calibri"/><wx:font wx:val="Calibri"/><w:sz w:val="14"/><w:sz-cs w:val="24"/><w:lang w:val="EN-CA" w:fareast="EN-US"/></w:rPr></w:pPr><w:r wsp:rsidRPr="00485D2A"><w:rPr><w:rFonts w:ascii="Calibri" w:fareast="Times New Roman" w:h-ansi="Calibri"/><wx:font wx:val="Calibri"/><w:sz w:val="14"/><w:sz-cs w:val="24"/><w:lang w:val="EN-CA" w:fareast="EN-US"/></w:rPr><w:t>0.2524</w:t></w:r></w:p></w:tc><w:tc><w:tcPr><w:tcW w:w="1276" w:type="dxa"/><w:tcBorders><w:top w:val="nil"/><w:left w:val="nil"/><w:bottom w:val="nil"/><w:right w:val="nil"/></w:tcBorders><w:shd w:val="clear" w:color="auto" w:fill="auto"/><w:noWrap/><w:vAlign w:val="bottom"/></w:tcPr><w:p wsp:rsidR="00485D2A" wsp:rsidRPr="00485D2A" wsp:rsidRDefault="00485D2A" wsp:rsidP="00485D2A"><w:pPr><w:rPr><w:rFonts w:ascii="Calibri" w:fareast="Times New Roman" w:h-ansi="Calibri"/><wx:font wx:val="Calibri"/><w:sz w:val="14"/><w:sz-cs w:val="24"/><w:lang w:val="EN-CA" w:fareast="EN-US"/></w:rPr></w:pPr><w:r wsp:rsidRPr="00485D2A"><w:rPr><w:rFonts w:ascii="Calibri" w:fareast="Times New Roman" w:h-ansi="Calibri"/><wx:font wx:val="Calibri"/><w:sz w:val="14"/><w:sz-cs w:val="24"/><w:lang w:val="EN-CA" w:fareast="EN-US"/></w:rPr><w:t>1533 ± 178.2</w:t></w:r></w:p></w:tc><w:tc><w:tcPr><w:tcW w:w="1275" w:type="dxa"/><w:tcBorders><w:top w:val="nil"/><w:left w:val="nil"/><w:bottom w:val="nil"/><w:right w:val="nil"/></w:tcBorders><w:shd w:val="clear" w:color="auto" w:fill="auto"/><w:noWrap/><w:vAlign w:val="bottom"/></w:tcPr><w:p wsp:rsidR="00485D2A" wsp:rsidRPr="00485D2A" wsp:rsidRDefault="00485D2A" wsp:rsidP="00485D2A"><w:pPr><w:rPr><w:rFonts w:ascii="Calibri" w:fareast="Times New Roman" w:h-ansi="Calibri"/><wx:font wx:val="Calibri"/><w:sz w:val="14"/><w:sz-cs w:val="24"/><w:lang w:val="EN-CA" w:fareast="EN-US"/></w:rPr></w:pPr><w:r wsp:rsidRPr="00485D2A"><w:rPr><w:rFonts w:ascii="Calibri" w:fareast="Times New Roman" w:h-ansi="Calibri"/><wx:font wx:val="Calibri"/><w:sz w:val="14"/><w:sz-cs w:val="24"/><w:lang w:val="EN-CA" w:fareast="EN-US"/></w:rPr><w:t>1818 ± 256.4</w:t></w:r></w:p></w:tc><w:tc><w:tcPr><w:tcW w:w="1276" w:type="dxa"/><w:tcBorders><w:top w:val="nil"/><w:left w:val="nil"/><w:bottom w:val="nil"/><w:right w:val="nil"/></w:tcBorders><w:shd w:val="clear" w:color="auto" w:fill="auto"/><w:noWrap/><w:vAlign w:val="bottom"/></w:tcPr><w:p wsp:rsidR="00485D2A" wsp:rsidRPr="00485D2A" wsp:rsidRDefault="00485D2A" wsp:rsidP="00485D2A"><w:pPr><w:rPr><w:rFonts w:ascii="Calibri" w:fareast="Times New Roman" w:h-ansi="Calibri"/><wx:font wx:val="Calibri"/><w:sz w:val="14"/><w:sz-cs w:val="24"/><w:lang w:val="EN-CA" w:fareast="EN-US"/></w:rPr></w:pPr><w:r wsp:rsidRPr="00485D2A"><w:rPr><w:rFonts w:ascii="Calibri" w:fareast="Times New Roman" w:h-ansi="Calibri"/><wx:font wx:val="Calibri"/><w:sz w:val="14"/><w:sz-cs w:val="24"/><w:lang w:val="EN-CA" w:fareast="EN-US"/></w:rPr><w:t>1177 ± 154.6</w:t></w:r></w:p></w:tc><w:tc><w:tcPr><w:tcW w:w="1276" w:type="dxa"/><w:tcBorders><w:top w:val="nil"/><w:left w:val="nil"/><w:bottom w:val="nil"/><w:right w:val="nil"/></w:tcBorders><w:shd w:val="clear" w:color="auto" w:fill="auto"/><w:noWrap/><w:vAlign w:val="bottom"/></w:tcPr><w:p wsp:rsidR="00485D2A" wsp:rsidRPr="00485D2A" wsp:rsidRDefault="00485D2A" wsp:rsidP="00485D2A"><w:pPr><w:rPr><w:rFonts w:ascii="Calibri" w:fareast="Times New Roman" w:h-ansi="Calibri"/><wx:font wx:val="Calibri"/><w:sz w:val="14"/><w:sz-cs w:val="24"/><w:lang w:val="EN-CA" w:fareast="EN-US"/></w:rPr></w:pPr><w:r wsp:rsidRPr="00485D2A"><w:rPr><w:rFonts w:ascii="Calibri" w:fareast="Times New Roman" w:h-ansi="Calibri"/><wx:font wx:val="Calibri"/><w:sz w:val="14"/><w:sz-cs w:val="24"/><w:lang w:val="EN-CA" w:fareast="EN-US"/></w:rPr><w:t>1893 ± 282.5</w:t></w:r></w:p></w:tc><w:tc><w:tcPr><w:tcW w:w="1277" w:type="dxa"/><w:tcBorders><w:top w:val="nil"/><w:left w:val="nil"/><w:bottom w:val="nil"/><w:right w:val="nil"/></w:tcBorders><w:shd w:val="clear" w:color="auto" w:fill="auto"/><w:noWrap/><w:vAlign w:val="bottom"/></w:tcPr><w:p wsp:rsidR="00485D2A" wsp:rsidRPr="00485D2A" wsp:rsidRDefault="00485D2A" wsp:rsidP="00485D2A"><w:pPr><w:rPr><w:rFonts w:ascii="Calibri" w:fareast="Times New Roman" w:h-ansi="Calibri"/><wx:font wx:val="Calibri"/><w:sz w:val="14"/><w:sz-cs w:val="24"/><w:lang w:val="EN-CA" w:fareast="EN-US"/></w:rPr></w:pPr><w:r wsp:rsidRPr="00485D2A"><w:rPr><w:rFonts w:ascii="Calibri" w:fareast="Times New Roman" w:h-ansi="Calibri"/><wx:font wx:val="Calibri"/><w:sz w:val="14"/><w:sz-cs w:val="24"/><w:lang w:val="EN-CA" w:fareast="EN-US"/></w:rPr><w:t>ns</w:t></w:r></w:p></w:tc><w:tc><w:tcPr><w:tcW w:w="1274" w:type="dxa"/><w:tcBorders><w:top w:val="nil"/><w:left w:val="nil"/><w:bottom w:val="nil"/><w:right w:val="nil"/></w:tcBorders><w:shd w:val="clear" w:color="auto" w:fill="auto"/><w:noWrap/><w:vAlign w:val="bottom"/></w:tcPr><w:p wsp:rsidR="00485D2A" wsp:rsidRPr="00485D2A" wsp:rsidRDefault="00485D2A" wsp:rsidP="00485D2A"><w:pPr><w:rPr><w:rFonts w:ascii="Calibri" w:fareast="Times New Roman" w:h-ansi="Calibri"/><wx:font wx:val="Calibri"/><w:sz w:val="14"/><w:sz-cs w:val="24"/><w:lang w:val="EN-CA" w:fareast="EN-US"/></w:rPr></w:pPr><w:r wsp:rsidRPr="00485D2A"><w:rPr><w:rFonts w:ascii="Calibri" w:fareast="Times New Roman" w:h-ansi="Calibri"/><wx:font wx:val="Calibri"/><w:sz w:val="14"/><w:sz-cs w:val="24"/><w:lang w:val="EN-CA" w:fareast="EN-US"/></w:rPr><w:t>ns</w:t></w:r></w:p></w:tc><w:tc><w:tcPr><w:tcW w:w="993" w:type="dxa"/><w:tcBorders><w:top w:val="nil"/><w:left w:val="nil"/><w:bottom w:val="nil"/><w:right w:val="nil"/></w:tcBorders><w:shd w:val="clear" w:color="auto" w:fill="auto"/><w:noWrap/><w:vAlign w:val="bottom"/></w:tcPr><w:p wsp:rsidR="00485D2A" wsp:rsidRPr="00485D2A" wsp:rsidRDefault="00485D2A" wsp:rsidP="00485D2A"><w:pPr><w:rPr><w:rFonts w:ascii="Calibri" w:fareast="Times New Roman" w:h-ansi="Calibri"/><wx:font wx:val="Calibri"/><w:sz w:val="14"/><w:sz-cs w:val="24"/><w:lang w:val="EN-CA" w:fareast="EN-US"/></w:rPr></w:pPr><w:r wsp:rsidRPr="00485D2A"><w:rPr><w:rFonts w:ascii="Calibri" w:fareast="Times New Roman" w:h-ansi="Calibri"/><wx:font wx:val="Calibri"/><w:sz w:val="14"/><w:sz-cs w:val="24"/><w:lang w:val="EN-CA" w:fareast="EN-US"/></w:rPr><w:t>ns</w:t></w:r></w:p></w:tc><w:tc><w:tcPr><w:tcW w:w="1277" w:type="dxa"/><w:tcBorders><w:top w:val="nil"/><w:left w:val="nil"/><w:bottom w:val="nil"/><w:right w:val="nil"/></w:tcBorders><w:shd w:val="clear" w:color="auto" w:fill="auto"/><w:noWrap/><w:vAlign w:val="bottom"/></w:tcPr><w:p wsp:rsidR="00485D2A" wsp:rsidRPr="00485D2A" wsp:rsidRDefault="00485D2A" wsp:rsidP="00485D2A"><w:pPr><w:rPr><w:rFonts w:ascii="Calibri" w:fareast="Times New Roman" w:h-ansi="Calibri"/><wx:font wx:val="Calibri"/><w:sz w:val="14"/><w:sz-cs w:val="24"/><w:lang w:val="EN-CA" w:fareast="EN-US"/></w:rPr></w:pPr><w:r wsp:rsidRPr="00485D2A"><w:rPr><w:rFonts w:ascii="Calibri" w:fareast="Times New Roman" w:h-ansi="Calibri"/><wx:font wx:val="Calibri"/><w:sz w:val="14"/><w:sz-cs w:val="24"/><w:lang w:val="EN-CA" w:fareast="EN-US"/></w:rPr><w:t>ns</w:t></w:r></w:p></w:tc></w:tr><w:tr wsp:rsidR="00485D2A" wsp:rsidRPr="00C779A0" wsp:rsidTr="004E7C10"><w:trPr><w:trHeight w:val="300"/></w:trPr><w:tc><w:tcPr><w:tcW w:w="1291" w:type="dxa"/><w:tcBorders><w:top w:val="nil"/><w:left w:val="nil"/><w:bottom w:val="nil"/><w:right w:val="nil"/></w:tcBorders><w:shd w:val="clear" w:color="auto" w:fill="auto"/><w:noWrap/><w:vAlign w:val="bottom"/></w:tcPr><w:p wsp:rsidR="00485D2A" wsp:rsidRPr="00485D2A" wsp:rsidRDefault="00485D2A" wsp:rsidP="00485D2A"><w:pPr><w:rPr><w:rFonts w:ascii="Calibri" w:fareast="Times New Roman" w:h-ansi="Calibri"/><wx:font wx:val="Calibri"/><w:b/><w:b-cs/><w:color w:val="000000"/><w:sz w:val="14"/><w:sz-cs w:val="24"/><w:lang w:val="EN-CA" w:fareast="EN-US"/></w:rPr></w:pPr><w:r wsp:rsidRPr="00485D2A"><w:rPr><w:rFonts w:ascii="Calibri" w:fareast="Times New Roman" w:h-ansi="Calibri"/><wx:font wx:val="Calibri"/><w:b/><w:b-cs/><w:color w:val="000000"/><w:sz w:val="14"/><w:sz-cs w:val="24"/><w:lang w:val="EN-CA" w:fareast="EN-US"/></w:rPr><w:t>IL-1b</w:t></w:r></w:p></w:tc><w:tc><w:tcPr><w:tcW w:w="851" w:type="dxa"/><w:tcBorders><w:top w:val="nil"/><w:left w:val="nil"/><w:bottom w:val="nil"/><w:right w:val="nil"/></w:tcBorders><w:shd w:val="clear" w:color="auto" w:fill="auto"/><w:noWrap/><w:vAlign w:val="bottom"/></w:tcPr><w:p wsp:rsidR="00485D2A" wsp:rsidRPr="00485D2A" wsp:rsidRDefault="00485D2A" wsp:rsidP="00485D2A"><w:pPr><w:jc w:val="right"/><w:rPr><w:rFonts w:ascii="Calibri" w:fareast="Times New Roman" w:h-ansi="Calibri"/><wx:font wx:val="Calibri"/><w:sz w:val="14"/><w:sz-cs w:val="24"/><w:lang w:val="EN-CA" w:fareast="EN-US"/></w:rPr></w:pPr><w:r wsp:rsidRPr="00485D2A"><w:rPr><w:rFonts w:ascii="Calibri" w:fareast="Times New Roman" w:h-ansi="Calibri"/><wx:font wx:val="Calibri"/><w:sz w:val="14"/><w:sz-cs w:val="24"/><w:lang w:val="EN-CA" w:fareast="EN-US"/></w:rPr><w:t>0.8627</w:t></w:r></w:p></w:tc><w:tc><w:tcPr><w:tcW w:w="993" w:type="dxa"/><w:tcBorders><w:top w:val="nil"/><w:left w:val="nil"/><w:bottom w:val="nil"/><w:right w:val="nil"/></w:tcBorders><w:shd w:val="clear" w:color="auto" w:fill="auto"/><w:noWrap/><w:vAlign w:val="bottom"/></w:tcPr><w:p wsp:rsidR="00485D2A" wsp:rsidRPr="00485D2A" wsp:rsidRDefault="00485D2A" wsp:rsidP="00485D2A"><w:pPr><w:rPr><w:rFonts w:ascii="Calibri" w:fareast="Times New Roman" w:h-ansi="Calibri"/><wx:font wx:val="Calibri"/><w:sz w:val="14"/><w:sz-cs w:val="24"/><w:lang w:val="EN-CA" w:fareast="EN-US"/></w:rPr></w:pPr><w:r wsp:rsidRPr="00485D2A"><w:rPr><w:rFonts w:ascii="Calibri" w:fareast="Times New Roman" w:h-ansi="Calibri"/><wx:font wx:val="Calibri"/><w:sz w:val="14"/><w:sz-cs w:val="24"/><w:lang w:val="EN-CA" w:fareast="EN-US"/></w:rPr><w:t>&lt; 0.0001</w:t></w:r></w:p></w:tc><w:tc><w:tcPr><w:tcW w:w="1276" w:type="dxa"/><w:tcBorders><w:top w:val="nil"/><w:left w:val="nil"/><w:bottom w:val="nil"/><w:right w:val="nil"/></w:tcBorders><w:shd w:val="clear" w:color="auto" w:fill="auto"/><w:noWrap/><w:vAlign w:val="bottom"/></w:tcPr><w:p wsp:rsidR="00485D2A" wsp:rsidRPr="00485D2A" wsp:rsidRDefault="00485D2A" wsp:rsidP="00485D2A"><w:pPr><w:rPr><w:rFonts w:ascii="Calibri" w:fareast="Times New Roman" w:h-ansi="Calibri"/><wx:font wx:val="Calibri"/><w:sz w:val="14"/><w:sz-cs w:val="24"/><w:lang w:val="EN-CA" w:fareast="EN-US"/></w:rPr></w:pPr><w:r wsp:rsidRPr="00485D2A"><w:rPr><w:rFonts w:ascii="Calibri" w:fareast="Times New Roman" w:h-ansi="Calibri"/><wx:font wx:val="Calibri"/><w:sz w:val="14"/><w:sz-cs w:val="24"/><w:lang w:val="EN-CA" w:fareast="EN-US"/></w:rPr><w:t>23.49 ± 13.75</w:t></w:r></w:p></w:tc><w:tc><w:tcPr><w:tcW w:w="1275" w:type="dxa"/><w:tcBorders><w:top w:val="nil"/><w:left w:val="nil"/><w:bottom w:val="nil"/><w:right w:val="nil"/></w:tcBorders><w:shd w:val="clear" w:color="auto" w:fill="auto"/><w:noWrap/><w:vAlign w:val="bottom"/></w:tcPr><w:p wsp:rsidR="00485D2A" wsp:rsidRPr="00485D2A" wsp:rsidRDefault="00485D2A" wsp:rsidP="00485D2A"><w:pPr><w:rPr><w:rFonts w:ascii="Calibri" w:fareast="Times New Roman" w:h-ansi="Calibri"/><wx:font wx:val="Calibri"/><w:sz w:val="14"/><w:sz-cs w:val="24"/><w:lang w:val="EN-CA" w:fareast="EN-US"/></w:rPr></w:pPr><w:r wsp:rsidRPr="00485D2A"><w:rPr><w:rFonts w:ascii="Calibri" w:fareast="Times New Roman" w:h-ansi="Calibri"/><wx:font wx:val="Calibri"/><w:sz w:val="14"/><w:sz-cs w:val="24"/><w:lang w:val="EN-CA" w:fareast="EN-US"/></w:rPr><w:t>23.39 ± 14.79</w:t></w:r></w:p></w:tc><w:tc><w:tcPr><w:tcW w:w="1276" w:type="dxa"/><w:tcBorders><w:top w:val="nil"/><w:left w:val="nil"/><w:bottom w:val="nil"/><w:right w:val="nil"/></w:tcBorders><w:shd w:val="clear" w:color="auto" w:fill="auto"/><w:noWrap/><w:vAlign w:val="bottom"/></w:tcPr><w:p wsp:rsidR="00485D2A" wsp:rsidRPr="00485D2A" wsp:rsidRDefault="00485D2A" wsp:rsidP="00485D2A"><w:pPr><w:rPr><w:rFonts w:ascii="Calibri" w:fareast="Times New Roman" w:h-ansi="Calibri"/><wx:font wx:val="Calibri"/><w:sz w:val="14"/><w:sz-cs w:val="24"/><w:lang w:val="EN-CA" w:fareast="EN-US"/></w:rPr></w:pPr><w:r wsp:rsidRPr="00485D2A"><w:rPr><w:rFonts w:ascii="Calibri" w:fareast="Times New Roman" w:h-ansi="Calibri"/><wx:font wx:val="Calibri"/><w:sz w:val="14"/><w:sz-cs w:val="24"/><w:lang w:val="EN-CA" w:fareast="EN-US"/></w:rPr><w:t>26.24 ± 13.39</w:t></w:r></w:p></w:tc><w:tc><w:tcPr><w:tcW w:w="1276" w:type="dxa"/><w:tcBorders><w:top w:val="nil"/><w:left w:val="nil"/><w:bottom w:val="nil"/><w:right w:val="nil"/></w:tcBorders><w:shd w:val="clear" w:color="auto" w:fill="auto"/><w:noWrap/><w:vAlign w:val="bottom"/></w:tcPr><w:p wsp:rsidR="00485D2A" wsp:rsidRPr="00485D2A" wsp:rsidRDefault="00485D2A" wsp:rsidP="00485D2A"><w:pPr><w:rPr><w:rFonts w:ascii="Calibri" w:fareast="Times New Roman" w:h-ansi="Calibri"/><wx:font wx:val="Calibri"/><w:sz w:val="14"/><w:sz-cs w:val="24"/><w:lang w:val="EN-CA" w:fareast="EN-US"/></w:rPr></w:pPr><w:r wsp:rsidRPr="00485D2A"><w:rPr><w:rFonts w:ascii="Calibri" w:fareast="Times New Roman" w:h-ansi="Calibri"/><wx:font wx:val="Calibri"/><w:sz w:val="14"/><w:sz-cs w:val="24"/><w:lang w:val="EN-CA" w:fareast="EN-US"/></w:rPr><w:t>12.57 ± 2.03</w:t></w:r></w:p></w:tc><w:tc><w:tcPr><w:tcW w:w="1277" w:type="dxa"/><w:tcBorders><w:top w:val="nil"/><w:left w:val="nil"/><w:bottom w:val="nil"/><w:right w:val="nil"/></w:tcBorders><w:shd w:val="clear" w:color="auto" w:fill="auto"/><w:noWrap/><w:vAlign w:val="bottom"/></w:tcPr><w:p wsp:rsidR="00485D2A" wsp:rsidRPr="00485D2A" wsp:rsidRDefault="00485D2A" wsp:rsidP="00485D2A"><w:pPr><w:rPr><w:rFonts w:ascii="Calibri" w:fareast="Times New Roman" w:h-ansi="Calibri"/><wx:font wx:val="Calibri"/><w:sz w:val="14"/><w:sz-cs w:val="24"/><w:lang w:val="EN-CA" w:fareast="EN-US"/></w:rPr></w:pPr><w:r wsp:rsidRPr="00485D2A"><w:rPr><w:rFonts w:ascii="Calibri" w:fareast="Times New Roman" w:h-ansi="Calibri"/><wx:font wx:val="Calibri"/><w:sz w:val="14"/><w:sz-cs w:val="24"/><w:lang w:val="EN-CA" w:fareast="EN-US"/></w:rPr><w:t>ns</w:t></w:r></w:p></w:tc><w:tc><w:tcPr><w:tcW w:w="1274" w:type="dxa"/><w:tcBorders><w:top w:val="nil"/><w:left w:val="nil"/><w:bottom w:val="nil"/><w:right w:val="nil"/></w:tcBorders><w:shd w:val="clear" w:color="auto" w:fill="auto"/><w:noWrap/><w:vAlign w:val="bottom"/></w:tcPr><w:p wsp:rsidR="00485D2A" wsp:rsidRPr="00485D2A" wsp:rsidRDefault="00485D2A" wsp:rsidP="00485D2A"><w:pPr><w:rPr><w:rFonts w:ascii="Calibri" w:fareast="Times New Roman" w:h-ansi="Calibri"/><wx:font wx:val="Calibri"/><w:sz w:val="14"/><w:sz-cs w:val="24"/><w:lang w:val="EN-CA" w:fareast="EN-US"/></w:rPr></w:pPr><w:r wsp:rsidRPr="00485D2A"><w:rPr><w:rFonts w:ascii="Calibri" w:fareast="Times New Roman" w:h-ansi="Calibri"/><wx:font wx:val="Calibri"/><w:sz w:val="14"/><w:sz-cs w:val="24"/><w:lang w:val="EN-CA" w:fareast="EN-US"/></w:rPr><w:t>ns</w:t></w:r></w:p></w:tc><w:tc><w:tcPr><w:tcW w:w="993" w:type="dxa"/><w:tcBorders><w:top w:val="nil"/><w:left w:val="nil"/><w:bottom w:val="nil"/><w:right w:val="nil"/></w:tcBorders><w:shd w:val="clear" w:color="auto" w:fill="auto"/><w:noWrap/><w:vAlign w:val="bottom"/></w:tcPr><w:p wsp:rsidR="00485D2A" wsp:rsidRPr="00485D2A" wsp:rsidRDefault="00485D2A" wsp:rsidP="00485D2A"><w:pPr><w:rPr><w:rFonts w:ascii="Calibri" w:fareast="Times New Roman" w:h-ansi="Calibri"/><wx:font wx:val="Calibri"/><w:sz w:val="14"/><w:sz-cs w:val="24"/><w:lang w:val="EN-CA" w:fareast="EN-US"/></w:rPr></w:pPr><w:r wsp:rsidRPr="00485D2A"><w:rPr><w:rFonts w:ascii="Calibri" w:fareast="Times New Roman" w:h-ansi="Calibri"/><wx:font wx:val="Calibri"/><w:sz w:val="14"/><w:sz-cs w:val="24"/><w:lang w:val="EN-CA" w:fareast="EN-US"/></w:rPr><w:t>ns</w:t></w:r></w:p></w:tc><w:tc><w:tcPr><w:tcW w:w="1277" w:type="dxa"/><w:tcBorders><w:top w:val="nil"/><w:left w:val="nil"/><w:bottom w:val="nil"/><w:right w:val="nil"/></w:tcBorders><w:shd w:val="clear" w:color="auto" w:fill="auto"/><w:noWrap/><w:vAlign w:val="bottom"/></w:tcPr><w:p wsp:rsidR="00485D2A" wsp:rsidRPr="00485D2A" wsp:rsidRDefault="00485D2A" wsp:rsidP="00485D2A"><w:pPr><w:rPr><w:rFonts w:ascii="Calibri" w:fareast="Times New Roman" w:h-ansi="Calibri"/><wx:font wx:val="Calibri"/><w:sz w:val="14"/><w:sz-cs w:val="24"/><w:lang w:val="EN-CA" w:fareast="EN-US"/></w:rPr></w:pPr><w:r wsp:rsidRPr="00485D2A"><w:rPr><w:rFonts w:ascii="Calibri" w:fareast="Times New Roman" w:h-ansi="Calibri"/><wx:font wx:val="Calibri"/><w:sz w:val="14"/><w:sz-cs w:val="24"/><w:lang w:val="EN-CA" w:fareast="EN-US"/></w:rPr><w:t>ns</w:t></w:r></w:p></w:tc></w:tr><w:tr wsp:rsidR="00485D2A" wsp:rsidRPr="00C779A0" wsp:rsidTr="004E7C10"><w:trPr><w:trHeight w:val="300"/></w:trPr><w:tc><w:tcPr><w:tcW w:w="1291" w:type="dxa"/><w:tcBorders><w:top w:val="nil"/><w:left w:val="nil"/><w:bottom w:val="nil"/><w:right w:val="nil"/></w:tcBorders><w:shd w:val="clear" w:color="auto" w:fill="auto"/><w:noWrap/><w:vAlign w:val="bottom"/></w:tcPr><w:p wsp:rsidR="00485D2A" wsp:rsidRPr="00485D2A" wsp:rsidRDefault="00485D2A" wsp:rsidP="00485D2A"><w:pPr><w:rPr><w:rFonts w:ascii="Calibri" w:fareast="Times New Roman" w:h-ansi="Calibri"/><wx:font wx:val="Calibri"/><w:b/><w:b-cs/><w:color w:val="000000"/><w:sz w:val="14"/><w:sz-cs w:val="24"/><w:lang w:val="EN-CA" w:fareast="EN-US"/></w:rPr></w:pPr><w:r wsp:rsidRPr="00485D2A"><w:rPr><w:rFonts w:ascii="Calibri" w:fareast="Times New Roman" w:h-ansi="Calibri"/><wx:font wx:val="Calibri"/><w:b/><w:b-cs/><w:color w:val="000000"/><w:sz w:val="14"/><w:sz-cs w:val="24"/><w:lang w:val="EN-CA" w:fareast="EN-US"/></w:rPr><w:t>IL-2</w:t></w:r></w:p></w:tc><w:tc><w:tcPr><w:tcW w:w="851" w:type="dxa"/><w:tcBorders><w:top w:val="nil"/><w:left w:val="nil"/><w:bottom w:val="nil"/><w:right w:val="nil"/></w:tcBorders><w:shd w:val="clear" w:color="auto" w:fill="auto"/><w:noWrap/><w:vAlign w:val="bottom"/></w:tcPr><w:p wsp:rsidR="00485D2A" wsp:rsidRPr="00485D2A" wsp:rsidRDefault="00485D2A" wsp:rsidP="00485D2A"><w:pPr><w:jc w:val="right"/><w:rPr><w:rFonts w:ascii="Calibri" w:fareast="Times New Roman" w:h-ansi="Calibri"/><wx:font wx:val="Calibri"/><w:sz w:val="14"/><w:sz-cs w:val="24"/><w:lang w:val="EN-CA" w:fareast="EN-US"/></w:rPr></w:pPr><w:r wsp:rsidRPr="00485D2A"><w:rPr><w:rFonts w:ascii="Calibri" w:fareast="Times New Roman" w:h-ansi="Calibri"/><wx:font wx:val="Calibri"/><w:sz w:val="14"/><w:sz-cs w:val="24"/><w:lang w:val="EN-CA" w:fareast="EN-US"/></w:rPr><w:t>0.0206</w:t></w:r></w:p></w:tc><w:tc><w:tcPr><w:tcW w:w="993" w:type="dxa"/><w:tcBorders><w:top w:val="nil"/><w:left w:val="nil"/><w:bottom w:val="nil"/><w:right w:val="nil"/></w:tcBorders><w:shd w:val="clear" w:color="auto" w:fill="auto"/><w:noWrap/><w:vAlign w:val="bottom"/></w:tcPr><w:p wsp:rsidR="00485D2A" wsp:rsidRPr="00485D2A" wsp:rsidRDefault="00485D2A" wsp:rsidP="00485D2A"><w:pPr><w:jc w:val="right"/><w:rPr><w:rFonts w:ascii="Calibri" w:fareast="Times New Roman" w:h-ansi="Calibri"/><wx:font wx:val="Calibri"/><w:sz w:val="14"/><w:sz-cs w:val="24"/><w:lang w:val="EN-CA" w:fareast="EN-US"/></w:rPr></w:pPr><w:r wsp:rsidRPr="00485D2A"><w:rPr><w:rFonts w:ascii="Calibri" w:fareast="Times New Roman" w:h-ansi="Calibri"/><wx:font wx:val="Calibri"/><w:sz w:val="14"/><w:sz-cs w:val="24"/><w:lang w:val="EN-CA" w:fareast="EN-US"/></w:rPr><w:t>0.3316</w:t></w:r></w:p></w:tc><w:tc><w:tcPr><w:tcW w:w="1276" w:type="dxa"/><w:tcBorders><w:top w:val="nil"/><w:left w:val="nil"/><w:bottom w:val="nil"/><w:right w:val="nil"/></w:tcBorders><w:shd w:val="clear" w:color="auto" w:fill="auto"/><w:noWrap/><w:vAlign w:val="bottom"/></w:tcPr><w:p wsp:rsidR="00485D2A" wsp:rsidRPr="00485D2A" wsp:rsidRDefault="00485D2A" wsp:rsidP="00485D2A"><w:pPr><w:rPr><w:rFonts w:ascii="Calibri" w:fareast="Times New Roman" w:h-ansi="Calibri"/><wx:font wx:val="Calibri"/><w:sz w:val="14"/><w:sz-cs w:val="24"/><w:lang w:val="EN-CA" w:fareast="EN-US"/></w:rPr></w:pPr><w:r wsp:rsidRPr="00485D2A"><w:rPr><w:rFonts w:ascii="Calibri" w:fareast="Times New Roman" w:h-ansi="Calibri"/><wx:font wx:val="Calibri"/><w:sz w:val="14"/><w:sz-cs w:val="24"/><w:lang w:val="EN-CA" w:fareast="EN-US"/></w:rPr><w:t>30.83 ± 2.92</w:t></w:r></w:p></w:tc><w:tc><w:tcPr><w:tcW w:w="1275" w:type="dxa"/><w:tcBorders><w:top w:val="nil"/><w:left w:val="nil"/><w:bottom w:val="nil"/><w:right w:val="nil"/></w:tcBorders><w:shd w:val="clear" w:color="auto" w:fill="auto"/><w:noWrap/><w:vAlign w:val="bottom"/></w:tcPr><w:p wsp:rsidR="00485D2A" wsp:rsidRPr="00485D2A" wsp:rsidRDefault="00485D2A" wsp:rsidP="00485D2A"><w:pPr><w:rPr><w:rFonts w:ascii="Calibri" w:fareast="Times New Roman" w:h-ansi="Calibri"/><wx:font wx:val="Calibri"/><w:sz w:val="14"/><w:sz-cs w:val="24"/><w:lang w:val="EN-CA" w:fareast="EN-US"/></w:rPr></w:pPr><w:r wsp:rsidRPr="00485D2A"><w:rPr><w:rFonts w:ascii="Calibri" w:fareast="Times New Roman" w:h-ansi="Calibri"/><wx:font wx:val="Calibri"/><w:sz w:val="14"/><w:sz-cs w:val="24"/><w:lang w:val="EN-CA" w:fareast="EN-US"/></w:rPr><w:t>45.45 ± 5.14</w:t></w:r></w:p></w:tc><w:tc><w:tcPr><w:tcW w:w="1276" w:type="dxa"/><w:tcBorders><w:top w:val="nil"/><w:left w:val="nil"/><w:bottom w:val="nil"/><w:right w:val="nil"/></w:tcBorders><w:shd w:val="clear" w:color="auto" w:fill="auto"/><w:noWrap/><w:vAlign w:val="bottom"/></w:tcPr><w:p wsp:rsidR="00485D2A" wsp:rsidRPr="00485D2A" wsp:rsidRDefault="00485D2A" wsp:rsidP="00485D2A"><w:pPr><w:rPr><w:rFonts w:ascii="Calibri" w:fareast="Times New Roman" w:h-ansi="Calibri"/><wx:font wx:val="Calibri"/><w:sz w:val="14"/><w:sz-cs w:val="24"/><w:lang w:val="EN-CA" w:fareast="EN-US"/></w:rPr></w:pPr><w:r wsp:rsidRPr="00485D2A"><w:rPr><w:rFonts w:ascii="Calibri" w:fareast="Times New Roman" w:h-ansi="Calibri"/><wx:font wx:val="Calibri"/><w:sz w:val="14"/><w:sz-cs w:val="24"/><w:lang w:val="EN-CA" w:fareast="EN-US"/></w:rPr><w:t>27.8 ± 5.26</w:t></w:r></w:p></w:tc><w:tc><w:tcPr><w:tcW w:w="1276" w:type="dxa"/><w:tcBorders><w:top w:val="nil"/><w:left w:val="nil"/><w:bottom w:val="nil"/><w:right w:val="nil"/></w:tcBorders><w:shd w:val="clear" w:color="auto" w:fill="auto"/><w:noWrap/><w:vAlign w:val="bottom"/></w:tcPr><w:p wsp:rsidR="00485D2A" wsp:rsidRPr="00485D2A" wsp:rsidRDefault="00485D2A" wsp:rsidP="00485D2A"><w:pPr><w:rPr><w:rFonts w:ascii="Calibri" w:fareast="Times New Roman" w:h-ansi="Calibri"/><wx:font wx:val="Calibri"/><w:sz w:val="14"/><w:sz-cs w:val="24"/><w:lang w:val="EN-CA" w:fareast="EN-US"/></w:rPr></w:pPr><w:r wsp:rsidRPr="00485D2A"><w:rPr><w:rFonts w:ascii="Calibri" w:fareast="Times New Roman" w:h-ansi="Calibri"/><wx:font wx:val="Calibri"/><w:sz w:val="14"/><w:sz-cs w:val="24"/><w:lang w:val="EN-CA" w:fareast="EN-US"/></w:rPr><w:t>42.01 ± 4.04</w:t></w:r></w:p></w:tc><w:tc><w:tcPr><w:tcW w:w="1277" w:type="dxa"/><w:tcBorders><w:top w:val="nil"/><w:left w:val="nil"/><w:bottom w:val="nil"/><w:right w:val="nil"/></w:tcBorders><w:shd w:val="clear" w:color="auto" w:fill="auto"/><w:noWrap/><w:vAlign w:val="bottom"/></w:tcPr><w:p wsp:rsidR="00485D2A" wsp:rsidRPr="00485D2A" wsp:rsidRDefault="00485D2A" wsp:rsidP="00485D2A"><w:pPr><w:rPr><w:rFonts w:ascii="Calibri" w:fareast="Times New Roman" w:h-ansi="Calibri"/><wx:font wx:val="Calibri"/><w:sz w:val="14"/><w:sz-cs w:val="24"/><w:lang w:val="EN-CA" w:fareast="EN-US"/></w:rPr></w:pPr><w:r wsp:rsidRPr="00485D2A"><w:rPr><w:rFonts w:ascii="Calibri" w:fareast="Times New Roman" w:h-ansi="Calibri"/><wx:font wx:val="Calibri"/><w:sz w:val="14"/><w:sz-cs w:val="24"/><w:lang w:val="EN-CA" w:fareast="EN-US"/></w:rPr><w:t>ns</w:t></w:r></w:p></w:tc><w:tc><w:tcPr><w:tcW w:w="1274" w:type="dxa"/><w:tcBorders><w:top w:val="nil"/><w:left w:val="nil"/><w:bottom w:val="nil"/><w:right w:val="nil"/></w:tcBorders><w:shd w:val="clear" w:color="auto" w:fill="auto"/><w:noWrap/><w:vAlign w:val="bottom"/></w:tcPr><w:p wsp:rsidR="00485D2A" wsp:rsidRPr="00485D2A" wsp:rsidRDefault="00485D2A" wsp:rsidP="00485D2A"><w:pPr><w:rPr><w:rFonts w:ascii="Calibri" w:fareast="Times New Roman" w:h-ansi="Calibri"/><wx:font wx:val="Calibri"/><w:sz w:val="14"/><w:sz-cs w:val="24"/><w:lang w:val="EN-CA" w:fareast="EN-US"/></w:rPr></w:pPr><w:r wsp:rsidRPr="00485D2A"><w:rPr><w:rFonts w:ascii="Calibri" w:fareast="Times New Roman" w:h-ansi="Calibri"/><wx:font wx:val="Calibri"/><w:sz w:val="14"/><w:sz-cs w:val="24"/><w:lang w:val="EN-CA" w:fareast="EN-US"/></w:rPr><w:t>ns</w:t></w:r></w:p></w:tc><w:tc><w:tcPr><w:tcW w:w="993" w:type="dxa"/><w:tcBorders><w:top w:val="nil"/><w:left w:val="nil"/><w:bottom w:val="nil"/><w:right w:val="nil"/></w:tcBorders><w:shd w:val="clear" w:color="auto" w:fill="auto"/><w:noWrap/><w:vAlign w:val="bottom"/></w:tcPr><w:p wsp:rsidR="00485D2A" wsp:rsidRPr="00485D2A" wsp:rsidRDefault="00485D2A" wsp:rsidP="00485D2A"><w:pPr><w:rPr><w:rFonts w:ascii="Calibri" w:fareast="Times New Roman" w:h-ansi="Calibri"/><wx:font wx:val="Calibri"/><w:sz w:val="14"/><w:sz-cs w:val="24"/><w:lang w:val="EN-CA" w:fareast="EN-US"/></w:rPr></w:pPr><w:r wsp:rsidRPr="00485D2A"><w:rPr><w:rFonts w:ascii="Calibri" w:fareast="Times New Roman" w:h-ansi="Calibri"/><wx:font wx:val="Calibri"/><w:sz w:val="14"/><w:sz-cs w:val="24"/><w:lang w:val="EN-CA" w:fareast="EN-US"/></w:rPr><w:t>ns</w:t></w:r></w:p></w:tc><w:tc><w:tcPr><w:tcW w:w="1277" w:type="dxa"/><w:tcBorders><w:top w:val="nil"/><w:left w:val="nil"/><w:bottom w:val="nil"/><w:right w:val="nil"/></w:tcBorders><w:shd w:val="clear" w:color="auto" w:fill="auto"/><w:noWrap/><w:vAlign w:val="bottom"/></w:tcPr><w:p wsp:rsidR="00485D2A" wsp:rsidRPr="00485D2A" wsp:rsidRDefault="00485D2A" wsp:rsidP="00485D2A"><w:pPr><w:rPr><w:rFonts w:ascii="Calibri" w:fareast="Times New Roman" w:h-ansi="Calibri"/><wx:font wx:val="Calibri"/><w:sz w:val="14"/><w:sz-cs w:val="24"/><w:lang w:val="EN-CA" w:fareast="EN-US"/></w:rPr></w:pPr><w:r wsp:rsidRPr="00485D2A"><w:rPr><w:rFonts w:ascii="Calibri" w:fareast="Times New Roman" w:h-ansi="Calibri"/><wx:font wx:val="Calibri"/><w:sz w:val="14"/><w:sz-cs w:val="24"/><w:lang w:val="EN-CA" w:fareast="EN-US"/></w:rPr><w:t>ns</w:t></w:r></w:p></w:tc></w:tr><w:tr wsp:rsidR="00485D2A" wsp:rsidRPr="00C779A0" wsp:rsidTr="004E7C10"><w:trPr><w:trHeight w:val="300"/></w:trPr><w:tc><w:tcPr><w:tcW w:w="1291" w:type="dxa"/><w:tcBorders><w:top w:val="nil"/><w:left w:val="nil"/><w:bottom w:val="nil"/><w:right w:val="nil"/></w:tcBorders><w:shd w:val="clear" w:color="auto" w:fill="auto"/><w:noWrap/><w:vAlign w:val="bottom"/></w:tcPr><w:p wsp:rsidR="00485D2A" wsp:rsidRPr="00485D2A" wsp:rsidRDefault="00485D2A" wsp:rsidP="00485D2A"><w:pPr><w:rPr><w:rFonts w:ascii="Calibri" w:fareast="Times New Roman" w:h-ansi="Calibri"/><wx:font wx:val="Calibri"/><w:b/><w:b-cs/><w:color w:val="000000"/><w:sz w:val="14"/><w:sz-cs w:val="24"/><w:lang w:val="EN-CA" w:fareast="EN-US"/></w:rPr></w:pPr><w:r wsp:rsidRPr="00485D2A"><w:rPr><w:rFonts w:ascii="Calibri" w:fareast="Times New Roman" w:h-ansi="Calibri"/><wx:font wx:val="Calibri"/><w:b/><w:b-cs/><w:color w:val="000000"/><w:sz w:val="14"/><w:sz-cs w:val="24"/><w:lang w:val="EN-CA" w:fareast="EN-US"/></w:rPr><w:t>IL-3</w:t></w:r></w:p></w:tc><w:tc><w:tcPr><w:tcW w:w="851" w:type="dxa"/><w:tcBorders><w:top w:val="nil"/><w:left w:val="nil"/><w:bottom w:val="nil"/><w:right w:val="nil"/></w:tcBorders><w:shd w:val="clear" w:color="auto" w:fill="auto"/><w:noWrap/><w:vAlign w:val="bottom"/></w:tcPr><w:p wsp:rsidR="00485D2A" wsp:rsidRPr="00485D2A" wsp:rsidRDefault="00485D2A" wsp:rsidP="00485D2A"><w:pPr><w:jc w:val="right"/><w:rPr><w:rFonts w:ascii="Calibri" w:fareast="Times New Roman" w:h-ansi="Calibri"/><wx:font wx:val="Calibri"/><w:sz w:val="14"/><w:sz-cs w:val="24"/><w:lang w:val="EN-CA" w:fareast="EN-US"/></w:rPr></w:pPr><w:r wsp:rsidRPr="00485D2A"><w:rPr><w:rFonts w:ascii="Calibri" w:fareast="Times New Roman" w:h-ansi="Calibri"/><wx:font wx:val="Calibri"/><w:sz w:val="14"/><w:sz-cs w:val="24"/><w:lang w:val="EN-CA" w:fareast="EN-US"/></w:rPr><w:t>0.2777</w:t></w:r></w:p></w:tc><w:tc><w:tcPr><w:tcW w:w="993" w:type="dxa"/><w:tcBorders><w:top w:val="nil"/><w:left w:val="nil"/><w:bottom w:val="nil"/><w:right w:val="nil"/></w:tcBorders><w:shd w:val="clear" w:color="auto" w:fill="auto"/><w:noWrap/><w:vAlign w:val="bottom"/></w:tcPr><w:p wsp:rsidR="00485D2A" wsp:rsidRPr="00485D2A" wsp:rsidRDefault="00485D2A" wsp:rsidP="00485D2A"><w:pPr><w:rPr><w:rFonts w:ascii="Calibri" w:fareast="Times New Roman" w:h-ansi="Calibri"/><wx:font wx:val="Calibri"/><w:sz w:val="14"/><w:sz-cs w:val="24"/><w:lang w:val="EN-CA" w:fareast="EN-US"/></w:rPr></w:pPr><w:r wsp:rsidRPr="00485D2A"><w:rPr><w:rFonts w:ascii="Calibri" w:fareast="Times New Roman" w:h-ansi="Calibri"/><wx:font wx:val="Calibri"/><w:sz w:val="14"/><w:sz-cs w:val="24"/><w:lang w:val="EN-CA" w:fareast="EN-US"/></w:rPr><w:t>&lt; 0.0001</w:t></w:r></w:p></w:tc><w:tc><w:tcPr><w:tcW w:w="1276" w:type="dxa"/><w:tcBorders><w:top w:val="nil"/><w:left w:val="nil"/><w:bottom w:val="nil"/><w:right w:val="nil"/></w:tcBorders><w:shd w:val="clear" w:color="auto" w:fill="auto"/><w:noWrap/><w:vAlign w:val="bottom"/></w:tcPr><w:p wsp:rsidR="00485D2A" wsp:rsidRPr="00485D2A" wsp:rsidRDefault="00485D2A" wsp:rsidP="00485D2A"><w:pPr><w:rPr><w:rFonts w:ascii="Calibri" w:fareast="Times New Roman" w:h-ansi="Calibri"/><wx:font wx:val="Calibri"/><w:sz w:val="14"/><w:sz-cs w:val="24"/><w:lang w:val="EN-CA" w:fareast="EN-US"/></w:rPr></w:pPr><w:r wsp:rsidRPr="00485D2A"><w:rPr><w:rFonts w:ascii="Calibri" w:fareast="Times New Roman" w:h-ansi="Calibri"/><wx:font wx:val="Calibri"/><w:sz w:val="14"/><w:sz-cs w:val="24"/><w:lang w:val="EN-CA" w:fareast="EN-US"/></w:rPr><w:t>2.19 ± 0.60</w:t></w:r></w:p></w:tc><w:tc><w:tcPr><w:tcW w:w="1275" w:type="dxa"/><w:tcBorders><w:top w:val="nil"/><w:left w:val="nil"/><w:bottom w:val="nil"/><w:right w:val="nil"/></w:tcBorders><w:shd w:val="clear" w:color="auto" w:fill="auto"/><w:noWrap/><w:vAlign w:val="bottom"/></w:tcPr><w:p wsp:rsidR="00485D2A" wsp:rsidRPr="00485D2A" wsp:rsidRDefault="00485D2A" wsp:rsidP="00485D2A"><w:pPr><w:rPr><w:rFonts w:ascii="Calibri" w:fareast="Times New Roman" w:h-ansi="Calibri"/><wx:font wx:val="Calibri"/><w:sz w:val="14"/><w:sz-cs w:val="24"/><w:lang w:val="EN-CA" w:fareast="EN-US"/></w:rPr></w:pPr><w:r wsp:rsidRPr="00485D2A"><w:rPr><w:rFonts w:ascii="Calibri" w:fareast="Times New Roman" w:h-ansi="Calibri"/><wx:font wx:val="Calibri"/><w:sz w:val="14"/><w:sz-cs w:val="24"/><w:lang w:val="EN-CA" w:fareast="EN-US"/></w:rPr><w:t>10.38 ± 7.04</w:t></w:r></w:p></w:tc><w:tc><w:tcPr><w:tcW w:w="1276" w:type="dxa"/><w:tcBorders><w:top w:val="nil"/><w:left w:val="nil"/><w:bottom w:val="nil"/><w:right w:val="nil"/></w:tcBorders><w:shd w:val="clear" w:color="auto" w:fill="auto"/><w:noWrap/><w:vAlign w:val="bottom"/></w:tcPr><w:p wsp:rsidR="00485D2A" wsp:rsidRPr="00485D2A" wsp:rsidRDefault="00485D2A" wsp:rsidP="00485D2A"><w:pPr><w:rPr><w:rFonts w:ascii="Calibri" w:fareast="Times New Roman" w:h-ansi="Calibri"/><wx:font wx:val="Calibri"/><w:sz w:val="14"/><w:sz-cs w:val="24"/><w:lang w:val="EN-CA" w:fareast="EN-US"/></w:rPr></w:pPr><w:r wsp:rsidRPr="00485D2A"><w:rPr><w:rFonts w:ascii="Calibri" w:fareast="Times New Roman" w:h-ansi="Calibri"/><wx:font wx:val="Calibri"/><w:sz w:val="14"/><w:sz-cs w:val="24"/><w:lang w:val="EN-CA" w:fareast="EN-US"/></w:rPr><w:t>2.65 ± 0.45</w:t></w:r></w:p></w:tc><w:tc><w:tcPr><w:tcW w:w="1276" w:type="dxa"/><w:tcBorders><w:top w:val="nil"/><w:left w:val="nil"/><w:bottom w:val="nil"/><w:right w:val="nil"/></w:tcBorders><w:shd w:val="clear" w:color="auto" w:fill="auto"/><w:noWrap/><w:vAlign w:val="bottom"/></w:tcPr><w:p wsp:rsidR="00485D2A" wsp:rsidRPr="00485D2A" wsp:rsidRDefault="00485D2A" wsp:rsidP="00485D2A"><w:pPr><w:rPr><w:rFonts w:ascii="Calibri" w:fareast="Times New Roman" w:h-ansi="Calibri"/><wx:font wx:val="Calibri"/><w:sz w:val="14"/><w:sz-cs w:val="24"/><w:lang w:val="EN-CA" w:fareast="EN-US"/></w:rPr></w:pPr><w:r wsp:rsidRPr="00485D2A"><w:rPr><w:rFonts w:ascii="Calibri" w:fareast="Times New Roman" w:h-ansi="Calibri"/><wx:font wx:val="Calibri"/><w:sz w:val="14"/><w:sz-cs w:val="24"/><w:lang w:val="EN-CA" w:fareast="EN-US"/></w:rPr><w:t>1.81 ± 0.43</w:t></w:r></w:p></w:tc><w:tc><w:tcPr><w:tcW w:w="1277" w:type="dxa"/><w:tcBorders><w:top w:val="nil"/><w:left w:val="nil"/><w:bottom w:val="nil"/><w:right w:val="nil"/></w:tcBorders><w:shd w:val="clear" w:color="auto" w:fill="auto"/><w:noWrap/><w:vAlign w:val="bottom"/></w:tcPr><w:p wsp:rsidR="00485D2A" wsp:rsidRPr="00485D2A" wsp:rsidRDefault="00485D2A" wsp:rsidP="00485D2A"><w:pPr><w:rPr><w:rFonts w:ascii="Calibri" w:fareast="Times New Roman" w:h-ansi="Calibri"/><wx:font wx:val="Calibri"/><w:sz w:val="14"/><w:sz-cs w:val="24"/><w:lang w:val="EN-CA" w:fareast="EN-US"/></w:rPr></w:pPr><w:r wsp:rsidRPr="00485D2A"><w:rPr><w:rFonts w:ascii="Calibri" w:fareast="Times New Roman" w:h-ansi="Calibri"/><wx:font wx:val="Calibri"/><w:sz w:val="14"/><w:sz-cs w:val="24"/><w:lang w:val="EN-CA" w:fareast="EN-US"/></w:rPr><w:t>ns</w:t></w:r></w:p></w:tc><w:tc><w:tcPr><w:tcW w:w="1274" w:type="dxa"/><w:tcBorders><w:top w:val="nil"/><w:left w:val="nil"/><w:bottom w:val="nil"/><w:right w:val="nil"/></w:tcBorders><w:shd w:val="clear" w:color="auto" w:fill="auto"/><w:noWrap/><w:vAlign w:val="bottom"/></w:tcPr><w:p wsp:rsidR="00485D2A" wsp:rsidRPr="00485D2A" wsp:rsidRDefault="00485D2A" wsp:rsidP="00485D2A"><w:pPr><w:rPr><w:rFonts w:ascii="Calibri" w:fareast="Times New Roman" w:h-ansi="Calibri"/><wx:font wx:val="Calibri"/><w:sz w:val="14"/><w:sz-cs w:val="24"/><w:lang w:val="EN-CA" w:fareast="EN-US"/></w:rPr></w:pPr><w:r wsp:rsidRPr="00485D2A"><w:rPr><w:rFonts w:ascii="Calibri" w:fareast="Times New Roman" w:h-ansi="Calibri"/><wx:font wx:val="Calibri"/><w:sz w:val="14"/><w:sz-cs w:val="24"/><w:lang w:val="EN-CA" w:fareast="EN-US"/></w:rPr><w:t>ns</w:t></w:r></w:p></w:tc><w:tc><w:tcPr><w:tcW w:w="993" w:type="dxa"/><w:tcBorders><w:top w:val="nil"/><w:left w:val="nil"/><w:bottom w:val="nil"/><w:right w:val="nil"/></w:tcBorders><w:shd w:val="clear" w:color="auto" w:fill="auto"/><w:noWrap/><w:vAlign w:val="bottom"/></w:tcPr><w:p wsp:rsidR="00485D2A" wsp:rsidRPr="00485D2A" wsp:rsidRDefault="00485D2A" wsp:rsidP="00485D2A"><w:pPr><w:rPr><w:rFonts w:ascii="Calibri" w:fareast="Times New Roman" w:h-ansi="Calibri"/><wx:font wx:val="Calibri"/><w:sz w:val="14"/><w:sz-cs w:val="24"/><w:lang w:val="EN-CA" w:fareast="EN-US"/></w:rPr></w:pPr><w:r wsp:rsidRPr="00485D2A"><w:rPr><w:rFonts w:ascii="Calibri" w:fareast="Times New Roman" w:h-ansi="Calibri"/><wx:font wx:val="Calibri"/><w:sz w:val="14"/><w:sz-cs w:val="24"/><w:lang w:val="EN-CA" w:fareast="EN-US"/></w:rPr><w:t>ns</w:t></w:r></w:p></w:tc><w:tc><w:tcPr><w:tcW w:w="1277" w:type="dxa"/><w:tcBorders><w:top w:val="nil"/><w:left w:val="nil"/><w:bottom w:val="nil"/><w:right w:val="nil"/></w:tcBorders><w:shd w:val="clear" w:color="auto" w:fill="auto"/><w:noWrap/><w:vAlign w:val="bottom"/></w:tcPr><w:p wsp:rsidR="00485D2A" wsp:rsidRPr="00485D2A" wsp:rsidRDefault="00485D2A" wsp:rsidP="00485D2A"><w:pPr><w:rPr><w:rFonts w:ascii="Calibri" w:fareast="Times New Roman" w:h-ansi="Calibri"/><wx:font wx:val="Calibri"/><w:sz w:val="14"/><w:sz-cs w:val="24"/><w:lang w:val="EN-CA" w:fareast="EN-US"/></w:rPr></w:pPr><w:r wsp:rsidRPr="00485D2A"><w:rPr><w:rFonts w:ascii="Calibri" w:fareast="Times New Roman" w:h-ansi="Calibri"/><wx:font wx:val="Calibri"/><w:sz w:val="14"/><w:sz-cs w:val="24"/><w:lang w:val="EN-CA" w:fareast="EN-US"/></w:rPr><w:t>ns</w:t></w:r></w:p></w:tc></w:tr><w:tr wsp:rsidR="00485D2A" wsp:rsidRPr="00C779A0" wsp:rsidTr="004E7C10"><w:trPr><w:trHeight w:val="300"/></w:trPr><w:tc><w:tcPr><w:tcW w:w="1291" w:type="dxa"/><w:tcBorders><w:top w:val="nil"/><w:left w:val="nil"/><w:bottom w:val="nil"/><w:right w:val="nil"/></w:tcBorders><w:shd w:val="clear" w:color="auto" w:fill="auto"/><w:noWrap/><w:vAlign w:val="bottom"/></w:tcPr><w:p wsp:rsidR="00485D2A" wsp:rsidRPr="00485D2A" wsp:rsidRDefault="00485D2A" wsp:rsidP="00485D2A"><w:pPr><w:rPr><w:rFonts w:ascii="Calibri" w:fareast="Times New Roman" w:h-ansi="Calibri"/><wx:font wx:val="Calibri"/><w:b/><w:b-cs/><w:color w:val="000000"/><w:sz w:val="14"/><w:sz-cs w:val="24"/><w:lang w:val="EN-CA" w:fareast="EN-US"/></w:rPr></w:pPr><w:r wsp:rsidRPr="00485D2A"><w:rPr><w:rFonts w:ascii="Calibri" w:fareast="Times New Roman" w:h-ansi="Calibri"/><wx:font wx:val="Calibri"/><w:b/><w:b-cs/><w:color w:val="000000"/><w:sz w:val="14"/><w:sz-cs w:val="24"/><w:lang w:val="EN-CA" w:fareast="EN-US"/></w:rPr><w:t>IL-4</w:t></w:r></w:p></w:tc><w:tc><w:tcPr><w:tcW w:w="851" w:type="dxa"/><w:tcBorders><w:top w:val="nil"/><w:left w:val="nil"/><w:bottom w:val="nil"/><w:right w:val="nil"/></w:tcBorders><w:shd w:val="clear" w:color="auto" w:fill="auto"/><w:noWrap/><w:vAlign w:val="bottom"/></w:tcPr><w:p wsp:rsidR="00485D2A" wsp:rsidRPr="00485D2A" wsp:rsidRDefault="00485D2A" wsp:rsidP="00485D2A"><w:pPr><w:jc w:val="right"/><w:rPr><w:rFonts w:ascii="Calibri" w:fareast="Times New Roman" w:h-ansi="Calibri"/><wx:font wx:val="Calibri"/><w:sz w:val="14"/><w:sz-cs w:val="24"/><w:lang w:val="EN-CA" w:fareast="EN-US"/></w:rPr></w:pPr><w:r wsp:rsidRPr="00485D2A"><w:rPr><w:rFonts w:ascii="Calibri" w:fareast="Times New Roman" w:h-ansi="Calibri"/><wx:font wx:val="Calibri"/><w:sz w:val="14"/><w:sz-cs w:val="24"/><w:lang w:val="EN-CA" w:fareast="EN-US"/></w:rPr><w:t>0.0866</w:t></w:r></w:p></w:tc><w:tc><w:tcPr><w:tcW w:w="993" w:type="dxa"/><w:tcBorders><w:top w:val="nil"/><w:left w:val="nil"/><w:bottom w:val="nil"/><w:right w:val="nil"/></w:tcBorders><w:shd w:val="clear" w:color="auto" w:fill="auto"/><w:noWrap/><w:vAlign w:val="bottom"/></w:tcPr><w:p wsp:rsidR="00485D2A" wsp:rsidRPr="00485D2A" wsp:rsidRDefault="00485D2A" wsp:rsidP="00485D2A"><w:pPr><w:jc w:val="right"/><w:rPr><w:rFonts w:ascii="Calibri" w:fareast="Times New Roman" w:h-ansi="Calibri"/><wx:font wx:val="Calibri"/><w:sz w:val="14"/><w:sz-cs w:val="24"/><w:lang w:val="EN-CA" w:fareast="EN-US"/></w:rPr></w:pPr><w:r wsp:rsidRPr="00485D2A"><w:rPr><w:rFonts w:ascii="Calibri" w:fareast="Times New Roman" w:h-ansi="Calibri"/><wx:font wx:val="Calibri"/><w:sz w:val="14"/><w:sz-cs w:val="24"/><w:lang w:val="EN-CA" w:fareast="EN-US"/></w:rPr><w:t>0.0063</w:t></w:r></w:p></w:tc><w:tc><w:tcPr><w:tcW w:w="1276" w:type="dxa"/><w:tcBorders><w:top w:val="nil"/><w:left w:val="nil"/><w:bottom w:val="nil"/><w:right w:val="nil"/></w:tcBorders><w:shd w:val="clear" w:color="auto" w:fill="auto"/><w:noWrap/><w:vAlign w:val="bottom"/></w:tcPr><w:p wsp:rsidR="00485D2A" wsp:rsidRPr="00485D2A" wsp:rsidRDefault="00485D2A" wsp:rsidP="00485D2A"><w:pPr><w:rPr><w:rFonts w:ascii="Calibri" w:fareast="Times New Roman" w:h-ansi="Calibri"/><wx:font wx:val="Calibri"/><w:sz w:val="14"/><w:sz-cs w:val="24"/><w:lang w:val="EN-CA" w:fareast="EN-US"/></w:rPr></w:pPr><w:r wsp:rsidRPr="00485D2A"><w:rPr><w:rFonts w:ascii="Calibri" w:fareast="Times New Roman" w:h-ansi="Calibri"/><wx:font wx:val="Calibri"/><w:sz w:val="14"/><w:sz-cs w:val="24"/><w:lang w:val="EN-CA" w:fareast="EN-US"/></w:rPr><w:t>0.96 ± 0.22</w:t></w:r></w:p></w:tc><w:tc><w:tcPr><w:tcW w:w="1275" w:type="dxa"/><w:tcBorders><w:top w:val="nil"/><w:left w:val="nil"/><w:bottom w:val="nil"/><w:right w:val="nil"/></w:tcBorders><w:shd w:val="clear" w:color="auto" w:fill="auto"/><w:noWrap/><w:vAlign w:val="bottom"/></w:tcPr><w:p wsp:rsidR="00485D2A" wsp:rsidRPr="00485D2A" wsp:rsidRDefault="00485D2A" wsp:rsidP="00485D2A"><w:pPr><w:rPr><w:rFonts w:ascii="Calibri" w:fareast="Times New Roman" w:h-ansi="Calibri"/><wx:font wx:val="Calibri"/><w:sz w:val="14"/><w:sz-cs w:val="24"/><w:lang w:val="EN-CA" w:fareast="EN-US"/></w:rPr></w:pPr><w:r wsp:rsidRPr="00485D2A"><w:rPr><w:rFonts w:ascii="Calibri" w:fareast="Times New Roman" w:h-ansi="Calibri"/><wx:font wx:val="Calibri"/><w:sz w:val="14"/><w:sz-cs w:val="24"/><w:lang w:val="EN-CA" w:fareast="EN-US"/></w:rPr><w:t>1.71 ± 0.62</w:t></w:r></w:p></w:tc><w:tc><w:tcPr><w:tcW w:w="1276" w:type="dxa"/><w:tcBorders><w:top w:val="nil"/><w:left w:val="nil"/><w:bottom w:val="nil"/><w:right w:val="nil"/></w:tcBorders><w:shd w:val="clear" w:color="auto" w:fill="auto"/><w:noWrap/><w:vAlign w:val="bottom"/></w:tcPr><w:p wsp:rsidR="00485D2A" wsp:rsidRPr="00485D2A" wsp:rsidRDefault="00485D2A" wsp:rsidP="00485D2A"><w:pPr><w:rPr><w:rFonts w:ascii="Calibri" w:fareast="Times New Roman" w:h-ansi="Calibri"/><wx:font wx:val="Calibri"/><w:sz w:val="14"/><w:sz-cs w:val="24"/><w:lang w:val="EN-CA" w:fareast="EN-US"/></w:rPr></w:pPr><w:r wsp:rsidRPr="00485D2A"><w:rPr><w:rFonts w:ascii="Calibri" w:fareast="Times New Roman" w:h-ansi="Calibri"/><wx:font wx:val="Calibri"/><w:sz w:val="14"/><w:sz-cs w:val="24"/><w:lang w:val="EN-CA" w:fareast="EN-US"/></w:rPr><w:t>1.73 ± 0.24</w:t></w:r></w:p></w:tc><w:tc><w:tcPr><w:tcW w:w="1276" w:type="dxa"/><w:tcBorders><w:top w:val="nil"/><w:left w:val="nil"/><w:bottom w:val="nil"/><w:right w:val="nil"/></w:tcBorders><w:shd w:val="clear" w:color="auto" w:fill="auto"/><w:noWrap/><w:vAlign w:val="bottom"/></w:tcPr><w:p wsp:rsidR="00485D2A" wsp:rsidRPr="00485D2A" wsp:rsidRDefault="00485D2A" wsp:rsidP="00485D2A"><w:pPr><w:rPr><w:rFonts w:ascii="Calibri" w:fareast="Times New Roman" w:h-ansi="Calibri"/><wx:font wx:val="Calibri"/><w:sz w:val="14"/><w:sz-cs w:val="24"/><w:lang w:val="EN-CA" w:fareast="EN-US"/></w:rPr></w:pPr><w:r wsp:rsidRPr="00485D2A"><w:rPr><w:rFonts w:ascii="Calibri" w:fareast="Times New Roman" w:h-ansi="Calibri"/><wx:font wx:val="Calibri"/><w:sz w:val="14"/><w:sz-cs w:val="24"/><w:lang w:val="EN-CA" w:fareast="EN-US"/></w:rPr><w:t>2.46 ± 0.38</w:t></w:r></w:p></w:tc><w:tc><w:tcPr><w:tcW w:w="1277" w:type="dxa"/><w:tcBorders><w:top w:val="nil"/><w:left w:val="nil"/><w:bottom w:val="nil"/><w:right w:val="nil"/></w:tcBorders><w:shd w:val="clear" w:color="auto" w:fill="auto"/><w:noWrap/><w:vAlign w:val="bottom"/></w:tcPr><w:p wsp:rsidR="00485D2A" wsp:rsidRPr="00485D2A" wsp:rsidRDefault="00485D2A" wsp:rsidP="00485D2A"><w:pPr><w:rPr><w:rFonts w:ascii="Calibri" w:fareast="Times New Roman" w:h-ansi="Calibri"/><wx:font wx:val="Calibri"/><w:sz w:val="14"/><w:sz-cs w:val="24"/><w:lang w:val="EN-CA" w:fareast="EN-US"/></w:rPr></w:pPr><w:r wsp:rsidRPr="00485D2A"><w:rPr><w:rFonts w:ascii="Calibri" w:fareast="Times New Roman" w:h-ansi="Calibri"/><wx:font wx:val="Calibri"/><w:sz w:val="14"/><w:sz-cs w:val="24"/><w:lang w:val="EN-CA" w:fareast="EN-US"/></w:rPr><w:t>ns</w:t></w:r></w:p></w:tc><w:tc><w:tcPr><w:tcW w:w="1274" w:type="dxa"/><w:tcBorders><w:top w:val="nil"/><w:left w:val="nil"/><w:bottom w:val="nil"/><w:right w:val="nil"/></w:tcBorders><w:shd w:val="clear" w:color="auto" w:fill="auto"/><w:noWrap/><w:vAlign w:val="bottom"/></w:tcPr><w:p wsp:rsidR="00485D2A" wsp:rsidRPr="00485D2A" wsp:rsidRDefault="00485D2A" wsp:rsidP="00485D2A"><w:pPr><w:rPr><w:rFonts w:ascii="Calibri" w:fareast="Times New Roman" w:h-ansi="Calibri"/><wx:font wx:val="Calibri"/><w:sz w:val="14"/><w:sz-cs w:val="24"/><w:lang w:val="EN-CA" w:fareast="EN-US"/></w:rPr></w:pPr><w:r wsp:rsidRPr="00485D2A"><w:rPr><w:rFonts w:ascii="Calibri" w:fareast="Times New Roman" w:h-ansi="Calibri"/><wx:font wx:val="Calibri"/><w:sz w:val="14"/><w:sz-cs w:val="24"/><w:lang w:val="EN-CA" w:fareast="EN-US"/></w:rPr><w:t>ns</w:t></w:r></w:p></w:tc><w:tc><w:tcPr><w:tcW w:w="993" w:type="dxa"/><w:tcBorders><w:top w:val="nil"/><w:left w:val="nil"/><w:bottom w:val="nil"/><w:right w:val="nil"/></w:tcBorders><w:shd w:val="clear" w:color="auto" w:fill="auto"/><w:noWrap/><w:vAlign w:val="bottom"/></w:tcPr><w:p wsp:rsidR="00485D2A" wsp:rsidRPr="00485D2A" wsp:rsidRDefault="00485D2A" wsp:rsidP="00485D2A"><w:pPr><w:rPr><w:rFonts w:ascii="Calibri" w:fareast="Times New Roman" w:h-ansi="Calibri"/><wx:font wx:val="Calibri"/><w:sz w:val="14"/><w:sz-cs w:val="24"/><w:lang w:val="EN-CA" w:fareast="EN-US"/></w:rPr></w:pPr><w:r wsp:rsidRPr="00485D2A"><w:rPr><w:rFonts w:ascii="Calibri" w:fareast="Times New Roman" w:h-ansi="Calibri"/><wx:font wx:val="Calibri"/><w:sz w:val="14"/><w:sz-cs w:val="24"/><w:lang w:val="EN-CA" w:fareast="EN-US"/></w:rPr><w:t>ns</w:t></w:r></w:p></w:tc><w:tc><w:tcPr><w:tcW w:w="1277" w:type="dxa"/><w:tcBorders><w:top w:val="nil"/><w:left w:val="nil"/><w:bottom w:val="nil"/><w:right w:val="nil"/></w:tcBorders><w:shd w:val="clear" w:color="auto" w:fill="auto"/><w:noWrap/><w:vAlign w:val="bottom"/></w:tcPr><w:p wsp:rsidR="00485D2A" wsp:rsidRPr="00485D2A" wsp:rsidRDefault="00485D2A" wsp:rsidP="00485D2A"><w:pPr><w:rPr><w:rFonts w:ascii="Calibri" w:fareast="Times New Roman" w:h-ansi="Calibri"/><wx:font wx:val="Calibri"/><w:sz w:val="14"/><w:sz-cs w:val="24"/><w:lang w:val="EN-CA" w:fareast="EN-US"/></w:rPr></w:pPr><w:r wsp:rsidRPr="00485D2A"><w:rPr><w:rFonts w:ascii="Calibri" w:fareast="Times New Roman" w:h-ansi="Calibri"/><wx:font wx:val="Calibri"/><w:sz w:val="14"/><w:sz-cs w:val="24"/><w:lang w:val="EN-CA" w:fareast="EN-US"/></w:rPr><w:t>ns</w:t></w:r></w:p></w:tc></w:tr><w:tr wsp:rsidR="00485D2A" wsp:rsidRPr="00C779A0" wsp:rsidTr="004E7C10"><w:trPr><w:trHeight w:val="300"/></w:trPr><w:tc><w:tcPr><w:tcW w:w="1291" w:type="dxa"/><w:tcBorders><w:top w:val="nil"/><w:left w:val="nil"/><w:bottom w:val="nil"/><w:right w:val="nil"/></w:tcBorders><w:shd w:val="clear" w:color="auto" w:fill="auto"/><w:noWrap/><w:vAlign w:val="bottom"/></w:tcPr><w:p wsp:rsidR="00485D2A" wsp:rsidRPr="00485D2A" wsp:rsidRDefault="00485D2A" wsp:rsidP="00485D2A"><w:pPr><w:rPr><w:rFonts w:ascii="Calibri" w:fareast="Times New Roman" w:h-ansi="Calibri"/><wx:font wx:val="Calibri"/><w:b/><w:b-cs/><w:color w:val="000000"/><w:sz w:val="14"/><w:sz-cs w:val="24"/><w:lang w:val="EN-CA" w:fareast="EN-US"/></w:rPr></w:pPr><w:r wsp:rsidRPr="00485D2A"><w:rPr><w:rFonts w:ascii="Calibri" w:fareast="Times New Roman" w:h-ansi="Calibri"/><wx:font wx:val="Calibri"/><w:b/><w:b-cs/><w:color w:val="000000"/><w:sz w:val="14"/><w:sz-cs w:val="24"/><w:lang w:val="EN-CA" w:fareast="EN-US"/></w:rPr><w:t>IL-5</w:t></w:r></w:p></w:tc><w:tc><w:tcPr><w:tcW w:w="851" w:type="dxa"/><w:tcBorders><w:top w:val="nil"/><w:left w:val="nil"/><w:bottom w:val="nil"/><w:right w:val="nil"/></w:tcBorders><w:shd w:val="clear" w:color="auto" w:fill="auto"/><w:noWrap/><w:vAlign w:val="bottom"/></w:tcPr><w:p wsp:rsidR="00485D2A" wsp:rsidRPr="00485D2A" wsp:rsidRDefault="00485D2A" wsp:rsidP="00485D2A"><w:pPr><w:rPr><w:rFonts w:ascii="Calibri" w:fareast="Times New Roman" w:h-ansi="Calibri"/><wx:font wx:val="Calibri"/><w:sz w:val="14"/><w:sz-cs w:val="24"/><w:lang w:val="EN-CA" w:fareast="EN-US"/></w:rPr></w:pPr><w:r wsp:rsidRPr="00485D2A"><w:rPr><w:rFonts w:ascii="Calibri" w:fareast="Times New Roman" w:h-ansi="Calibri"/><wx:font wx:val="Calibri"/><w:sz w:val="14"/><w:sz-cs w:val="24"/><w:lang w:val="EN-CA" w:fareast="EN-US"/></w:rPr><w:t>&lt; 0.0001</w:t></w:r></w:p></w:tc><w:tc><w:tcPr><w:tcW w:w="993" w:type="dxa"/><w:tcBorders><w:top w:val="nil"/><w:left w:val="nil"/><w:bottom w:val="nil"/><w:right w:val="nil"/></w:tcBorders><w:shd w:val="clear" w:color="auto" w:fill="auto"/><w:noWrap/><w:vAlign w:val="bottom"/></w:tcPr><w:p wsp:rsidR="00485D2A" wsp:rsidRPr="00485D2A" wsp:rsidRDefault="00485D2A" wsp:rsidP="00485D2A"><w:pPr><w:jc w:val="right"/><w:rPr><w:rFonts w:ascii="Calibri" w:fareast="Times New Roman" w:h-ansi="Calibri"/><wx:font wx:val="Calibri"/><w:sz w:val="14"/><w:sz-cs w:val="24"/><w:lang w:val="EN-CA" w:fareast="EN-US"/></w:rPr></w:pPr><w:r wsp:rsidRPr="00485D2A"><w:rPr><w:rFonts w:ascii="Calibri" w:fareast="Times New Roman" w:h-ansi="Calibri"/><wx:font wx:val="Calibri"/><w:sz w:val="14"/><w:sz-cs w:val="24"/><w:lang w:val="EN-CA" w:fareast="EN-US"/></w:rPr><w:t>0.0046</w:t></w:r></w:p></w:tc><w:tc><w:tcPr><w:tcW w:w="1276" w:type="dxa"/><w:tcBorders><w:top w:val="nil"/><w:left w:val="nil"/><w:bottom w:val="nil"/><w:right w:val="nil"/></w:tcBorders><w:shd w:val="clear" w:color="auto" w:fill="auto"/><w:noWrap/><w:vAlign w:val="bottom"/></w:tcPr><w:p wsp:rsidR="00485D2A" wsp:rsidRPr="00485D2A" wsp:rsidRDefault="00485D2A" wsp:rsidP="00485D2A"><w:pPr><w:rPr><w:rFonts w:ascii="Calibri" w:fareast="Times New Roman" w:h-ansi="Calibri"/><wx:font wx:val="Calibri"/><w:sz w:val="14"/><w:sz-cs w:val="24"/><w:lang w:val="EN-CA" w:fareast="EN-US"/></w:rPr></w:pPr><w:r wsp:rsidRPr="00485D2A"><w:rPr><w:rFonts w:ascii="Calibri" w:fareast="Times New Roman" w:h-ansi="Calibri"/><wx:font wx:val="Calibri"/><w:sz w:val="14"/><w:sz-cs w:val="24"/><w:lang w:val="EN-CA" w:fareast="EN-US"/></w:rPr><w:t>10.47 ± 1.61</w:t></w:r></w:p></w:tc><w:tc><w:tcPr><w:tcW w:w="1275" w:type="dxa"/><w:tcBorders><w:top w:val="nil"/><w:left w:val="nil"/><w:bottom w:val="nil"/><w:right w:val="nil"/></w:tcBorders><w:shd w:val="clear" w:color="auto" w:fill="auto"/><w:noWrap/><w:vAlign w:val="bottom"/></w:tcPr><w:p wsp:rsidR="00485D2A" wsp:rsidRPr="00485D2A" wsp:rsidRDefault="00485D2A" wsp:rsidP="00485D2A"><w:pPr><w:rPr><w:rFonts w:ascii="Calibri" w:fareast="Times New Roman" w:h-ansi="Calibri"/><wx:font wx:val="Calibri"/><w:sz w:val="14"/><w:sz-cs w:val="24"/><w:lang w:val="EN-CA" w:fareast="EN-US"/></w:rPr></w:pPr><w:r wsp:rsidRPr="00485D2A"><w:rPr><w:rFonts w:ascii="Calibri" w:fareast="Times New Roman" w:h-ansi="Calibri"/><wx:font wx:val="Calibri"/><w:sz w:val="14"/><w:sz-cs w:val="24"/><w:lang w:val="EN-CA" w:fareast="EN-US"/></w:rPr><w:t>12.23 ± 1.71</w:t></w:r></w:p></w:tc><w:tc><w:tcPr><w:tcW w:w="1276" w:type="dxa"/><w:tcBorders><w:top w:val="nil"/><w:left w:val="nil"/><w:bottom w:val="nil"/><w:right w:val="nil"/></w:tcBorders><w:shd w:val="clear" w:color="auto" w:fill="auto"/><w:noWrap/><w:vAlign w:val="bottom"/></w:tcPr><w:p wsp:rsidR="00485D2A" wsp:rsidRPr="00485D2A" wsp:rsidRDefault="00485D2A" wsp:rsidP="00485D2A"><w:pPr><w:rPr><w:rFonts w:ascii="Calibri" w:fareast="Times New Roman" w:h-ansi="Calibri"/><wx:font wx:val="Calibri"/><w:sz w:val="14"/><w:sz-cs w:val="24"/><w:lang w:val="EN-CA" w:fareast="EN-US"/></w:rPr></w:pPr><w:r wsp:rsidRPr="00485D2A"><w:rPr><w:rFonts w:ascii="Calibri" w:fareast="Times New Roman" w:h-ansi="Calibri"/><wx:font wx:val="Calibri"/><w:sz w:val="14"/><w:sz-cs w:val="24"/><w:lang w:val="EN-CA" w:fareast="EN-US"/></w:rPr><w:t>30.37 ± 4.09</w:t></w:r></w:p></w:tc><w:tc><w:tcPr><w:tcW w:w="1276" w:type="dxa"/><w:tcBorders><w:top w:val="nil"/><w:left w:val="nil"/><w:bottom w:val="nil"/><w:right w:val="nil"/></w:tcBorders><w:shd w:val="clear" w:color="auto" w:fill="auto"/><w:noWrap/><w:vAlign w:val="bottom"/></w:tcPr><w:p wsp:rsidR="00485D2A" wsp:rsidRPr="00485D2A" wsp:rsidRDefault="00485D2A" wsp:rsidP="00485D2A"><w:pPr><w:rPr><w:rFonts w:ascii="Calibri" w:fareast="Times New Roman" w:h-ansi="Calibri"/><wx:font wx:val="Calibri"/><w:sz w:val="14"/><w:sz-cs w:val="24"/><w:lang w:val="EN-CA" w:fareast="EN-US"/></w:rPr></w:pPr><w:r wsp:rsidRPr="00485D2A"><w:rPr><w:rFonts w:ascii="Calibri" w:fareast="Times New Roman" w:h-ansi="Calibri"/><wx:font wx:val="Calibri"/><w:sz w:val="14"/><w:sz-cs w:val="24"/><w:lang w:val="EN-CA" w:fareast="EN-US"/></w:rPr><w:t>16.51 ± 1.61</w:t></w:r></w:p></w:tc><w:tc><w:tcPr><w:tcW w:w="1277" w:type="dxa"/><w:tcBorders><w:top w:val="nil"/><w:left w:val="nil"/><w:bottom w:val="nil"/><w:right w:val="nil"/></w:tcBorders><w:shd w:val="clear" w:color="auto" w:fill="auto"/><w:noWrap/><w:vAlign w:val="bottom"/></w:tcPr><w:p wsp:rsidR="00485D2A" wsp:rsidRPr="00485D2A" wsp:rsidRDefault="00485D2A" wsp:rsidP="00485D2A"><w:pPr><w:rPr><w:rFonts w:ascii="Calibri" w:fareast="Times New Roman" w:h-ansi="Calibri"/><wx:font wx:val="Calibri"/><w:sz w:val="14"/><w:sz-cs w:val="24"/><w:lang w:val="EN-CA" w:fareast="EN-US"/></w:rPr></w:pPr><w:r wsp:rsidRPr="00485D2A"><w:rPr><w:rFonts w:ascii="Calibri" w:fareast="Times New Roman" w:h-ansi="Calibri"/><wx:font wx:val="Calibri"/><w:sz w:val="14"/><w:sz-cs w:val="24"/><w:lang w:val="EN-CA" w:fareast="EN-US"/></w:rPr><w:t>ns</w:t></w:r></w:p></w:tc><w:tc><w:tcPr><w:tcW w:w="1274" w:type="dxa"/><w:tcBorders><w:top w:val="nil"/><w:left w:val="nil"/><w:bottom w:val="nil"/><w:right w:val="nil"/></w:tcBorders><w:shd w:val="clear" w:color="auto" w:fill="auto"/><w:noWrap/><w:vAlign w:val="bottom"/></w:tcPr><w:p wsp:rsidR="00485D2A" wsp:rsidRPr="00485D2A" wsp:rsidRDefault="00485D2A" wsp:rsidP="00485D2A"><w:pPr><w:rPr><w:rFonts w:ascii="Calibri" w:fareast="Times New Roman" w:h-ansi="Calibri"/><wx:font wx:val="Calibri"/><w:sz w:val="14"/><w:sz-cs w:val="24"/><w:lang w:val="EN-CA" w:fareast="EN-US"/></w:rPr></w:pPr><w:r wsp:rsidRPr="00485D2A"><w:rPr><w:rFonts w:ascii="Calibri" w:fareast="Times New Roman" w:h-ansi="Calibri"/><wx:font wx:val="Calibri"/><w:sz w:val="14"/><w:sz-cs w:val="24"/><w:lang w:val="EN-CA" w:fareast="EN-US"/></w:rPr><w:t>*</w:t></w:r></w:p></w:tc><w:tc><w:tcPr><w:tcW w:w="993" w:type="dxa"/><w:tcBorders><w:top w:val="nil"/><w:left w:val="nil"/><w:bottom w:val="nil"/><w:right w:val="nil"/></w:tcBorders><w:shd w:val="clear" w:color="auto" w:fill="auto"/><w:noWrap/><w:vAlign w:val="bottom"/></w:tcPr><w:p wsp:rsidR="00485D2A" wsp:rsidRPr="00485D2A" wsp:rsidRDefault="00485D2A" wsp:rsidP="00485D2A"><w:pPr><w:rPr><w:rFonts w:ascii="Calibri" w:fareast="Times New Roman" w:h-ansi="Calibri"/><wx:font wx:val="Calibri"/><w:sz w:val="14"/><w:sz-cs w:val="24"/><w:lang w:val="EN-CA" w:fareast="EN-US"/></w:rPr></w:pPr><w:r wsp:rsidRPr="00485D2A"><w:rPr><w:rFonts w:ascii="Calibri" w:fareast="Times New Roman" w:h-ansi="Calibri"/><wx:font wx:val="Calibri"/><w:sz w:val="14"/><w:sz-cs w:val="24"/><w:lang w:val="EN-CA" w:fareast="EN-US"/></w:rPr><w:t>#</w:t></w:r></w:p></w:tc><w:tc><w:tcPr><w:tcW w:w="1277" w:type="dxa"/><w:tcBorders><w:top w:val="nil"/><w:left w:val="nil"/><w:bottom w:val="nil"/><w:right w:val="nil"/></w:tcBorders><w:shd w:val="clear" w:color="auto" w:fill="auto"/><w:noWrap/><w:vAlign w:val="bottom"/></w:tcPr><w:p wsp:rsidR="00485D2A" wsp:rsidRPr="00485D2A" wsp:rsidRDefault="00485D2A" wsp:rsidP="00485D2A"><w:pPr><w:rPr><w:rFonts w:ascii="Calibri" w:fareast="Times New Roman" w:h-ansi="Calibri"/><wx:font wx:val="Calibri"/><w:sz w:val="14"/><w:sz-cs w:val="24"/><w:lang w:val="EN-CA" w:fareast="EN-US"/></w:rPr></w:pPr><w:r wsp:rsidRPr="00485D2A"><w:rPr><w:rFonts w:ascii="Calibri" w:fareast="Times New Roman" w:h-ansi="Calibri"/><wx:font wx:val="Calibri"/><w:sz w:val="14"/><w:sz-cs w:val="24"/><w:lang w:val="EN-CA" w:fareast="EN-US"/></w:rPr><w:t>ns</w:t></w:r></w:p></w:tc></w:tr><w:tr wsp:rsidR="00485D2A" wsp:rsidRPr="00C779A0" wsp:rsidTr="004E7C10"><w:trPr><w:trHeight w:val="300"/></w:trPr><w:tc><w:tcPr><w:tcW w:w="1291" w:type="dxa"/><w:tcBorders><w:top w:val="nil"/><w:left w:val="nil"/><w:bottom w:val="nil"/><w:right w:val="nil"/></w:tcBorders><w:shd w:val="clear" w:color="auto" w:fill="auto"/><w:noWrap/><w:vAlign w:val="bottom"/></w:tcPr><w:p wsp:rsidR="00485D2A" wsp:rsidRPr="00485D2A" wsp:rsidRDefault="00485D2A" wsp:rsidP="00485D2A"><w:pPr><w:rPr><w:rFonts w:ascii="Calibri" w:fareast="Times New Roman" w:h-ansi="Calibri"/><wx:font wx:val="Calibri"/><w:b/><w:b-cs/><w:color w:val="000000"/><w:sz w:val="14"/><w:sz-cs w:val="24"/><w:lang w:val="EN-CA" w:fareast="EN-US"/></w:rPr></w:pPr><w:r wsp:rsidRPr="00485D2A"><w:rPr><w:rFonts w:ascii="Calibri" w:fareast="Times New Roman" w:h-ansi="Calibri"/><wx:font wx:val="Calibri"/><w:b/><w:b-cs/><w:color w:val="000000"/><w:sz w:val="14"/><w:sz-cs w:val="24"/><w:lang w:val="EN-CA" w:fareast="EN-US"/></w:rPr><w:t>IL-6</w:t></w:r></w:p></w:tc><w:tc><w:tcPr><w:tcW w:w="851" w:type="dxa"/><w:tcBorders><w:top w:val="nil"/><w:left w:val="nil"/><w:bottom w:val="nil"/><w:right w:val="nil"/></w:tcBorders><w:shd w:val="clear" w:color="auto" w:fill="auto"/><w:noWrap/><w:vAlign w:val="bottom"/></w:tcPr><w:p wsp:rsidR="00485D2A" wsp:rsidRPr="00485D2A" wsp:rsidRDefault="00485D2A" wsp:rsidP="00485D2A"><w:pPr><w:rPr><w:rFonts w:ascii="Calibri" w:fareast="Times New Roman" w:h-ansi="Calibri"/><wx:font wx:val="Calibri"/><w:sz w:val="14"/><w:sz-cs w:val="24"/><w:lang w:val="EN-CA" w:fareast="EN-US"/></w:rPr></w:pPr><w:r wsp:rsidRPr="00485D2A"><w:rPr><w:rFonts w:ascii="Calibri" w:fareast="Times New Roman" w:h-ansi="Calibri"/><wx:font wx:val="Calibri"/><w:sz w:val="14"/><w:sz-cs w:val="24"/><w:lang w:val="EN-CA" w:fareast="EN-US"/></w:rPr><w:t>&lt; 0.0001</w:t></w:r></w:p></w:tc><w:tc><w:tcPr><w:tcW w:w="993" w:type="dxa"/><w:tcBorders><w:top w:val="nil"/><w:left w:val="nil"/><w:bottom w:val="nil"/><w:right w:val="nil"/></w:tcBorders><w:shd w:val="clear" w:color="auto" w:fill="auto"/><w:noWrap/><w:vAlign w:val="bottom"/></w:tcPr><w:p wsp:rsidR="00485D2A" wsp:rsidRPr="00485D2A" wsp:rsidRDefault="00485D2A" wsp:rsidP="00485D2A"><w:pPr><w:rPr><w:rFonts w:ascii="Calibri" w:fareast="Times New Roman" w:h-ansi="Calibri"/><wx:font wx:val="Calibri"/><w:sz w:val="14"/><w:sz-cs w:val="24"/><w:lang w:val="EN-CA" w:fareast="EN-US"/></w:rPr></w:pPr><w:r wsp:rsidRPr="00485D2A"><w:rPr><w:rFonts w:ascii="Calibri" w:fareast="Times New Roman" w:h-ansi="Calibri"/><wx:font wx:val="Calibri"/><w:sz w:val="14"/><w:sz-cs w:val="24"/><w:lang w:val="EN-CA" w:fareast="EN-US"/></w:rPr><w:t>&lt; 0.0001</w:t></w:r></w:p></w:tc><w:tc><w:tcPr><w:tcW w:w="1276" w:type="dxa"/><w:tcBorders><w:top w:val="nil"/><w:left w:val="nil"/><w:bottom w:val="nil"/><w:right w:val="nil"/></w:tcBorders><w:shd w:val="clear" w:color="auto" w:fill="auto"/><w:noWrap/><w:vAlign w:val="bottom"/></w:tcPr><w:p wsp:rsidR="00485D2A" wsp:rsidRPr="00485D2A" wsp:rsidRDefault="00485D2A" wsp:rsidP="00485D2A"><w:pPr><w:rPr><w:rFonts w:ascii="Calibri" w:fareast="Times New Roman" w:h-ansi="Calibri"/><wx:font wx:val="Calibri"/><w:sz w:val="14"/><w:sz-cs w:val="24"/><w:lang w:val="EN-CA" w:fareast="EN-US"/></w:rPr></w:pPr><w:r wsp:rsidRPr="00485D2A"><w:rPr><w:rFonts w:ascii="Calibri" w:fareast="Times New Roman" w:h-ansi="Calibri"/><wx:font wx:val="Calibri"/><w:sz w:val="14"/><w:sz-cs w:val="24"/><w:lang w:val="EN-CA" w:fareast="EN-US"/></w:rPr><w:t>4.67 ± 1.58</w:t></w:r></w:p></w:tc><w:tc><w:tcPr><w:tcW w:w="1275" w:type="dxa"/><w:tcBorders><w:top w:val="nil"/><w:left w:val="nil"/><w:bottom w:val="nil"/><w:right w:val="nil"/></w:tcBorders><w:shd w:val="clear" w:color="auto" w:fill="auto"/><w:noWrap/><w:vAlign w:val="bottom"/></w:tcPr><w:p wsp:rsidR="00485D2A" wsp:rsidRPr="00485D2A" wsp:rsidRDefault="00485D2A" wsp:rsidP="00485D2A"><w:pPr><w:rPr><w:rFonts w:ascii="Calibri" w:fareast="Times New Roman" w:h-ansi="Calibri"/><wx:font wx:val="Calibri"/><w:sz w:val="14"/><w:sz-cs w:val="24"/><w:lang w:val="EN-CA" w:fareast="EN-US"/></w:rPr></w:pPr><w:r wsp:rsidRPr="00485D2A"><w:rPr><w:rFonts w:ascii="Calibri" w:fareast="Times New Roman" w:h-ansi="Calibri"/><wx:font wx:val="Calibri"/><w:sz w:val="14"/><w:sz-cs w:val="24"/><w:lang w:val="EN-CA" w:fareast="EN-US"/></w:rPr><w:t>30 ± 5.70</w:t></w:r></w:p></w:tc><w:tc><w:tcPr><w:tcW w:w="1276" w:type="dxa"/><w:tcBorders><w:top w:val="nil"/><w:left w:val="nil"/><w:bottom w:val="nil"/><w:right w:val="nil"/></w:tcBorders><w:shd w:val="clear" w:color="auto" w:fill="auto"/><w:noWrap/><w:vAlign w:val="bottom"/></w:tcPr><w:p wsp:rsidR="00485D2A" wsp:rsidRPr="00485D2A" wsp:rsidRDefault="00485D2A" wsp:rsidP="00485D2A"><w:pPr><w:rPr><w:rFonts w:ascii="Calibri" w:fareast="Times New Roman" w:h-ansi="Calibri"/><wx:font wx:val="Calibri"/><w:sz w:val="14"/><w:sz-cs w:val="24"/><w:lang w:val="EN-CA" w:fareast="EN-US"/></w:rPr></w:pPr><w:r wsp:rsidRPr="00485D2A"><w:rPr><w:rFonts w:ascii="Calibri" w:fareast="Times New Roman" w:h-ansi="Calibri"/><wx:font wx:val="Calibri"/><w:sz w:val="14"/><w:sz-cs w:val="24"/><w:lang w:val="EN-CA" w:fareast="EN-US"/></w:rPr><w:t>2.32 ± 0.66</w:t></w:r></w:p></w:tc><w:tc><w:tcPr><w:tcW w:w="1276" w:type="dxa"/><w:tcBorders><w:top w:val="nil"/><w:left w:val="nil"/><w:bottom w:val="nil"/><w:right w:val="nil"/></w:tcBorders><w:shd w:val="clear" w:color="auto" w:fill="auto"/><w:noWrap/><w:vAlign w:val="bottom"/></w:tcPr><w:p wsp:rsidR="00485D2A" wsp:rsidRPr="00485D2A" wsp:rsidRDefault="00485D2A" wsp:rsidP="00485D2A"><w:pPr><w:rPr><w:rFonts w:ascii="Calibri" w:fareast="Times New Roman" w:h-ansi="Calibri"/><wx:font wx:val="Calibri"/><w:sz w:val="14"/><w:sz-cs w:val="24"/><w:lang w:val="EN-CA" w:fareast="EN-US"/></w:rPr></w:pPr><w:r wsp:rsidRPr="00485D2A"><w:rPr><w:rFonts w:ascii="Calibri" w:fareast="Times New Roman" w:h-ansi="Calibri"/><wx:font wx:val="Calibri"/><w:sz w:val="14"/><w:sz-cs w:val="24"/><w:lang w:val="EN-CA" w:fareast="EN-US"/></w:rPr><w:t>14.34 ± 2.45</w:t></w:r></w:p></w:tc><w:tc><w:tcPr><w:tcW w:w="1277" w:type="dxa"/><w:tcBorders><w:top w:val="nil"/><w:left w:val="nil"/><w:bottom w:val="nil"/><w:right w:val="nil"/></w:tcBorders><w:shd w:val="clear" w:color="auto" w:fill="auto"/><w:noWrap/><w:vAlign w:val="bottom"/></w:tcPr><w:p wsp:rsidR="00485D2A" wsp:rsidRPr="00485D2A" wsp:rsidRDefault="00485D2A" wsp:rsidP="00485D2A"><w:pPr><w:rPr><w:rFonts w:ascii="Calibri" w:fareast="Times New Roman" w:h-ansi="Calibri"/><wx:font wx:val="Calibri"/><w:sz w:val="14"/><w:sz-cs w:val="24"/><w:lang w:val="EN-CA" w:fareast="EN-US"/></w:rPr></w:pPr><w:r wsp:rsidRPr="00485D2A"><w:rPr><w:rFonts w:ascii="Calibri" w:fareast="Times New Roman" w:h-ansi="Calibri"/><wx:font wx:val="Calibri"/><w:sz w:val="14"/><w:sz-cs w:val="24"/><w:lang w:val="EN-CA" w:fareast="EN-US"/></w:rPr><w:t>#</w:t></w:r></w:p></w:tc><w:tc><w:tcPr><w:tcW w:w="1274" w:type="dxa"/><w:tcBorders><w:top w:val="nil"/><w:left w:val="nil"/><w:bottom w:val="nil"/><w:right w:val="nil"/></w:tcBorders><w:shd w:val="clear" w:color="auto" w:fill="auto"/><w:noWrap/><w:vAlign w:val="bottom"/></w:tcPr><w:p wsp:rsidR="00485D2A" wsp:rsidRPr="00485D2A" wsp:rsidRDefault="00485D2A" wsp:rsidP="00485D2A"><w:pPr><w:rPr><w:rFonts w:ascii="Calibri" w:fareast="Times New Roman" w:h-ansi="Calibri"/><wx:font wx:val="Calibri"/><w:sz w:val="14"/><w:sz-cs w:val="24"/><w:lang w:val="EN-CA" w:fareast="EN-US"/></w:rPr></w:pPr><w:r wsp:rsidRPr="00485D2A"><w:rPr><w:rFonts w:ascii="Calibri" w:fareast="Times New Roman" w:h-ansi="Calibri"/><wx:font wx:val="Calibri"/><w:sz w:val="14"/><w:sz-cs w:val="24"/><w:lang w:val="EN-CA" w:fareast="EN-US"/></w:rPr><w:t>ns</w:t></w:r></w:p></w:tc><w:tc><w:tcPr><w:tcW w:w="993" w:type="dxa"/><w:tcBorders><w:top w:val="nil"/><w:left w:val="nil"/><w:bottom w:val="nil"/><w:right w:val="nil"/></w:tcBorders><w:shd w:val="clear" w:color="auto" w:fill="auto"/><w:noWrap/><w:vAlign w:val="bottom"/></w:tcPr><w:p wsp:rsidR="00485D2A" wsp:rsidRPr="00485D2A" wsp:rsidRDefault="00485D2A" wsp:rsidP="00485D2A"><w:pPr><w:rPr><w:rFonts w:ascii="Calibri" w:fareast="Times New Roman" w:h-ansi="Calibri"/><wx:font wx:val="Calibri"/><w:sz w:val="14"/><w:sz-cs w:val="24"/><w:lang w:val="EN-CA" w:fareast="EN-US"/></w:rPr></w:pPr><w:r wsp:rsidRPr="00485D2A"><w:rPr><w:rFonts w:ascii="Calibri" w:fareast="Times New Roman" w:h-ansi="Calibri"/><wx:font wx:val="Calibri"/><w:sz w:val="14"/><w:sz-cs w:val="24"/><w:lang w:val="EN-CA" w:fareast="EN-US"/></w:rPr><w:t>#</w:t></w:r></w:p></w:tc><w:tc><w:tcPr><w:tcW w:w="1277" w:type="dxa"/><w:tcBorders><w:top w:val="nil"/><w:left w:val="nil"/><w:bottom w:val="nil"/><w:right w:val="nil"/></w:tcBorders><w:shd w:val="clear" w:color="auto" w:fill="auto"/><w:noWrap/><w:vAlign w:val="bottom"/></w:tcPr><w:p wsp:rsidR="00485D2A" wsp:rsidRPr="00485D2A" wsp:rsidRDefault="00485D2A" wsp:rsidP="00485D2A"><w:pPr><w:rPr><w:rFonts w:ascii="Calibri" w:fareast="Times New Roman" w:h-ansi="Calibri"/><wx:font wx:val="Calibri"/><w:sz w:val="14"/><w:sz-cs w:val="24"/><w:lang w:val="EN-CA" w:fareast="EN-US"/></w:rPr></w:pPr><w:r wsp:rsidRPr="00485D2A"><w:rPr><w:rFonts w:ascii="Calibri" w:fareast="Times New Roman" w:h-ansi="Calibri"/><wx:font wx:val="Calibri"/><w:sz w:val="14"/><w:sz-cs w:val="24"/><w:lang w:val="EN-CA" w:fareast="EN-US"/></w:rPr><w:t>*</w:t></w:r></w:p></w:tc></w:tr><w:tr wsp:rsidR="00485D2A" wsp:rsidRPr="00C779A0" wsp:rsidTr="004E7C10"><w:trPr><w:trHeight w:val="300"/></w:trPr><w:tc><w:tcPr><w:tcW w:w="1291" w:type="dxa"/><w:tcBorders><w:top w:val="nil"/><w:left w:val="nil"/><w:bottom w:val="nil"/><w:right w:val="nil"/></w:tcBorders><w:shd w:val="clear" w:color="auto" w:fill="auto"/><w:noWrap/><w:vAlign w:val="bottom"/></w:tcPr><w:p wsp:rsidR="00485D2A" wsp:rsidRPr="00485D2A" wsp:rsidRDefault="00485D2A" wsp:rsidP="00485D2A"><w:pPr><w:rPr><w:rFonts w:ascii="Calibri" w:fareast="Times New Roman" w:h-ansi="Calibri"/><wx:font wx:val="Calibri"/><w:b/><w:b-cs/><w:color w:val="000000"/><w:sz w:val="14"/><w:sz-cs w:val="24"/><w:lang w:val="EN-CA" w:fareast="EN-US"/></w:rPr></w:pPr><w:r wsp:rsidRPr="00485D2A"><w:rPr><w:rFonts w:ascii="Calibri" w:fareast="Times New Roman" w:h-ansi="Calibri"/><wx:font wx:val="Calibri"/><w:b/><w:b-cs/><w:color w:val="000000"/><w:sz w:val="14"/><w:sz-cs w:val="24"/><w:lang w:val="EN-CA" w:fareast="EN-US"/></w:rPr><w:t>IL-7</w:t></w:r></w:p></w:tc><w:tc><w:tcPr><w:tcW w:w="851" w:type="dxa"/><w:tcBorders><w:top w:val="nil"/><w:left w:val="nil"/><w:bottom w:val="nil"/><w:right w:val="nil"/></w:tcBorders><w:shd w:val="clear" w:color="auto" w:fill="auto"/><w:noWrap/><w:vAlign w:val="bottom"/></w:tcPr><w:p wsp:rsidR="00485D2A" wsp:rsidRPr="00485D2A" wsp:rsidRDefault="00485D2A" wsp:rsidP="00485D2A"><w:pPr><w:jc w:val="right"/><w:rPr><w:rFonts w:ascii="Calibri" w:fareast="Times New Roman" w:h-ansi="Calibri"/><wx:font wx:val="Calibri"/><w:sz w:val="14"/><w:sz-cs w:val="24"/><w:lang w:val="EN-CA" w:fareast="EN-US"/></w:rPr></w:pPr><w:r wsp:rsidRPr="00485D2A"><w:rPr><w:rFonts w:ascii="Calibri" w:fareast="Times New Roman" w:h-ansi="Calibri"/><wx:font wx:val="Calibri"/><w:sz w:val="14"/><w:sz-cs w:val="24"/><w:lang w:val="EN-CA" w:fareast="EN-US"/></w:rPr><w:t>0.2379</w:t></w:r></w:p></w:tc><w:tc><w:tcPr><w:tcW w:w="993" w:type="dxa"/><w:tcBorders><w:top w:val="nil"/><w:left w:val="nil"/><w:bottom w:val="nil"/><w:right w:val="nil"/></w:tcBorders><w:shd w:val="clear" w:color="auto" w:fill="auto"/><w:noWrap/><w:vAlign w:val="bottom"/></w:tcPr><w:p wsp:rsidR="00485D2A" wsp:rsidRPr="00485D2A" wsp:rsidRDefault="00485D2A" wsp:rsidP="00485D2A"><w:pPr><w:rPr><w:rFonts w:ascii="Calibri" w:fareast="Times New Roman" w:h-ansi="Calibri"/><wx:font wx:val="Calibri"/><w:sz w:val="14"/><w:sz-cs w:val="24"/><w:lang w:val="EN-CA" w:fareast="EN-US"/></w:rPr></w:pPr><w:r wsp:rsidRPr="00485D2A"><w:rPr><w:rFonts w:ascii="Calibri" w:fareast="Times New Roman" w:h-ansi="Calibri"/><wx:font wx:val="Calibri"/><w:sz w:val="14"/><w:sz-cs w:val="24"/><w:lang w:val="EN-CA" w:fareast="EN-US"/></w:rPr><w:t>&lt; 0.0001</w:t></w:r></w:p></w:tc><w:tc><w:tcPr><w:tcW w:w="1276" w:type="dxa"/><w:tcBorders><w:top w:val="nil"/><w:left w:val="nil"/><w:bottom w:val="nil"/><w:right w:val="nil"/></w:tcBorders><w:shd w:val="clear" w:color="auto" w:fill="auto"/><w:noWrap/><w:vAlign w:val="bottom"/></w:tcPr><w:p wsp:rsidR="00485D2A" wsp:rsidRPr="00485D2A" wsp:rsidRDefault="00485D2A" wsp:rsidP="00485D2A"><w:pPr><w:rPr><w:rFonts w:ascii="Calibri" w:fareast="Times New Roman" w:h-ansi="Calibri"/><wx:font wx:val="Calibri"/><w:sz w:val="14"/><w:sz-cs w:val="24"/><w:lang w:val="EN-CA" w:fareast="EN-US"/></w:rPr></w:pPr><w:r wsp:rsidRPr="00485D2A"><w:rPr><w:rFonts w:ascii="Calibri" w:fareast="Times New Roman" w:h-ansi="Calibri"/><wx:font wx:val="Calibri"/><w:sz w:val="14"/><w:sz-cs w:val="24"/><w:lang w:val="EN-CA" w:fareast="EN-US"/></w:rPr><w:t>26.5 ± 6.70</w:t></w:r></w:p></w:tc><w:tc><w:tcPr><w:tcW w:w="1275" w:type="dxa"/><w:tcBorders><w:top w:val="nil"/><w:left w:val="nil"/><w:bottom w:val="nil"/><w:right w:val="nil"/></w:tcBorders><w:shd w:val="clear" w:color="auto" w:fill="auto"/><w:noWrap/><w:vAlign w:val="bottom"/></w:tcPr><w:p wsp:rsidR="00485D2A" wsp:rsidRPr="00485D2A" wsp:rsidRDefault="00485D2A" wsp:rsidP="00485D2A"><w:pPr><w:rPr><w:rFonts w:ascii="Calibri" w:fareast="Times New Roman" w:h-ansi="Calibri"/><wx:font wx:val="Calibri"/><w:sz w:val="14"/><w:sz-cs w:val="24"/><w:lang w:val="EN-CA" w:fareast="EN-US"/></w:rPr></w:pPr><w:r wsp:rsidRPr="00485D2A"><w:rPr><w:rFonts w:ascii="Calibri" w:fareast="Times New Roman" w:h-ansi="Calibri"/><wx:font wx:val="Calibri"/><w:sz w:val="14"/><w:sz-cs w:val="24"/><w:lang w:val="EN-CA" w:fareast="EN-US"/></w:rPr><w:t>58.04 ± 12.87</w:t></w:r></w:p></w:tc><w:tc><w:tcPr><w:tcW w:w="1276" w:type="dxa"/><w:tcBorders><w:top w:val="nil"/><w:left w:val="nil"/><w:bottom w:val="nil"/><w:right w:val="nil"/></w:tcBorders><w:shd w:val="clear" w:color="auto" w:fill="auto"/><w:noWrap/><w:vAlign w:val="bottom"/></w:tcPr><w:p wsp:rsidR="00485D2A" wsp:rsidRPr="00485D2A" wsp:rsidRDefault="00485D2A" wsp:rsidP="00485D2A"><w:pPr><w:rPr><w:rFonts w:ascii="Calibri" w:fareast="Times New Roman" w:h-ansi="Calibri"/><wx:font wx:val="Calibri"/><w:sz w:val="14"/><w:sz-cs w:val="24"/><w:lang w:val="EN-CA" w:fareast="EN-US"/></w:rPr></w:pPr><w:r wsp:rsidRPr="00485D2A"><w:rPr><w:rFonts w:ascii="Calibri" w:fareast="Times New Roman" w:h-ansi="Calibri"/><wx:font wx:val="Calibri"/><w:sz w:val="14"/><w:sz-cs w:val="24"/><w:lang w:val="EN-CA" w:fareast="EN-US"/></w:rPr><w:t>26.77 ± 5.45</w:t></w:r></w:p></w:tc><w:tc><w:tcPr><w:tcW w:w="1276" w:type="dxa"/><w:tcBorders><w:top w:val="nil"/><w:left w:val="nil"/><w:bottom w:val="nil"/><w:right w:val="nil"/></w:tcBorders><w:shd w:val="clear" w:color="auto" w:fill="auto"/><w:noWrap/><w:vAlign w:val="bottom"/></w:tcPr><w:p wsp:rsidR="00485D2A" wsp:rsidRPr="00485D2A" wsp:rsidRDefault="00485D2A" wsp:rsidP="00485D2A"><w:pPr><w:rPr><w:rFonts w:ascii="Calibri" w:fareast="Times New Roman" w:h-ansi="Calibri"/><wx:font wx:val="Calibri"/><w:sz w:val="14"/><w:sz-cs w:val="24"/><w:lang w:val="EN-CA" w:fareast="EN-US"/></w:rPr></w:pPr><w:r wsp:rsidRPr="00485D2A"><w:rPr><w:rFonts w:ascii="Calibri" w:fareast="Times New Roman" w:h-ansi="Calibri"/><wx:font wx:val="Calibri"/><w:sz w:val="14"/><w:sz-cs w:val="24"/><w:lang w:val="EN-CA" w:fareast="EN-US"/></w:rPr><w:t>57.36 ± 25.16</w:t></w:r></w:p></w:tc><w:tc><w:tcPr><w:tcW w:w="1277" w:type="dxa"/><w:tcBorders><w:top w:val="nil"/><w:left w:val="nil"/><w:bottom w:val="nil"/><w:right w:val="nil"/></w:tcBorders><w:shd w:val="clear" w:color="auto" w:fill="auto"/><w:noWrap/><w:vAlign w:val="bottom"/></w:tcPr><w:p wsp:rsidR="00485D2A" wsp:rsidRPr="00485D2A" wsp:rsidRDefault="00485D2A" wsp:rsidP="00485D2A"><w:pPr><w:rPr><w:rFonts w:ascii="Calibri" w:fareast="Times New Roman" w:h-ansi="Calibri"/><wx:font wx:val="Calibri"/><w:sz w:val="14"/><w:sz-cs w:val="24"/><w:lang w:val="EN-CA" w:fareast="EN-US"/></w:rPr></w:pPr><w:r wsp:rsidRPr="00485D2A"><w:rPr><w:rFonts w:ascii="Calibri" w:fareast="Times New Roman" w:h-ansi="Calibri"/><wx:font wx:val="Calibri"/><w:sz w:val="14"/><w:sz-cs w:val="24"/><w:lang w:val="EN-CA" w:fareast="EN-US"/></w:rPr><w:t>ns</w:t></w:r></w:p></w:tc><w:tc><w:tcPr><w:tcW w:w="1274" w:type="dxa"/><w:tcBorders><w:top w:val="nil"/><w:left w:val="nil"/><w:bottom w:val="nil"/><w:right w:val="nil"/></w:tcBorders><w:shd w:val="clear" w:color="auto" w:fill="auto"/><w:noWrap/><w:vAlign w:val="bottom"/></w:tcPr><w:p wsp:rsidR="00485D2A" wsp:rsidRPr="00485D2A" wsp:rsidRDefault="00485D2A" wsp:rsidP="00485D2A"><w:pPr><w:rPr><w:rFonts w:ascii="Calibri" w:fareast="Times New Roman" w:h-ansi="Calibri"/><wx:font wx:val="Calibri"/><w:sz w:val="14"/><w:sz-cs w:val="24"/><w:lang w:val="EN-CA" w:fareast="EN-US"/></w:rPr></w:pPr><w:r wsp:rsidRPr="00485D2A"><w:rPr><w:rFonts w:ascii="Calibri" w:fareast="Times New Roman" w:h-ansi="Calibri"/><wx:font wx:val="Calibri"/><w:sz w:val="14"/><w:sz-cs w:val="24"/><w:lang w:val="EN-CA" w:fareast="EN-US"/></w:rPr><w:t>ns</w:t></w:r></w:p></w:tc><w:tc><w:tcPr><w:tcW w:w="993" w:type="dxa"/><w:tcBorders><w:top w:val="nil"/><w:left w:val="nil"/><w:bottom w:val="nil"/><w:right w:val="nil"/></w:tcBorders><w:shd w:val="clear" w:color="auto" w:fill="auto"/><w:noWrap/><w:vAlign w:val="bottom"/></w:tcPr><w:p wsp:rsidR="00485D2A" wsp:rsidRPr="00485D2A" wsp:rsidRDefault="00485D2A" wsp:rsidP="00485D2A"><w:pPr><w:rPr><w:rFonts w:ascii="Calibri" w:fareast="Times New Roman" w:h-ansi="Calibri"/><wx:font wx:val="Calibri"/><w:sz w:val="14"/><w:sz-cs w:val="24"/><w:lang w:val="EN-CA" w:fareast="EN-US"/></w:rPr></w:pPr><w:r wsp:rsidRPr="00485D2A"><w:rPr><w:rFonts w:ascii="Calibri" w:fareast="Times New Roman" w:h-ansi="Calibri"/><wx:font wx:val="Calibri"/><w:sz w:val="14"/><w:sz-cs w:val="24"/><w:lang w:val="EN-CA" w:fareast="EN-US"/></w:rPr><w:t>ns</w:t></w:r></w:p></w:tc><w:tc><w:tcPr><w:tcW w:w="1277" w:type="dxa"/><w:tcBorders><w:top w:val="nil"/><w:left w:val="nil"/><w:bottom w:val="nil"/><w:right w:val="nil"/></w:tcBorders><w:shd w:val="clear" w:color="auto" w:fill="auto"/><w:noWrap/><w:vAlign w:val="bottom"/></w:tcPr><w:p wsp:rsidR="00485D2A" wsp:rsidRPr="00485D2A" wsp:rsidRDefault="00485D2A" wsp:rsidP="00485D2A"><w:pPr><w:rPr><w:rFonts w:ascii="Calibri" w:fareast="Times New Roman" w:h-ansi="Calibri"/><wx:font wx:val="Calibri"/><w:sz w:val="14"/><w:sz-cs w:val="24"/><w:lang w:val="EN-CA" w:fareast="EN-US"/></w:rPr></w:pPr><w:r wsp:rsidRPr="00485D2A"><w:rPr><w:rFonts w:ascii="Calibri" w:fareast="Times New Roman" w:h-ansi="Calibri"/><wx:font wx:val="Calibri"/><w:sz w:val="14"/><w:sz-cs w:val="24"/><w:lang w:val="EN-CA" w:fareast="EN-US"/></w:rPr><w:t>ns</w:t></w:r></w:p></w:tc></w:tr><w:tr wsp:rsidR="00485D2A" wsp:rsidRPr="00C779A0" wsp:rsidTr="004E7C10"><w:trPr><w:trHeight w:val="300"/></w:trPr><w:tc><w:tcPr><w:tcW w:w="1291" w:type="dxa"/><w:tcBorders><w:top w:val="nil"/><w:left w:val="nil"/><w:bottom w:val="nil"/><w:right w:val="nil"/></w:tcBorders><w:shd w:val="clear" w:color="auto" w:fill="auto"/><w:noWrap/><w:vAlign w:val="bottom"/></w:tcPr><w:p wsp:rsidR="00485D2A" wsp:rsidRPr="00485D2A" wsp:rsidRDefault="00485D2A" wsp:rsidP="00485D2A"><w:pPr><w:rPr><w:rFonts w:ascii="Calibri" w:fareast="Times New Roman" w:h-ansi="Calibri"/><wx:font wx:val="Calibri"/><w:b/><w:b-cs/><w:color w:val="000000"/><w:sz w:val="14"/><w:sz-cs w:val="24"/><w:lang w:val="EN-CA" w:fareast="EN-US"/></w:rPr></w:pPr><w:r wsp:rsidRPr="00485D2A"><w:rPr><w:rFonts w:ascii="Calibri" w:fareast="Times New Roman" w:h-ansi="Calibri"/><wx:font wx:val="Calibri"/><w:b/><w:b-cs/><w:color w:val="000000"/><w:sz w:val="14"/><w:sz-cs w:val="24"/><w:lang w:val="EN-CA" w:fareast="EN-US"/></w:rPr><w:t>IL-9</w:t></w:r></w:p></w:tc><w:tc><w:tcPr><w:tcW w:w="851" w:type="dxa"/><w:tcBorders><w:top w:val="nil"/><w:left w:val="nil"/><w:bottom w:val="nil"/><w:right w:val="nil"/></w:tcBorders><w:shd w:val="clear" w:color="auto" w:fill="auto"/><w:noWrap/><w:vAlign w:val="bottom"/></w:tcPr><w:p wsp:rsidR="00485D2A" wsp:rsidRPr="00485D2A" wsp:rsidRDefault="00485D2A" wsp:rsidP="00485D2A"><w:pPr><w:jc w:val="right"/><w:rPr><w:rFonts w:ascii="Calibri" w:fareast="Times New Roman" w:h-ansi="Calibri"/><wx:font wx:val="Calibri"/><w:sz w:val="14"/><w:sz-cs w:val="24"/><w:lang w:val="EN-CA" w:fareast="EN-US"/></w:rPr></w:pPr><w:r wsp:rsidRPr="00485D2A"><w:rPr><w:rFonts w:ascii="Calibri" w:fareast="Times New Roman" w:h-ansi="Calibri"/><wx:font wx:val="Calibri"/><w:sz w:val="14"/><w:sz-cs w:val="24"/><w:lang w:val="EN-CA" w:fareast="EN-US"/></w:rPr><w:t>0.0007</w:t></w:r></w:p></w:tc><w:tc><w:tcPr><w:tcW w:w="993" w:type="dxa"/><w:tcBorders><w:top w:val="nil"/><w:left w:val="nil"/><w:bottom w:val="nil"/><w:right w:val="nil"/></w:tcBorders><w:shd w:val="clear" w:color="auto" w:fill="auto"/><w:noWrap/><w:vAlign w:val="bottom"/></w:tcPr><w:p wsp:rsidR="00485D2A" wsp:rsidRPr="00485D2A" wsp:rsidRDefault="00485D2A" wsp:rsidP="00485D2A"><w:pPr><w:jc w:val="right"/><w:rPr><w:rFonts w:ascii="Calibri" w:fareast="Times New Roman" w:h-ansi="Calibri"/><wx:font wx:val="Calibri"/><w:sz w:val="14"/><w:sz-cs w:val="24"/><w:lang w:val="EN-CA" w:fareast="EN-US"/></w:rPr></w:pPr><w:r wsp:rsidRPr="00485D2A"><w:rPr><w:rFonts w:ascii="Calibri" w:fareast="Times New Roman" w:h-ansi="Calibri"/><wx:font wx:val="Calibri"/><w:sz w:val="14"/><w:sz-cs w:val="24"/><w:lang w:val="EN-CA" w:fareast="EN-US"/></w:rPr><w:t>0.1705</w:t></w:r></w:p></w:tc><w:tc><w:tcPr><w:tcW w:w="1276" w:type="dxa"/><w:tcBorders><w:top w:val="nil"/><w:left w:val="nil"/><w:bottom w:val="nil"/><w:right w:val="nil"/></w:tcBorders><w:shd w:val="clear" w:color="auto" w:fill="auto"/><w:noWrap/><w:vAlign w:val="bottom"/></w:tcPr><w:p wsp:rsidR="00485D2A" wsp:rsidRPr="00485D2A" wsp:rsidRDefault="00485D2A" wsp:rsidP="00485D2A"><w:pPr><w:rPr><w:rFonts w:ascii="Calibri" w:fareast="Times New Roman" w:h-ansi="Calibri"/><wx:font wx:val="Calibri"/><w:sz w:val="14"/><w:sz-cs w:val="24"/><w:lang w:val="EN-CA" w:fareast="EN-US"/></w:rPr></w:pPr><w:r wsp:rsidRPr="00485D2A"><w:rPr><w:rFonts w:ascii="Calibri" w:fareast="Times New Roman" w:h-ansi="Calibri"/><wx:font wx:val="Calibri"/><w:sz w:val="14"/><w:sz-cs w:val="24"/><w:lang w:val="EN-CA" w:fareast="EN-US"/></w:rPr><w:t>168.1 ± 13.16</w:t></w:r></w:p></w:tc><w:tc><w:tcPr><w:tcW w:w="1275" w:type="dxa"/><w:tcBorders><w:top w:val="nil"/><w:left w:val="nil"/><w:bottom w:val="nil"/><w:right w:val="nil"/></w:tcBorders><w:shd w:val="clear" w:color="auto" w:fill="auto"/><w:noWrap/><w:vAlign w:val="bottom"/></w:tcPr><w:p wsp:rsidR="00485D2A" wsp:rsidRPr="00485D2A" wsp:rsidRDefault="00485D2A" wsp:rsidP="00485D2A"><w:pPr><w:rPr><w:rFonts w:ascii="Calibri" w:fareast="Times New Roman" w:h-ansi="Calibri"/><wx:font wx:val="Calibri"/><w:sz w:val="14"/><w:sz-cs w:val="24"/><w:lang w:val="EN-CA" w:fareast="EN-US"/></w:rPr></w:pPr><w:r wsp:rsidRPr="00485D2A"><w:rPr><w:rFonts w:ascii="Calibri" w:fareast="Times New Roman" w:h-ansi="Calibri"/><wx:font wx:val="Calibri"/><w:sz w:val="14"/><w:sz-cs w:val="24"/><w:lang w:val="EN-CA" w:fareast="EN-US"/></w:rPr><w:t>272.9 ± 13.95</w:t></w:r></w:p></w:tc><w:tc><w:tcPr><w:tcW w:w="1276" w:type="dxa"/><w:tcBorders><w:top w:val="nil"/><w:left w:val="nil"/><w:bottom w:val="nil"/><w:right w:val="nil"/></w:tcBorders><w:shd w:val="clear" w:color="auto" w:fill="auto"/><w:noWrap/><w:vAlign w:val="bottom"/></w:tcPr><w:p wsp:rsidR="00485D2A" wsp:rsidRPr="00485D2A" wsp:rsidRDefault="00485D2A" wsp:rsidP="00485D2A"><w:pPr><w:rPr><w:rFonts w:ascii="Calibri" w:fareast="Times New Roman" w:h-ansi="Calibri"/><wx:font wx:val="Calibri"/><w:sz w:val="14"/><w:sz-cs w:val="24"/><w:lang w:val="EN-CA" w:fareast="EN-US"/></w:rPr></w:pPr><w:r wsp:rsidRPr="00485D2A"><w:rPr><w:rFonts w:ascii="Calibri" w:fareast="Times New Roman" w:h-ansi="Calibri"/><wx:font wx:val="Calibri"/><w:sz w:val="14"/><w:sz-cs w:val="24"/><w:lang w:val="EN-CA" w:fareast="EN-US"/></w:rPr><w:t>167.1 ± 24.52</w:t></w:r></w:p></w:tc><w:tc><w:tcPr><w:tcW w:w="1276" w:type="dxa"/><w:tcBorders><w:top w:val="nil"/><w:left w:val="nil"/><w:bottom w:val="nil"/><w:right w:val="nil"/></w:tcBorders><w:shd w:val="clear" w:color="auto" w:fill="auto"/><w:noWrap/><w:vAlign w:val="bottom"/></w:tcPr><w:p wsp:rsidR="00485D2A" wsp:rsidRPr="00485D2A" wsp:rsidRDefault="00485D2A" wsp:rsidP="00485D2A"><w:pPr><w:rPr><w:rFonts w:ascii="Calibri" w:fareast="Times New Roman" w:h-ansi="Calibri"/><wx:font wx:val="Calibri"/><w:sz w:val="14"/><w:sz-cs w:val="24"/><w:lang w:val="EN-CA" w:fareast="EN-US"/></w:rPr></w:pPr><w:r wsp:rsidRPr="00485D2A"><w:rPr><w:rFonts w:ascii="Calibri" w:fareast="Times New Roman" w:h-ansi="Calibri"/><wx:font wx:val="Calibri"/><w:sz w:val="14"/><w:sz-cs w:val="24"/><w:lang w:val="EN-CA" w:fareast="EN-US"/></w:rPr><w:t>225 ± 22.29</w:t></w:r></w:p></w:tc><w:tc><w:tcPr><w:tcW w:w="1277" w:type="dxa"/><w:tcBorders><w:top w:val="nil"/><w:left w:val="nil"/><w:bottom w:val="nil"/><w:right w:val="nil"/></w:tcBorders><w:shd w:val="clear" w:color="auto" w:fill="auto"/><w:noWrap/><w:vAlign w:val="bottom"/></w:tcPr><w:p wsp:rsidR="00485D2A" wsp:rsidRPr="00485D2A" wsp:rsidRDefault="00485D2A" wsp:rsidP="00485D2A"><w:pPr><w:rPr><w:rFonts w:ascii="Calibri" w:fareast="Times New Roman" w:h-ansi="Calibri"/><wx:font wx:val="Calibri"/><w:sz w:val="14"/><w:sz-cs w:val="24"/><w:lang w:val="EN-CA" w:fareast="EN-US"/></w:rPr></w:pPr><w:r wsp:rsidRPr="00485D2A"><w:rPr><w:rFonts w:ascii="Calibri" w:fareast="Times New Roman" w:h-ansi="Calibri"/><wx:font wx:val="Calibri"/><w:sz w:val="14"/><w:sz-cs w:val="24"/><w:lang w:val="EN-CA" w:fareast="EN-US"/></w:rPr><w:t>#</w:t></w:r></w:p></w:tc><w:tc><w:tcPr><w:tcW w:w="1274" w:type="dxa"/><w:tcBorders><w:top w:val="nil"/><w:left w:val="nil"/><w:bottom w:val="nil"/><w:right w:val="nil"/></w:tcBorders><w:shd w:val="clear" w:color="auto" w:fill="auto"/><w:noWrap/><w:vAlign w:val="bottom"/></w:tcPr><w:p wsp:rsidR="00485D2A" wsp:rsidRPr="00485D2A" wsp:rsidRDefault="00485D2A" wsp:rsidP="00485D2A"><w:pPr><w:rPr><w:rFonts w:ascii="Calibri" w:fareast="Times New Roman" w:h-ansi="Calibri"/><wx:font wx:val="Calibri"/><w:sz w:val="14"/><w:sz-cs w:val="24"/><w:lang w:val="EN-CA" w:fareast="EN-US"/></w:rPr></w:pPr><w:r wsp:rsidRPr="00485D2A"><w:rPr><w:rFonts w:ascii="Calibri" w:fareast="Times New Roman" w:h-ansi="Calibri"/><wx:font wx:val="Calibri"/><w:sz w:val="14"/><w:sz-cs w:val="24"/><w:lang w:val="EN-CA" w:fareast="EN-US"/></w:rPr><w:t>ns</w:t></w:r></w:p></w:tc><w:tc><w:tcPr><w:tcW w:w="993" w:type="dxa"/><w:tcBorders><w:top w:val="nil"/><w:left w:val="nil"/><w:bottom w:val="nil"/><w:right w:val="nil"/></w:tcBorders><w:shd w:val="clear" w:color="auto" w:fill="auto"/><w:noWrap/><w:vAlign w:val="bottom"/></w:tcPr><w:p wsp:rsidR="00485D2A" wsp:rsidRPr="00485D2A" wsp:rsidRDefault="00485D2A" wsp:rsidP="00485D2A"><w:pPr><w:rPr><w:rFonts w:ascii="Calibri" w:fareast="Times New Roman" w:h-ansi="Calibri"/><wx:font wx:val="Calibri"/><w:sz w:val="14"/><w:sz-cs w:val="24"/><w:lang w:val="EN-CA" w:fareast="EN-US"/></w:rPr></w:pPr><w:r wsp:rsidRPr="00485D2A"><w:rPr><w:rFonts w:ascii="Calibri" w:fareast="Times New Roman" w:h-ansi="Calibri"/><wx:font wx:val="Calibri"/><w:sz w:val="14"/><w:sz-cs w:val="24"/><w:lang w:val="EN-CA" w:fareast="EN-US"/></w:rPr><w:t>ns</w:t></w:r></w:p></w:tc><w:tc><w:tcPr><w:tcW w:w="1277" w:type="dxa"/><w:tcBorders><w:top w:val="nil"/><w:left w:val="nil"/><w:bottom w:val="nil"/><w:right w:val="nil"/></w:tcBorders><w:shd w:val="clear" w:color="auto" w:fill="auto"/><w:noWrap/><w:vAlign w:val="bottom"/></w:tcPr><w:p wsp:rsidR="00485D2A" wsp:rsidRPr="00485D2A" wsp:rsidRDefault="00485D2A" wsp:rsidP="00485D2A"><w:pPr><w:rPr><w:rFonts w:ascii="Calibri" w:fareast="Times New Roman" w:h-ansi="Calibri"/><wx:font wx:val="Calibri"/><w:sz w:val="14"/><w:sz-cs w:val="24"/><w:lang w:val="EN-CA" w:fareast="EN-US"/></w:rPr></w:pPr><w:r wsp:rsidRPr="00485D2A"><w:rPr><w:rFonts w:ascii="Calibri" w:fareast="Times New Roman" w:h-ansi="Calibri"/><wx:font wx:val="Calibri"/><w:sz w:val="14"/><w:sz-cs w:val="24"/><w:lang w:val="EN-CA" w:fareast="EN-US"/></w:rPr><w:t>ns</w:t></w:r></w:p></w:tc></w:tr><w:tr wsp:rsidR="00485D2A" wsp:rsidRPr="00C779A0" wsp:rsidTr="004E7C10"><w:trPr><w:trHeight w:val="300"/></w:trPr><w:tc><w:tcPr><w:tcW w:w="1291" w:type="dxa"/><w:tcBorders><w:top w:val="nil"/><w:left w:val="nil"/><w:bottom w:val="nil"/><w:right w:val="nil"/></w:tcBorders><w:shd w:val="clear" w:color="auto" w:fill="auto"/><w:noWrap/><w:vAlign w:val="bottom"/></w:tcPr><w:p wsp:rsidR="00485D2A" wsp:rsidRPr="00485D2A" wsp:rsidRDefault="00485D2A" wsp:rsidP="00485D2A"><w:pPr><w:rPr><w:rFonts w:ascii="Calibri" w:fareast="Times New Roman" w:h-ansi="Calibri"/><wx:font wx:val="Calibri"/><w:b/><w:b-cs/><w:color w:val="000000"/><w:sz w:val="14"/><w:sz-cs w:val="24"/><w:lang w:val="EN-CA" w:fareast="EN-US"/></w:rPr></w:pPr><w:r wsp:rsidRPr="00485D2A"><w:rPr><w:rFonts w:ascii="Calibri" w:fareast="Times New Roman" w:h-ansi="Calibri"/><wx:font wx:val="Calibri"/><w:b/><w:b-cs/><w:color w:val="000000"/><w:sz w:val="14"/><w:sz-cs w:val="24"/><w:lang w:val="EN-CA" w:fareast="EN-US"/></w:rPr><w:t>IL-10</w:t></w:r></w:p></w:tc><w:tc><w:tcPr><w:tcW w:w="851" w:type="dxa"/><w:tcBorders><w:top w:val="nil"/><w:left w:val="nil"/><w:bottom w:val="nil"/><w:right w:val="nil"/></w:tcBorders><w:shd w:val="clear" w:color="auto" w:fill="auto"/><w:noWrap/><w:vAlign w:val="bottom"/></w:tcPr><w:p wsp:rsidR="00485D2A" wsp:rsidRPr="00485D2A" wsp:rsidRDefault="00485D2A" wsp:rsidP="00485D2A"><w:pPr><w:jc w:val="right"/><w:rPr><w:rFonts w:ascii="Calibri" w:fareast="Times New Roman" w:h-ansi="Calibri"/><wx:font wx:val="Calibri"/><w:sz w:val="14"/><w:sz-cs w:val="24"/><w:lang w:val="EN-CA" w:fareast="EN-US"/></w:rPr></w:pPr><w:r wsp:rsidRPr="00485D2A"><w:rPr><w:rFonts w:ascii="Calibri" w:fareast="Times New Roman" w:h-ansi="Calibri"/><wx:font wx:val="Calibri"/><w:sz w:val="14"/><w:sz-cs w:val="24"/><w:lang w:val="EN-CA" w:fareast="EN-US"/></w:rPr><w:t>0.4107</w:t></w:r></w:p></w:tc><w:tc><w:tcPr><w:tcW w:w="993" w:type="dxa"/><w:tcBorders><w:top w:val="nil"/><w:left w:val="nil"/><w:bottom w:val="nil"/><w:right w:val="nil"/></w:tcBorders><w:shd w:val="clear" w:color="auto" w:fill="auto"/><w:noWrap/><w:vAlign w:val="bottom"/></w:tcPr><w:p wsp:rsidR="00485D2A" wsp:rsidRPr="00485D2A" wsp:rsidRDefault="00485D2A" wsp:rsidP="00485D2A"><w:pPr><w:rPr><w:rFonts w:ascii="Calibri" w:fareast="Times New Roman" w:h-ansi="Calibri"/><wx:font wx:val="Calibri"/><w:sz w:val="14"/><w:sz-cs w:val="24"/><w:lang w:val="EN-CA" w:fareast="EN-US"/></w:rPr></w:pPr><w:r wsp:rsidRPr="00485D2A"><w:rPr><w:rFonts w:ascii="Calibri" w:fareast="Times New Roman" w:h-ansi="Calibri"/><wx:font wx:val="Calibri"/><w:sz w:val="14"/><w:sz-cs w:val="24"/><w:lang w:val="EN-CA" w:fareast="EN-US"/></w:rPr><w:t>&lt; 0.0001</w:t></w:r></w:p></w:tc><w:tc><w:tcPr><w:tcW w:w="1276" w:type="dxa"/><w:tcBorders><w:top w:val="nil"/><w:left w:val="nil"/><w:bottom w:val="nil"/><w:right w:val="nil"/></w:tcBorders><w:shd w:val="clear" w:color="auto" w:fill="auto"/><w:noWrap/><w:vAlign w:val="bottom"/></w:tcPr><w:p wsp:rsidR="00485D2A" wsp:rsidRPr="00485D2A" wsp:rsidRDefault="00485D2A" wsp:rsidP="00485D2A"><w:pPr><w:rPr><w:rFonts w:ascii="Calibri" w:fareast="Times New Roman" w:h-ansi="Calibri"/><wx:font wx:val="Calibri"/><w:sz w:val="14"/><w:sz-cs w:val="24"/><w:lang w:val="EN-CA" w:fareast="EN-US"/></w:rPr></w:pPr><w:r wsp:rsidRPr="00485D2A"><w:rPr><w:rFonts w:ascii="Calibri" w:fareast="Times New Roman" w:h-ansi="Calibri"/><wx:font wx:val="Calibri"/><w:sz w:val="14"/><w:sz-cs w:val="24"/><w:lang w:val="EN-CA" w:fareast="EN-US"/></w:rPr><w:t>5.10 ± 1.95</w:t></w:r></w:p></w:tc><w:tc><w:tcPr><w:tcW w:w="1275" w:type="dxa"/><w:tcBorders><w:top w:val="nil"/><w:left w:val="nil"/><w:bottom w:val="nil"/><w:right w:val="nil"/></w:tcBorders><w:shd w:val="clear" w:color="auto" w:fill="auto"/><w:noWrap/><w:vAlign w:val="bottom"/></w:tcPr><w:p wsp:rsidR="00485D2A" wsp:rsidRPr="00485D2A" wsp:rsidRDefault="00485D2A" wsp:rsidP="00485D2A"><w:pPr><w:rPr><w:rFonts w:ascii="Calibri" w:fareast="Times New Roman" w:h-ansi="Calibri"/><wx:font wx:val="Calibri"/><w:sz w:val="14"/><w:sz-cs w:val="24"/><w:lang w:val="EN-CA" w:fareast="EN-US"/></w:rPr></w:pPr><w:r wsp:rsidRPr="00485D2A"><w:rPr><w:rFonts w:ascii="Calibri" w:fareast="Times New Roman" w:h-ansi="Calibri"/><wx:font wx:val="Calibri"/><w:sz w:val="14"/><w:sz-cs w:val="24"/><w:lang w:val="EN-CA" w:fareast="EN-US"/></w:rPr><w:t>21.99 ± 14.85</w:t></w:r></w:p></w:tc><w:tc><w:tcPr><w:tcW w:w="1276" w:type="dxa"/><w:tcBorders><w:top w:val="nil"/><w:left w:val="nil"/><w:bottom w:val="nil"/><w:right w:val="nil"/></w:tcBorders><w:shd w:val="clear" w:color="auto" w:fill="auto"/><w:noWrap/><w:vAlign w:val="bottom"/></w:tcPr><w:p wsp:rsidR="00485D2A" wsp:rsidRPr="00485D2A" wsp:rsidRDefault="00485D2A" wsp:rsidP="00485D2A"><w:pPr><w:rPr><w:rFonts w:ascii="Calibri" w:fareast="Times New Roman" w:h-ansi="Calibri"/><wx:font wx:val="Calibri"/><w:sz w:val="14"/><w:sz-cs w:val="24"/><w:lang w:val="EN-CA" w:fareast="EN-US"/></w:rPr></w:pPr><w:r wsp:rsidRPr="00485D2A"><w:rPr><w:rFonts w:ascii="Calibri" w:fareast="Times New Roman" w:h-ansi="Calibri"/><wx:font wx:val="Calibri"/><w:sz w:val="14"/><w:sz-cs w:val="24"/><w:lang w:val="EN-CA" w:fareast="EN-US"/></w:rPr><w:t>7.50 ± 2.79</w:t></w:r></w:p></w:tc><w:tc><w:tcPr><w:tcW w:w="1276" w:type="dxa"/><w:tcBorders><w:top w:val="nil"/><w:left w:val="nil"/><w:bottom w:val="nil"/><w:right w:val="nil"/></w:tcBorders><w:shd w:val="clear" w:color="auto" w:fill="auto"/><w:noWrap/><w:vAlign w:val="bottom"/></w:tcPr><w:p wsp:rsidR="00485D2A" wsp:rsidRPr="00485D2A" wsp:rsidRDefault="00485D2A" wsp:rsidP="00485D2A"><w:pPr><w:rPr><w:rFonts w:ascii="Calibri" w:fareast="Times New Roman" w:h-ansi="Calibri"/><wx:font wx:val="Calibri"/><w:sz w:val="14"/><w:sz-cs w:val="24"/><w:lang w:val="EN-CA" w:fareast="EN-US"/></w:rPr></w:pPr><w:r wsp:rsidRPr="00485D2A"><w:rPr><w:rFonts w:ascii="Calibri" w:fareast="Times New Roman" w:h-ansi="Calibri"/><wx:font wx:val="Calibri"/><w:sz w:val="14"/><w:sz-cs w:val="24"/><w:lang w:val="EN-CA" w:fareast="EN-US"/></w:rPr><w:t>7.92 ± 2.68</w:t></w:r></w:p></w:tc><w:tc><w:tcPr><w:tcW w:w="1277" w:type="dxa"/><w:tcBorders><w:top w:val="nil"/><w:left w:val="nil"/><w:bottom w:val="nil"/><w:right w:val="nil"/></w:tcBorders><w:shd w:val="clear" w:color="auto" w:fill="auto"/><w:noWrap/><w:vAlign w:val="bottom"/></w:tcPr><w:p wsp:rsidR="00485D2A" wsp:rsidRPr="00485D2A" wsp:rsidRDefault="00485D2A" wsp:rsidP="00485D2A"><w:pPr><w:rPr><w:rFonts w:ascii="Calibri" w:fareast="Times New Roman" w:h-ansi="Calibri"/><wx:font wx:val="Calibri"/><w:sz w:val="14"/><w:sz-cs w:val="24"/><w:lang w:val="EN-CA" w:fareast="EN-US"/></w:rPr></w:pPr><w:r wsp:rsidRPr="00485D2A"><w:rPr><w:rFonts w:ascii="Calibri" w:fareast="Times New Roman" w:h-ansi="Calibri"/><wx:font wx:val="Calibri"/><w:sz w:val="14"/><w:sz-cs w:val="24"/><w:lang w:val="EN-CA" w:fareast="EN-US"/></w:rPr><w:t>ns</w:t></w:r></w:p></w:tc><w:tc><w:tcPr><w:tcW w:w="1274" w:type="dxa"/><w:tcBorders><w:top w:val="nil"/><w:left w:val="nil"/><w:bottom w:val="nil"/><w:right w:val="nil"/></w:tcBorders><w:shd w:val="clear" w:color="auto" w:fill="auto"/><w:noWrap/><w:vAlign w:val="bottom"/></w:tcPr><w:p wsp:rsidR="00485D2A" wsp:rsidRPr="00485D2A" wsp:rsidRDefault="00485D2A" wsp:rsidP="00485D2A"><w:pPr><w:rPr><w:rFonts w:ascii="Calibri" w:fareast="Times New Roman" w:h-ansi="Calibri"/><wx:font wx:val="Calibri"/><w:sz w:val="14"/><w:sz-cs w:val="24"/><w:lang w:val="EN-CA" w:fareast="EN-US"/></w:rPr></w:pPr><w:r wsp:rsidRPr="00485D2A"><w:rPr><w:rFonts w:ascii="Calibri" w:fareast="Times New Roman" w:h-ansi="Calibri"/><wx:font wx:val="Calibri"/><w:sz w:val="14"/><w:sz-cs w:val="24"/><w:lang w:val="EN-CA" w:fareast="EN-US"/></w:rPr><w:t>ns</w:t></w:r></w:p></w:tc><w:tc><w:tcPr><w:tcW w:w="993" w:type="dxa"/><w:tcBorders><w:top w:val="nil"/><w:left w:val="nil"/><w:bottom w:val="nil"/><w:right w:val="nil"/></w:tcBorders><w:shd w:val="clear" w:color="auto" w:fill="auto"/><w:noWrap/><w:vAlign w:val="bottom"/></w:tcPr><w:p wsp:rsidR="00485D2A" wsp:rsidRPr="00485D2A" wsp:rsidRDefault="00485D2A" wsp:rsidP="00485D2A"><w:pPr><w:rPr><w:rFonts w:ascii="Calibri" w:fareast="Times New Roman" w:h-ansi="Calibri"/><wx:font wx:val="Calibri"/><w:sz w:val="14"/><w:sz-cs w:val="24"/><w:lang w:val="EN-CA" w:fareast="EN-US"/></w:rPr></w:pPr><w:r wsp:rsidRPr="00485D2A"><w:rPr><w:rFonts w:ascii="Calibri" w:fareast="Times New Roman" w:h-ansi="Calibri"/><wx:font wx:val="Calibri"/><w:sz w:val="14"/><w:sz-cs w:val="24"/><w:lang w:val="EN-CA" w:fareast="EN-US"/></w:rPr><w:t>ns</w:t></w:r></w:p></w:tc><w:tc><w:tcPr><w:tcW w:w="1277" w:type="dxa"/><w:tcBorders><w:top w:val="nil"/><w:left w:val="nil"/><w:bottom w:val="nil"/><w:right w:val="nil"/></w:tcBorders><w:shd w:val="clear" w:color="auto" w:fill="auto"/><w:noWrap/><w:vAlign w:val="bottom"/></w:tcPr><w:p wsp:rsidR="00485D2A" wsp:rsidRPr="00485D2A" wsp:rsidRDefault="00485D2A" wsp:rsidP="00485D2A"><w:pPr><w:rPr><w:rFonts w:ascii="Calibri" w:fareast="Times New Roman" w:h-ansi="Calibri"/><wx:font wx:val="Calibri"/><w:sz w:val="14"/><w:sz-cs w:val="24"/><w:lang w:val="EN-CA" w:fareast="EN-US"/></w:rPr></w:pPr><w:r wsp:rsidRPr="00485D2A"><w:rPr><w:rFonts w:ascii="Calibri" w:fareast="Times New Roman" w:h-ansi="Calibri"/><wx:font wx:val="Calibri"/><w:sz w:val="14"/><w:sz-cs w:val="24"/><w:lang w:val="EN-CA" w:fareast="EN-US"/></w:rPr><w:t>ns</w:t></w:r></w:p></w:tc></w:tr><w:tr wsp:rsidR="00485D2A" wsp:rsidRPr="00C779A0" wsp:rsidTr="004E7C10"><w:trPr><w:trHeight w:val="300"/></w:trPr><w:tc><w:tcPr><w:tcW w:w="1291" w:type="dxa"/><w:tcBorders><w:top w:val="nil"/><w:left w:val="nil"/><w:bottom w:val="nil"/><w:right w:val="nil"/></w:tcBorders><w:shd w:val="clear" w:color="auto" w:fill="auto"/><w:noWrap/><w:vAlign w:val="bottom"/></w:tcPr><w:p wsp:rsidR="00485D2A" wsp:rsidRPr="00485D2A" wsp:rsidRDefault="00485D2A" wsp:rsidP="00485D2A"><w:pPr><w:rPr><w:rFonts w:ascii="Calibri" w:fareast="Times New Roman" w:h-ansi="Calibri"/><wx:font wx:val="Calibri"/><w:b/><w:b-cs/><w:color w:val="000000"/><w:sz w:val="14"/><w:sz-cs w:val="24"/><w:lang w:val="EN-CA" w:fareast="EN-US"/></w:rPr></w:pPr><w:r wsp:rsidRPr="00485D2A"><w:rPr><w:rFonts w:ascii="Calibri" w:fareast="Times New Roman" w:h-ansi="Calibri"/><wx:font wx:val="Calibri"/><w:b/><w:b-cs/><w:color w:val="000000"/><w:sz w:val="14"/><w:sz-cs w:val="24"/><w:lang w:val="EN-CA" w:fareast="EN-US"/></w:rPr><w:t>IL-12p40</w:t></w:r></w:p></w:tc><w:tc><w:tcPr><w:tcW w:w="851" w:type="dxa"/><w:tcBorders><w:top w:val="nil"/><w:left w:val="nil"/><w:bottom w:val="nil"/><w:right w:val="nil"/></w:tcBorders><w:shd w:val="clear" w:color="auto" w:fill="auto"/><w:noWrap/><w:vAlign w:val="bottom"/></w:tcPr><w:p wsp:rsidR="00485D2A" wsp:rsidRPr="00485D2A" wsp:rsidRDefault="00485D2A" wsp:rsidP="00485D2A"><w:pPr><w:jc w:val="right"/><w:rPr><w:rFonts w:ascii="Calibri" w:fareast="Times New Roman" w:h-ansi="Calibri"/><wx:font wx:val="Calibri"/><w:sz w:val="14"/><w:sz-cs w:val="24"/><w:lang w:val="EN-CA" w:fareast="EN-US"/></w:rPr></w:pPr><w:r wsp:rsidRPr="00485D2A"><w:rPr><w:rFonts w:ascii="Calibri" w:fareast="Times New Roman" w:h-ansi="Calibri"/><wx:font wx:val="Calibri"/><w:sz w:val="14"/><w:sz-cs w:val="24"/><w:lang w:val="EN-CA" w:fareast="EN-US"/></w:rPr><w:t>0.2857</w:t></w:r></w:p></w:tc><w:tc><w:tcPr><w:tcW w:w="993" w:type="dxa"/><w:tcBorders><w:top w:val="nil"/><w:left w:val="nil"/><w:bottom w:val="nil"/><w:right w:val="nil"/></w:tcBorders><w:shd w:val="clear" w:color="auto" w:fill="auto"/><w:noWrap/><w:vAlign w:val="bottom"/></w:tcPr><w:p wsp:rsidR="00485D2A" wsp:rsidRPr="00485D2A" wsp:rsidRDefault="00485D2A" wsp:rsidP="00485D2A"><w:pPr><w:jc w:val="right"/><w:rPr><w:rFonts w:ascii="Calibri" w:fareast="Times New Roman" w:h-ansi="Calibri"/><wx:font wx:val="Calibri"/><w:sz w:val="14"/><w:sz-cs w:val="24"/><w:lang w:val="EN-CA" w:fareast="EN-US"/></w:rPr></w:pPr><w:r wsp:rsidRPr="00485D2A"><w:rPr><w:rFonts w:ascii="Calibri" w:fareast="Times New Roman" w:h-ansi="Calibri"/><wx:font wx:val="Calibri"/><w:sz w:val="14"/><w:sz-cs w:val="24"/><w:lang w:val="EN-CA" w:fareast="EN-US"/></w:rPr><w:t>0.0123</w:t></w:r></w:p></w:tc><w:tc><w:tcPr><w:tcW w:w="1276" w:type="dxa"/><w:tcBorders><w:top w:val="nil"/><w:left w:val="nil"/><w:bottom w:val="nil"/><w:right w:val="nil"/></w:tcBorders><w:shd w:val="clear" w:color="auto" w:fill="auto"/><w:noWrap/><w:vAlign w:val="bottom"/></w:tcPr><w:p wsp:rsidR="00485D2A" wsp:rsidRPr="00485D2A" wsp:rsidRDefault="00485D2A" wsp:rsidP="00485D2A"><w:pPr><w:rPr><w:rFonts w:ascii="Calibri" w:fareast="Times New Roman" w:h-ansi="Calibri"/><wx:font wx:val="Calibri"/><w:sz w:val="14"/><w:sz-cs w:val="24"/><w:lang w:val="EN-CA" w:fareast="EN-US"/></w:rPr></w:pPr><w:r wsp:rsidRPr="00485D2A"><w:rPr><w:rFonts w:ascii="Calibri" w:fareast="Times New Roman" w:h-ansi="Calibri"/><wx:font wx:val="Calibri"/><w:sz w:val="14"/><w:sz-cs w:val="24"/><w:lang w:val="EN-CA" w:fareast="EN-US"/></w:rPr><w:t>46.22 ± 8.50</w:t></w:r></w:p></w:tc><w:tc><w:tcPr><w:tcW w:w="1275" w:type="dxa"/><w:tcBorders><w:top w:val="nil"/><w:left w:val="nil"/><w:bottom w:val="nil"/><w:right w:val="nil"/></w:tcBorders><w:shd w:val="clear" w:color="auto" w:fill="auto"/><w:noWrap/><w:vAlign w:val="bottom"/></w:tcPr><w:p wsp:rsidR="00485D2A" wsp:rsidRPr="00485D2A" wsp:rsidRDefault="00485D2A" wsp:rsidP="00485D2A"><w:pPr><w:rPr><w:rFonts w:ascii="Calibri" w:fareast="Times New Roman" w:h-ansi="Calibri"/><wx:font wx:val="Calibri"/><w:sz w:val="14"/><w:sz-cs w:val="24"/><w:lang w:val="EN-CA" w:fareast="EN-US"/></w:rPr></w:pPr><w:r wsp:rsidRPr="00485D2A"><w:rPr><w:rFonts w:ascii="Calibri" w:fareast="Times New Roman" w:h-ansi="Calibri"/><wx:font wx:val="Calibri"/><w:sz w:val="14"/><w:sz-cs w:val="24"/><w:lang w:val="EN-CA" w:fareast="EN-US"/></w:rPr><w:t>70 ± 18.22</w:t></w:r></w:p></w:tc><w:tc><w:tcPr><w:tcW w:w="1276" w:type="dxa"/><w:tcBorders><w:top w:val="nil"/><w:left w:val="nil"/><w:bottom w:val="nil"/><w:right w:val="nil"/></w:tcBorders><w:shd w:val="clear" w:color="auto" w:fill="auto"/><w:noWrap/><w:vAlign w:val="bottom"/></w:tcPr><w:p wsp:rsidR="00485D2A" wsp:rsidRPr="00485D2A" wsp:rsidRDefault="00485D2A" wsp:rsidP="00485D2A"><w:pPr><w:rPr><w:rFonts w:ascii="Calibri" w:fareast="Times New Roman" w:h-ansi="Calibri"/><wx:font wx:val="Calibri"/><w:sz w:val="14"/><w:sz-cs w:val="24"/><w:lang w:val="EN-CA" w:fareast="EN-US"/></w:rPr></w:pPr><w:r wsp:rsidRPr="00485D2A"><w:rPr><w:rFonts w:ascii="Calibri" w:fareast="Times New Roman" w:h-ansi="Calibri"/><wx:font wx:val="Calibri"/><w:sz w:val="14"/><w:sz-cs w:val="24"/><w:lang w:val="EN-CA" w:fareast="EN-US"/></w:rPr><w:t>39.57 ± 7.93</w:t></w:r></w:p></w:tc><w:tc><w:tcPr><w:tcW w:w="1276" w:type="dxa"/><w:tcBorders><w:top w:val="nil"/><w:left w:val="nil"/><w:bottom w:val="nil"/><w:right w:val="nil"/></w:tcBorders><w:shd w:val="clear" w:color="auto" w:fill="auto"/><w:noWrap/><w:vAlign w:val="bottom"/></w:tcPr><w:p wsp:rsidR="00485D2A" wsp:rsidRPr="00485D2A" wsp:rsidRDefault="00485D2A" wsp:rsidP="00485D2A"><w:pPr><w:rPr><w:rFonts w:ascii="Calibri" w:fareast="Times New Roman" w:h-ansi="Calibri"/><wx:font wx:val="Calibri"/><w:sz w:val="14"/><w:sz-cs w:val="24"/><w:lang w:val="EN-CA" w:fareast="EN-US"/></w:rPr></w:pPr><w:r wsp:rsidRPr="00485D2A"><w:rPr><w:rFonts w:ascii="Calibri" w:fareast="Times New Roman" w:h-ansi="Calibri"/><wx:font wx:val="Calibri"/><w:sz w:val="14"/><w:sz-cs w:val="24"/><w:lang w:val="EN-CA" w:fareast="EN-US"/></w:rPr><w:t>51.22 ± 7.32</w:t></w:r></w:p></w:tc><w:tc><w:tcPr><w:tcW w:w="1277" w:type="dxa"/><w:tcBorders><w:top w:val="nil"/><w:left w:val="nil"/><w:bottom w:val="nil"/><w:right w:val="nil"/></w:tcBorders><w:shd w:val="clear" w:color="auto" w:fill="auto"/><w:noWrap/><w:vAlign w:val="bottom"/></w:tcPr><w:p wsp:rsidR="00485D2A" wsp:rsidRPr="00485D2A" wsp:rsidRDefault="00485D2A" wsp:rsidP="00485D2A"><w:pPr><w:rPr><w:rFonts w:ascii="Calibri" w:fareast="Times New Roman" w:h-ansi="Calibri"/><wx:font wx:val="Calibri"/><w:sz w:val="14"/><w:sz-cs w:val="24"/><w:lang w:val="EN-CA" w:fareast="EN-US"/></w:rPr></w:pPr><w:r wsp:rsidRPr="00485D2A"><w:rPr><w:rFonts w:ascii="Calibri" w:fareast="Times New Roman" w:h-ansi="Calibri"/><wx:font wx:val="Calibri"/><w:sz w:val="14"/><w:sz-cs w:val="24"/><w:lang w:val="EN-CA" w:fareast="EN-US"/></w:rPr><w:t>ns</w:t></w:r></w:p></w:tc><w:tc><w:tcPr><w:tcW w:w="1274" w:type="dxa"/><w:tcBorders><w:top w:val="nil"/><w:left w:val="nil"/><w:bottom w:val="nil"/><w:right w:val="nil"/></w:tcBorders><w:shd w:val="clear" w:color="auto" w:fill="auto"/><w:noWrap/><w:vAlign w:val="bottom"/></w:tcPr><w:p wsp:rsidR="00485D2A" wsp:rsidRPr="00485D2A" wsp:rsidRDefault="00485D2A" wsp:rsidP="00485D2A"><w:pPr><w:rPr><w:rFonts w:ascii="Calibri" w:fareast="Times New Roman" w:h-ansi="Calibri"/><wx:font wx:val="Calibri"/><w:sz w:val="14"/><w:sz-cs w:val="24"/><w:lang w:val="EN-CA" w:fareast="EN-US"/></w:rPr></w:pPr><w:r wsp:rsidRPr="00485D2A"><w:rPr><w:rFonts w:ascii="Calibri" w:fareast="Times New Roman" w:h-ansi="Calibri"/><wx:font wx:val="Calibri"/><w:sz w:val="14"/><w:sz-cs w:val="24"/><w:lang w:val="EN-CA" w:fareast="EN-US"/></w:rPr><w:t>ns</w:t></w:r></w:p></w:tc><w:tc><w:tcPr><w:tcW w:w="993" w:type="dxa"/><w:tcBorders><w:top w:val="nil"/><w:left w:val="nil"/><w:bottom w:val="nil"/><w:right w:val="nil"/></w:tcBorders><w:shd w:val="clear" w:color="auto" w:fill="auto"/><w:noWrap/><w:vAlign w:val="bottom"/></w:tcPr><w:p wsp:rsidR="00485D2A" wsp:rsidRPr="00485D2A" wsp:rsidRDefault="00485D2A" wsp:rsidP="00485D2A"><w:pPr><w:rPr><w:rFonts w:ascii="Calibri" w:fareast="Times New Roman" w:h-ansi="Calibri"/><wx:font wx:val="Calibri"/><w:sz w:val="14"/><w:sz-cs w:val="24"/><w:lang w:val="EN-CA" w:fareast="EN-US"/></w:rPr></w:pPr><w:r wsp:rsidRPr="00485D2A"><w:rPr><w:rFonts w:ascii="Calibri" w:fareast="Times New Roman" w:h-ansi="Calibri"/><wx:font wx:val="Calibri"/><w:sz w:val="14"/><w:sz-cs w:val="24"/><w:lang w:val="EN-CA" w:fareast="EN-US"/></w:rPr><w:t>ns</w:t></w:r></w:p></w:tc><w:tc><w:tcPr><w:tcW w:w="1277" w:type="dxa"/><w:tcBorders><w:top w:val="nil"/><w:left w:val="nil"/><w:bottom w:val="nil"/><w:right w:val="nil"/></w:tcBorders><w:shd w:val="clear" w:color="auto" w:fill="auto"/><w:noWrap/><w:vAlign w:val="bottom"/></w:tcPr><w:p wsp:rsidR="00485D2A" wsp:rsidRPr="00485D2A" wsp:rsidRDefault="00485D2A" wsp:rsidP="00485D2A"><w:pPr><w:rPr><w:rFonts w:ascii="Calibri" w:fareast="Times New Roman" w:h-ansi="Calibri"/><wx:font wx:val="Calibri"/><w:sz w:val="14"/><w:sz-cs w:val="24"/><w:lang w:val="EN-CA" w:fareast="EN-US"/></w:rPr></w:pPr><w:r wsp:rsidRPr="00485D2A"><w:rPr><w:rFonts w:ascii="Calibri" w:fareast="Times New Roman" w:h-ansi="Calibri"/><wx:font wx:val="Calibri"/><w:sz w:val="14"/><w:sz-cs w:val="24"/><w:lang w:val="EN-CA" w:fareast="EN-US"/></w:rPr><w:t>ns</w:t></w:r></w:p></w:tc></w:tr><w:tr wsp:rsidR="00485D2A" wsp:rsidRPr="00C779A0" wsp:rsidTr="004E7C10"><w:trPr><w:trHeight w:val="300"/></w:trPr><w:tc><w:tcPr><w:tcW w:w="1291" w:type="dxa"/><w:tcBorders><w:top w:val="nil"/><w:left w:val="nil"/><w:bottom w:val="nil"/><w:right w:val="nil"/></w:tcBorders><w:shd w:val="clear" w:color="auto" w:fill="auto"/><w:noWrap/><w:vAlign w:val="bottom"/></w:tcPr><w:p wsp:rsidR="00485D2A" wsp:rsidRPr="00485D2A" wsp:rsidRDefault="00485D2A" wsp:rsidP="00485D2A"><w:pPr><w:rPr><w:rFonts w:ascii="Calibri" w:fareast="Times New Roman" w:h-ansi="Calibri"/><wx:font wx:val="Calibri"/><w:b/><w:b-cs/><w:color w:val="000000"/><w:sz w:val="14"/><w:sz-cs w:val="24"/><w:lang w:val="EN-CA" w:fareast="EN-US"/></w:rPr></w:pPr><w:r wsp:rsidRPr="00485D2A"><w:rPr><w:rFonts w:ascii="Calibri" w:fareast="Times New Roman" w:h-ansi="Calibri"/><wx:font wx:val="Calibri"/><w:b/><w:b-cs/><w:color w:val="000000"/><w:sz w:val="14"/><w:sz-cs w:val="24"/><w:lang w:val="EN-CA" w:fareast="EN-US"/></w:rPr><w:t>IL-12p70</w:t></w:r></w:p></w:tc><w:tc><w:tcPr><w:tcW w:w="851" w:type="dxa"/><w:tcBorders><w:top w:val="nil"/><w:left w:val="nil"/><w:bottom w:val="nil"/><w:right w:val="nil"/></w:tcBorders><w:shd w:val="clear" w:color="auto" w:fill="auto"/><w:noWrap/><w:vAlign w:val="bottom"/></w:tcPr><w:p wsp:rsidR="00485D2A" wsp:rsidRPr="00485D2A" wsp:rsidRDefault="00485D2A" wsp:rsidP="00485D2A"><w:pPr><w:jc w:val="right"/><w:rPr><w:rFonts w:ascii="Calibri" w:fareast="Times New Roman" w:h-ansi="Calibri"/><wx:font wx:val="Calibri"/><w:sz w:val="14"/><w:sz-cs w:val="24"/><w:lang w:val="EN-CA" w:fareast="EN-US"/></w:rPr></w:pPr><w:r wsp:rsidRPr="00485D2A"><w:rPr><w:rFonts w:ascii="Calibri" w:fareast="Times New Roman" w:h-ansi="Calibri"/><wx:font wx:val="Calibri"/><w:sz w:val="14"/><w:sz-cs w:val="24"/><w:lang w:val="EN-CA" w:fareast="EN-US"/></w:rPr><w:t>0.0812</w:t></w:r></w:p></w:tc><w:tc><w:tcPr><w:tcW w:w="993" w:type="dxa"/><w:tcBorders><w:top w:val="nil"/><w:left w:val="nil"/><w:bottom w:val="nil"/><w:right w:val="nil"/></w:tcBorders><w:shd w:val="clear" w:color="auto" w:fill="auto"/><w:noWrap/><w:vAlign w:val="bottom"/></w:tcPr><w:p wsp:rsidR="00485D2A" wsp:rsidRPr="00485D2A" wsp:rsidRDefault="00485D2A" wsp:rsidP="00485D2A"><w:pPr><w:rPr><w:rFonts w:ascii="Calibri" w:fareast="Times New Roman" w:h-ansi="Calibri"/><wx:font wx:val="Calibri"/><w:sz w:val="14"/><w:sz-cs w:val="24"/><w:lang w:val="EN-CA" w:fareast="EN-US"/></w:rPr></w:pPr><w:r wsp:rsidRPr="00485D2A"><w:rPr><w:rFonts w:ascii="Calibri" w:fareast="Times New Roman" w:h-ansi="Calibri"/><wx:font wx:val="Calibri"/><w:sz w:val="14"/><w:sz-cs w:val="24"/><w:lang w:val="EN-CA" w:fareast="EN-US"/></w:rPr><w:t>&lt; 0.0001</w:t></w:r></w:p></w:tc><w:tc><w:tcPr><w:tcW w:w="1276" w:type="dxa"/><w:tcBorders><w:top w:val="nil"/><w:left w:val="nil"/><w:bottom w:val="nil"/><w:right w:val="nil"/></w:tcBorders><w:shd w:val="clear" w:color="auto" w:fill="auto"/><w:noWrap/><w:vAlign w:val="bottom"/></w:tcPr><w:p wsp:rsidR="00485D2A" wsp:rsidRPr="00485D2A" wsp:rsidRDefault="00485D2A" wsp:rsidP="00485D2A"><w:pPr><w:rPr><w:rFonts w:ascii="Calibri" w:fareast="Times New Roman" w:h-ansi="Calibri"/><wx:font wx:val="Calibri"/><w:sz w:val="14"/><w:sz-cs w:val="24"/><w:lang w:val="EN-CA" w:fareast="EN-US"/></w:rPr></w:pPr><w:r wsp:rsidRPr="00485D2A"><w:rPr><w:rFonts w:ascii="Calibri" w:fareast="Times New Roman" w:h-ansi="Calibri"/><wx:font wx:val="Calibri"/><w:sz w:val="14"/><w:sz-cs w:val="24"/><w:lang w:val="EN-CA" w:fareast="EN-US"/></w:rPr><w:t>26.19 ± 5.42</w:t></w:r></w:p></w:tc><w:tc><w:tcPr><w:tcW w:w="1275" w:type="dxa"/><w:tcBorders><w:top w:val="nil"/><w:left w:val="nil"/><w:bottom w:val="nil"/><w:right w:val="nil"/></w:tcBorders><w:shd w:val="clear" w:color="auto" w:fill="auto"/><w:noWrap/><w:vAlign w:val="bottom"/></w:tcPr><w:p wsp:rsidR="00485D2A" wsp:rsidRPr="00485D2A" wsp:rsidRDefault="00485D2A" wsp:rsidP="00485D2A"><w:pPr><w:rPr><w:rFonts w:ascii="Calibri" w:fareast="Times New Roman" w:h-ansi="Calibri"/><wx:font wx:val="Calibri"/><w:sz w:val="14"/><w:sz-cs w:val="24"/><w:lang w:val="EN-CA" w:fareast="EN-US"/></w:rPr></w:pPr><w:r wsp:rsidRPr="00485D2A"><w:rPr><w:rFonts w:ascii="Calibri" w:fareast="Times New Roman" w:h-ansi="Calibri"/><wx:font wx:val="Calibri"/><w:sz w:val="14"/><w:sz-cs w:val="24"/><w:lang w:val="EN-CA" w:fareast="EN-US"/></w:rPr><w:t>97.13 ± 36.8</w:t></w:r></w:p></w:tc><w:tc><w:tcPr><w:tcW w:w="1276" w:type="dxa"/><w:tcBorders><w:top w:val="nil"/><w:left w:val="nil"/><w:bottom w:val="nil"/><w:right w:val="nil"/></w:tcBorders><w:shd w:val="clear" w:color="auto" w:fill="auto"/><w:noWrap/><w:vAlign w:val="bottom"/></w:tcPr><w:p wsp:rsidR="00485D2A" wsp:rsidRPr="00485D2A" wsp:rsidRDefault="00485D2A" wsp:rsidP="00485D2A"><w:pPr><w:rPr><w:rFonts w:ascii="Calibri" w:fareast="Times New Roman" w:h-ansi="Calibri"/><wx:font wx:val="Calibri"/><w:sz w:val="14"/><w:sz-cs w:val="24"/><w:lang w:val="EN-CA" w:fareast="EN-US"/></w:rPr></w:pPr><w:r wsp:rsidRPr="00485D2A"><w:rPr><w:rFonts w:ascii="Calibri" w:fareast="Times New Roman" w:h-ansi="Calibri"/><wx:font wx:val="Calibri"/><w:sz w:val="14"/><w:sz-cs w:val="24"/><w:lang w:val="EN-CA" w:fareast="EN-US"/></w:rPr><w:t>32.39 ± 7.23</w:t></w:r></w:p></w:tc><w:tc><w:tcPr><w:tcW w:w="1276" w:type="dxa"/><w:tcBorders><w:top w:val="nil"/><w:left w:val="nil"/><w:bottom w:val="nil"/><w:right w:val="nil"/></w:tcBorders><w:shd w:val="clear" w:color="auto" w:fill="auto"/><w:noWrap/><w:vAlign w:val="bottom"/></w:tcPr><w:p wsp:rsidR="00485D2A" wsp:rsidRPr="00485D2A" wsp:rsidRDefault="00485D2A" wsp:rsidP="00485D2A"><w:pPr><w:rPr><w:rFonts w:ascii="Calibri" w:fareast="Times New Roman" w:h-ansi="Calibri"/><wx:font wx:val="Calibri"/><w:sz w:val="14"/><w:sz-cs w:val="24"/><w:lang w:val="EN-CA" w:fareast="EN-US"/></w:rPr></w:pPr><w:r wsp:rsidRPr="00485D2A"><w:rPr><w:rFonts w:ascii="Calibri" w:fareast="Times New Roman" w:h-ansi="Calibri"/><wx:font wx:val="Calibri"/><w:sz w:val="14"/><w:sz-cs w:val="24"/><w:lang w:val="EN-CA" w:fareast="EN-US"/></w:rPr><w:t>67.33 ± 18.89</w:t></w:r></w:p></w:tc><w:tc><w:tcPr><w:tcW w:w="1277" w:type="dxa"/><w:tcBorders><w:top w:val="nil"/><w:left w:val="nil"/><w:bottom w:val="nil"/><w:right w:val="nil"/></w:tcBorders><w:shd w:val="clear" w:color="auto" w:fill="auto"/><w:noWrap/><w:vAlign w:val="bottom"/></w:tcPr><w:p wsp:rsidR="00485D2A" wsp:rsidRPr="00485D2A" wsp:rsidRDefault="00485D2A" wsp:rsidP="00485D2A"><w:pPr><w:rPr><w:rFonts w:ascii="Calibri" w:fareast="Times New Roman" w:h-ansi="Calibri"/><wx:font wx:val="Calibri"/><w:sz w:val="14"/><w:sz-cs w:val="24"/><w:lang w:val="EN-CA" w:fareast="EN-US"/></w:rPr></w:pPr><w:r wsp:rsidRPr="00485D2A"><w:rPr><w:rFonts w:ascii="Calibri" w:fareast="Times New Roman" w:h-ansi="Calibri"/><wx:font wx:val="Calibri"/><w:sz w:val="14"/><w:sz-cs w:val="24"/><w:lang w:val="EN-CA" w:fareast="EN-US"/></w:rPr><w:t>ns</w:t></w:r></w:p></w:tc><w:tc><w:tcPr><w:tcW w:w="1274" w:type="dxa"/><w:tcBorders><w:top w:val="nil"/><w:left w:val="nil"/><w:bottom w:val="nil"/><w:right w:val="nil"/></w:tcBorders><w:shd w:val="clear" w:color="auto" w:fill="auto"/><w:noWrap/><w:vAlign w:val="bottom"/></w:tcPr><w:p wsp:rsidR="00485D2A" wsp:rsidRPr="00485D2A" wsp:rsidRDefault="00485D2A" wsp:rsidP="00485D2A"><w:pPr><w:rPr><w:rFonts w:ascii="Calibri" w:fareast="Times New Roman" w:h-ansi="Calibri"/><wx:font wx:val="Calibri"/><w:sz w:val="14"/><w:sz-cs w:val="24"/><w:lang w:val="EN-CA" w:fareast="EN-US"/></w:rPr></w:pPr><w:r wsp:rsidRPr="00485D2A"><w:rPr><w:rFonts w:ascii="Calibri" w:fareast="Times New Roman" w:h-ansi="Calibri"/><wx:font wx:val="Calibri"/><w:sz w:val="14"/><w:sz-cs w:val="24"/><w:lang w:val="EN-CA" w:fareast="EN-US"/></w:rPr><w:t>ns</w:t></w:r></w:p></w:tc><w:tc><w:tcPr><w:tcW w:w="993" w:type="dxa"/><w:tcBorders><w:top w:val="nil"/><w:left w:val="nil"/><w:bottom w:val="nil"/><w:right w:val="nil"/></w:tcBorders><w:shd w:val="clear" w:color="auto" w:fill="auto"/><w:noWrap/><w:vAlign w:val="bottom"/></w:tcPr><w:p wsp:rsidR="00485D2A" wsp:rsidRPr="00485D2A" wsp:rsidRDefault="00485D2A" wsp:rsidP="00485D2A"><w:pPr><w:rPr><w:rFonts w:ascii="Calibri" w:fareast="Times New Roman" w:h-ansi="Calibri"/><wx:font wx:val="Calibri"/><w:sz w:val="14"/><w:sz-cs w:val="24"/><w:lang w:val="EN-CA" w:fareast="EN-US"/></w:rPr></w:pPr><w:r wsp:rsidRPr="00485D2A"><w:rPr><w:rFonts w:ascii="Calibri" w:fareast="Times New Roman" w:h-ansi="Calibri"/><wx:font wx:val="Calibri"/><w:sz w:val="14"/><w:sz-cs w:val="24"/><w:lang w:val="EN-CA" w:fareast="EN-US"/></w:rPr><w:t>ns</w:t></w:r></w:p></w:tc><w:tc><w:tcPr><w:tcW w:w="1277" w:type="dxa"/><w:tcBorders><w:top w:val="nil"/><w:left w:val="nil"/><w:bottom w:val="nil"/><w:right w:val="nil"/></w:tcBorders><w:shd w:val="clear" w:color="auto" w:fill="auto"/><w:noWrap/><w:vAlign w:val="bottom"/></w:tcPr><w:p wsp:rsidR="00485D2A" wsp:rsidRPr="00485D2A" wsp:rsidRDefault="00485D2A" wsp:rsidP="00485D2A"><w:pPr><w:rPr><w:rFonts w:ascii="Calibri" w:fareast="Times New Roman" w:h-ansi="Calibri"/><wx:font wx:val="Calibri"/><w:sz w:val="14"/><w:sz-cs w:val="24"/><w:lang w:val="EN-CA" w:fareast="EN-US"/></w:rPr></w:pPr><w:r wsp:rsidRPr="00485D2A"><w:rPr><w:rFonts w:ascii="Calibri" w:fareast="Times New Roman" w:h-ansi="Calibri"/><wx:font wx:val="Calibri"/><w:sz w:val="14"/><w:sz-cs w:val="24"/><w:lang w:val="EN-CA" w:fareast="EN-US"/></w:rPr><w:t>ns</w:t></w:r></w:p></w:tc></w:tr><w:tr wsp:rsidR="00485D2A" wsp:rsidRPr="00C779A0" wsp:rsidTr="004E7C10"><w:trPr><w:trHeight w:val="300"/></w:trPr><w:tc><w:tcPr><w:tcW w:w="1291" w:type="dxa"/><w:tcBorders><w:top w:val="nil"/><w:left w:val="nil"/><w:bottom w:val="nil"/><w:right w:val="nil"/></w:tcBorders><w:shd w:val="clear" w:color="auto" w:fill="auto"/><w:noWrap/><w:vAlign w:val="bottom"/></w:tcPr><w:p wsp:rsidR="00485D2A" wsp:rsidRPr="00485D2A" wsp:rsidRDefault="00485D2A" wsp:rsidP="00485D2A"><w:pPr><w:rPr><w:rFonts w:ascii="Calibri" w:fareast="Times New Roman" w:h-ansi="Calibri"/><wx:font wx:val="Calibri"/><w:b/><w:b-cs/><w:color w:val="000000"/><w:sz w:val="14"/><w:sz-cs w:val="24"/><w:lang w:val="EN-CA" w:fareast="EN-US"/></w:rPr></w:pPr><w:r wsp:rsidRPr="00485D2A"><w:rPr><w:rFonts w:ascii="Calibri" w:fareast="Times New Roman" w:h-ansi="Calibri"/><wx:font wx:val="Calibri"/><w:b/><w:b-cs/><w:color w:val="000000"/><w:sz w:val="14"/><w:sz-cs w:val="24"/><w:lang w:val="EN-CA" w:fareast="EN-US"/></w:rPr><w:t>IL-13</w:t></w:r></w:p></w:tc><w:tc><w:tcPr><w:tcW w:w="851" w:type="dxa"/><w:tcBorders><w:top w:val="nil"/><w:left w:val="nil"/><w:bottom w:val="nil"/><w:right w:val="nil"/></w:tcBorders><w:shd w:val="clear" w:color="auto" w:fill="auto"/><w:noWrap/><w:vAlign w:val="bottom"/></w:tcPr><w:p wsp:rsidR="00485D2A" wsp:rsidRPr="00485D2A" wsp:rsidRDefault="00485D2A" wsp:rsidP="00485D2A"><w:pPr><w:jc w:val="right"/><w:rPr><w:rFonts w:ascii="Calibri" w:fareast="Times New Roman" w:h-ansi="Calibri"/><wx:font wx:val="Calibri"/><w:sz w:val="14"/><w:sz-cs w:val="24"/><w:lang w:val="EN-CA" w:fareast="EN-US"/></w:rPr></w:pPr><w:r wsp:rsidRPr="00485D2A"><w:rPr><w:rFonts w:ascii="Calibri" w:fareast="Times New Roman" w:h-ansi="Calibri"/><wx:font wx:val="Calibri"/><w:sz w:val="14"/><w:sz-cs w:val="24"/><w:lang w:val="EN-CA" w:fareast="EN-US"/></w:rPr><w:t>0.6566</w:t></w:r></w:p></w:tc><w:tc><w:tcPr><w:tcW w:w="993" w:type="dxa"/><w:tcBorders><w:top w:val="nil"/><w:left w:val="nil"/><w:bottom w:val="nil"/><w:right w:val="nil"/></w:tcBorders><w:shd w:val="clear" w:color="auto" w:fill="auto"/><w:noWrap/><w:vAlign w:val="bottom"/></w:tcPr><w:p wsp:rsidR="00485D2A" wsp:rsidRPr="00485D2A" wsp:rsidRDefault="00485D2A" wsp:rsidP="00485D2A"><w:pPr><w:jc w:val="right"/><w:rPr><w:rFonts w:ascii="Calibri" w:fareast="Times New Roman" w:h-ansi="Calibri"/><wx:font wx:val="Calibri"/><w:sz w:val="14"/><w:sz-cs w:val="24"/><w:lang w:val="EN-CA" w:fareast="EN-US"/></w:rPr></w:pPr><w:r wsp:rsidRPr="00485D2A"><w:rPr><w:rFonts w:ascii="Calibri" w:fareast="Times New Roman" w:h-ansi="Calibri"/><wx:font wx:val="Calibri"/><w:sz w:val="14"/><w:sz-cs w:val="24"/><w:lang w:val="EN-CA" w:fareast="EN-US"/></w:rPr><w:t>0.5351</w:t></w:r></w:p></w:tc><w:tc><w:tcPr><w:tcW w:w="1276" w:type="dxa"/><w:tcBorders><w:top w:val="nil"/><w:left w:val="nil"/><w:bottom w:val="nil"/><w:right w:val="nil"/></w:tcBorders><w:shd w:val="clear" w:color="auto" w:fill="auto"/><w:noWrap/><w:vAlign w:val="bottom"/></w:tcPr><w:p wsp:rsidR="00485D2A" wsp:rsidRPr="00485D2A" wsp:rsidRDefault="00485D2A" wsp:rsidP="00485D2A"><w:pPr><w:rPr><w:rFonts w:ascii="Calibri" w:fareast="Times New Roman" w:h-ansi="Calibri"/><wx:font wx:val="Calibri"/><w:sz w:val="14"/><w:sz-cs w:val="24"/><w:lang w:val="EN-CA" w:fareast="EN-US"/></w:rPr></w:pPr><w:r wsp:rsidRPr="00485D2A"><w:rPr><w:rFonts w:ascii="Calibri" w:fareast="Times New Roman" w:h-ansi="Calibri"/><wx:font wx:val="Calibri"/><w:sz w:val="14"/><w:sz-cs w:val="24"/><w:lang w:val="EN-CA" w:fareast="EN-US"/></w:rPr><w:t>43.8 ± 2.53</w:t></w:r></w:p></w:tc><w:tc><w:tcPr><w:tcW w:w="1275" w:type="dxa"/><w:tcBorders><w:top w:val="nil"/><w:left w:val="nil"/><w:bottom w:val="nil"/><w:right w:val="nil"/></w:tcBorders><w:shd w:val="clear" w:color="auto" w:fill="auto"/><w:noWrap/><w:vAlign w:val="bottom"/></w:tcPr><w:p wsp:rsidR="00485D2A" wsp:rsidRPr="00485D2A" wsp:rsidRDefault="00485D2A" wsp:rsidP="00485D2A"><w:pPr><w:rPr><w:rFonts w:ascii="Calibri" w:fareast="Times New Roman" w:h-ansi="Calibri"/><wx:font wx:val="Calibri"/><w:sz w:val="14"/><w:sz-cs w:val="24"/><w:lang w:val="EN-CA" w:fareast="EN-US"/></w:rPr></w:pPr><w:r wsp:rsidRPr="00485D2A"><w:rPr><w:rFonts w:ascii="Calibri" w:fareast="Times New Roman" w:h-ansi="Calibri"/><wx:font wx:val="Calibri"/><w:sz w:val="14"/><w:sz-cs w:val="24"/><w:lang w:val="EN-CA" w:fareast="EN-US"/></w:rPr><w:t>47.15 ± 4.07</w:t></w:r></w:p></w:tc><w:tc><w:tcPr><w:tcW w:w="1276" w:type="dxa"/><w:tcBorders><w:top w:val="nil"/><w:left w:val="nil"/><w:bottom w:val="nil"/><w:right w:val="nil"/></w:tcBorders><w:shd w:val="clear" w:color="auto" w:fill="auto"/><w:noWrap/><w:vAlign w:val="bottom"/></w:tcPr><w:p wsp:rsidR="00485D2A" wsp:rsidRPr="00485D2A" wsp:rsidRDefault="00485D2A" wsp:rsidP="00485D2A"><w:pPr><w:rPr><w:rFonts w:ascii="Calibri" w:fareast="Times New Roman" w:h-ansi="Calibri"/><wx:font wx:val="Calibri"/><w:sz w:val="14"/><w:sz-cs w:val="24"/><w:lang w:val="EN-CA" w:fareast="EN-US"/></w:rPr></w:pPr><w:r wsp:rsidRPr="00485D2A"><w:rPr><w:rFonts w:ascii="Calibri" w:fareast="Times New Roman" w:h-ansi="Calibri"/><wx:font wx:val="Calibri"/><w:sz w:val="14"/><w:sz-cs w:val="24"/><w:lang w:val="EN-CA" w:fareast="EN-US"/></w:rPr><w:t>45.38 ± 3.14</w:t></w:r></w:p></w:tc><w:tc><w:tcPr><w:tcW w:w="1276" w:type="dxa"/><w:tcBorders><w:top w:val="nil"/><w:left w:val="nil"/><w:bottom w:val="nil"/><w:right w:val="nil"/></w:tcBorders><w:shd w:val="clear" w:color="auto" w:fill="auto"/><w:noWrap/><w:vAlign w:val="bottom"/></w:tcPr><w:p wsp:rsidR="00485D2A" wsp:rsidRPr="00485D2A" wsp:rsidRDefault="00485D2A" wsp:rsidP="00485D2A"><w:pPr><w:rPr><w:rFonts w:ascii="Calibri" w:fareast="Times New Roman" w:h-ansi="Calibri"/><wx:font wx:val="Calibri"/><w:sz w:val="14"/><w:sz-cs w:val="24"/><w:lang w:val="EN-CA" w:fareast="EN-US"/></w:rPr></w:pPr><w:r wsp:rsidRPr="00485D2A"><w:rPr><w:rFonts w:ascii="Calibri" w:fareast="Times New Roman" w:h-ansi="Calibri"/><wx:font wx:val="Calibri"/><w:sz w:val="14"/><w:sz-cs w:val="24"/><w:lang w:val="EN-CA" w:fareast="EN-US"/></w:rPr><w:t>49.29 ± 2.88</w:t></w:r></w:p></w:tc><w:tc><w:tcPr><w:tcW w:w="1277" w:type="dxa"/><w:tcBorders><w:top w:val="nil"/><w:left w:val="nil"/><w:bottom w:val="nil"/><w:right w:val="nil"/></w:tcBorders><w:shd w:val="clear" w:color="auto" w:fill="auto"/><w:noWrap/><w:vAlign w:val="bottom"/></w:tcPr><w:p wsp:rsidR="00485D2A" wsp:rsidRPr="00485D2A" wsp:rsidRDefault="00485D2A" wsp:rsidP="00485D2A"><w:pPr><w:rPr><w:rFonts w:ascii="Calibri" w:fareast="Times New Roman" w:h-ansi="Calibri"/><wx:font wx:val="Calibri"/><w:sz w:val="14"/><w:sz-cs w:val="24"/><w:lang w:val="EN-CA" w:fareast="EN-US"/></w:rPr></w:pPr><w:r wsp:rsidRPr="00485D2A"><w:rPr><w:rFonts w:ascii="Calibri" w:fareast="Times New Roman" w:h-ansi="Calibri"/><wx:font wx:val="Calibri"/><w:sz w:val="14"/><w:sz-cs w:val="24"/><w:lang w:val="EN-CA" w:fareast="EN-US"/></w:rPr><w:t>ns</w:t></w:r></w:p></w:tc><w:tc><w:tcPr><w:tcW w:w="1274" w:type="dxa"/><w:tcBorders><w:top w:val="nil"/><w:left w:val="nil"/><w:bottom w:val="nil"/><w:right w:val="nil"/></w:tcBorders><w:shd w:val="clear" w:color="auto" w:fill="auto"/><w:noWrap/><w:vAlign w:val="bottom"/></w:tcPr><w:p wsp:rsidR="00485D2A" wsp:rsidRPr="00485D2A" wsp:rsidRDefault="00485D2A" wsp:rsidP="00485D2A"><w:pPr><w:rPr><w:rFonts w:ascii="Calibri" w:fareast="Times New Roman" w:h-ansi="Calibri"/><wx:font wx:val="Calibri"/><w:sz w:val="14"/><w:sz-cs w:val="24"/><w:lang w:val="EN-CA" w:fareast="EN-US"/></w:rPr></w:pPr><w:r wsp:rsidRPr="00485D2A"><w:rPr><w:rFonts w:ascii="Calibri" w:fareast="Times New Roman" w:h-ansi="Calibri"/><wx:font wx:val="Calibri"/><w:sz w:val="14"/><w:sz-cs w:val="24"/><w:lang w:val="EN-CA" w:fareast="EN-US"/></w:rPr><w:t>ns</w:t></w:r></w:p></w:tc><w:tc><w:tcPr><w:tcW w:w="993" w:type="dxa"/><w:tcBorders><w:top w:val="nil"/><w:left w:val="nil"/><w:bottom w:val="nil"/><w:right w:val="nil"/></w:tcBorders><w:shd w:val="clear" w:color="auto" w:fill="auto"/><w:noWrap/><w:vAlign w:val="bottom"/></w:tcPr><w:p wsp:rsidR="00485D2A" wsp:rsidRPr="00485D2A" wsp:rsidRDefault="00485D2A" wsp:rsidP="00485D2A"><w:pPr><w:rPr><w:rFonts w:ascii="Calibri" w:fareast="Times New Roman" w:h-ansi="Calibri"/><wx:font wx:val="Calibri"/><w:sz w:val="14"/><w:sz-cs w:val="24"/><w:lang w:val="EN-CA" w:fareast="EN-US"/></w:rPr></w:pPr><w:r wsp:rsidRPr="00485D2A"><w:rPr><w:rFonts w:ascii="Calibri" w:fareast="Times New Roman" w:h-ansi="Calibri"/><wx:font wx:val="Calibri"/><w:sz w:val="14"/><w:sz-cs w:val="24"/><w:lang w:val="EN-CA" w:fareast="EN-US"/></w:rPr><w:t>ns</w:t></w:r></w:p></w:tc><w:tc><w:tcPr><w:tcW w:w="1277" w:type="dxa"/><w:tcBorders><w:top w:val="nil"/><w:left w:val="nil"/><w:bottom w:val="nil"/><w:right w:val="nil"/></w:tcBorders><w:shd w:val="clear" w:color="auto" w:fill="auto"/><w:noWrap/><w:vAlign w:val="bottom"/></w:tcPr><w:p wsp:rsidR="00485D2A" wsp:rsidRPr="00485D2A" wsp:rsidRDefault="00485D2A" wsp:rsidP="00485D2A"><w:pPr><w:rPr><w:rFonts w:ascii="Calibri" w:fareast="Times New Roman" w:h-ansi="Calibri"/><wx:font wx:val="Calibri"/><w:sz w:val="14"/><w:sz-cs w:val="24"/><w:lang w:val="EN-CA" w:fareast="EN-US"/></w:rPr></w:pPr><w:r wsp:rsidRPr="00485D2A"><w:rPr><w:rFonts w:ascii="Calibri" w:fareast="Times New Roman" w:h-ansi="Calibri"/><wx:font wx:val="Calibri"/><w:sz w:val="14"/><w:sz-cs w:val="24"/><w:lang w:val="EN-CA" w:fareast="EN-US"/></w:rPr><w:t>ns</w:t></w:r></w:p></w:tc></w:tr><w:tr wsp:rsidR="00485D2A" wsp:rsidRPr="00C779A0" wsp:rsidTr="004E7C10"><w:trPr><w:trHeight w:val="300"/></w:trPr><w:tc><w:tcPr><w:tcW w:w="1291" w:type="dxa"/><w:tcBorders><w:top w:val="nil"/><w:left w:val="nil"/><w:bottom w:val="nil"/><w:right w:val="nil"/></w:tcBorders><w:shd w:val="clear" w:color="auto" w:fill="auto"/><w:noWrap/><w:vAlign w:val="bottom"/></w:tcPr><w:p wsp:rsidR="00485D2A" wsp:rsidRPr="00485D2A" wsp:rsidRDefault="00485D2A" wsp:rsidP="00485D2A"><w:pPr><w:rPr><w:rFonts w:ascii="Calibri" w:fareast="Times New Roman" w:h-ansi="Calibri"/><wx:font wx:val="Calibri"/><w:b/><w:b-cs/><w:color w:val="000000"/><w:sz w:val="14"/><w:sz-cs w:val="24"/><w:lang w:val="EN-CA" w:fareast="EN-US"/></w:rPr></w:pPr><w:r wsp:rsidRPr="00485D2A"><w:rPr><w:rFonts w:ascii="Calibri" w:fareast="Times New Roman" w:h-ansi="Calibri"/><wx:font wx:val="Calibri"/><w:b/><w:b-cs/><w:color w:val="000000"/><w:sz w:val="14"/><w:sz-cs w:val="24"/><w:lang w:val="EN-CA" w:fareast="EN-US"/></w:rPr><w:t>IL-15</w:t></w:r></w:p></w:tc><w:tc><w:tcPr><w:tcW w:w="851" w:type="dxa"/><w:tcBorders><w:top w:val="nil"/><w:left w:val="nil"/><w:bottom w:val="nil"/><w:right w:val="nil"/></w:tcBorders><w:shd w:val="clear" w:color="auto" w:fill="auto"/><w:noWrap/><w:vAlign w:val="bottom"/></w:tcPr><w:p wsp:rsidR="00485D2A" wsp:rsidRPr="00485D2A" wsp:rsidRDefault="00485D2A" wsp:rsidP="00485D2A"><w:pPr><w:jc w:val="right"/><w:rPr><w:rFonts w:ascii="Calibri" w:fareast="Times New Roman" w:h-ansi="Calibri"/><wx:font wx:val="Calibri"/><w:sz w:val="14"/><w:sz-cs w:val="24"/><w:lang w:val="EN-CA" w:fareast="EN-US"/></w:rPr></w:pPr><w:r wsp:rsidRPr="00485D2A"><w:rPr><w:rFonts w:ascii="Calibri" w:fareast="Times New Roman" w:h-ansi="Calibri"/><wx:font wx:val="Calibri"/><w:sz w:val="14"/><w:sz-cs w:val="24"/><w:lang w:val="EN-CA" w:fareast="EN-US"/></w:rPr><w:t>0.5564</w:t></w:r></w:p></w:tc><w:tc><w:tcPr><w:tcW w:w="993" w:type="dxa"/><w:tcBorders><w:top w:val="nil"/><w:left w:val="nil"/><w:bottom w:val="nil"/><w:right w:val="nil"/></w:tcBorders><w:shd w:val="clear" w:color="auto" w:fill="auto"/><w:noWrap/><w:vAlign w:val="bottom"/></w:tcPr><w:p wsp:rsidR="00485D2A" wsp:rsidRPr="00485D2A" wsp:rsidRDefault="00485D2A" wsp:rsidP="00485D2A"><w:pPr><w:rPr><w:rFonts w:ascii="Calibri" w:fareast="Times New Roman" w:h-ansi="Calibri"/><wx:font wx:val="Calibri"/><w:sz w:val="14"/><w:sz-cs w:val="24"/><w:lang w:val="EN-CA" w:fareast="EN-US"/></w:rPr></w:pPr><w:r wsp:rsidRPr="00485D2A"><w:rPr><w:rFonts w:ascii="Calibri" w:fareast="Times New Roman" w:h-ansi="Calibri"/><wx:font wx:val="Calibri"/><w:sz w:val="14"/><w:sz-cs w:val="24"/><w:lang w:val="EN-CA" w:fareast="EN-US"/></w:rPr><w:t>&lt; 0.0001</w:t></w:r></w:p></w:tc><w:tc><w:tcPr><w:tcW w:w="1276" w:type="dxa"/><w:tcBorders><w:top w:val="nil"/><w:left w:val="nil"/><w:bottom w:val="nil"/><w:right w:val="nil"/></w:tcBorders><w:shd w:val="clear" w:color="auto" w:fill="auto"/><w:noWrap/><w:vAlign w:val="bottom"/></w:tcPr><w:p wsp:rsidR="00485D2A" wsp:rsidRPr="00485D2A" wsp:rsidRDefault="00485D2A" wsp:rsidP="00485D2A"><w:pPr><w:rPr><w:rFonts w:ascii="Calibri" w:fareast="Times New Roman" w:h-ansi="Calibri"/><wx:font wx:val="Calibri"/><w:sz w:val="14"/><w:sz-cs w:val="24"/><w:lang w:val="EN-CA" w:fareast="EN-US"/></w:rPr></w:pPr><w:r wsp:rsidRPr="00485D2A"><w:rPr><w:rFonts w:ascii="Calibri" w:fareast="Times New Roman" w:h-ansi="Calibri"/><wx:font wx:val="Calibri"/><w:sz w:val="14"/><w:sz-cs w:val="24"/><w:lang w:val="EN-CA" w:fareast="EN-US"/></w:rPr><w:t>175.9 ± 103.7</w:t></w:r></w:p></w:tc><w:tc><w:tcPr><w:tcW w:w="1275" w:type="dxa"/><w:tcBorders><w:top w:val="nil"/><w:left w:val="nil"/><w:bottom w:val="nil"/><w:right w:val="nil"/></w:tcBorders><w:shd w:val="clear" w:color="auto" w:fill="auto"/><w:noWrap/><w:vAlign w:val="bottom"/></w:tcPr><w:p wsp:rsidR="00485D2A" wsp:rsidRPr="00485D2A" wsp:rsidRDefault="00485D2A" wsp:rsidP="00485D2A"><w:pPr><w:rPr><w:rFonts w:ascii="Calibri" w:fareast="Times New Roman" w:h-ansi="Calibri"/><wx:font wx:val="Calibri"/><w:sz w:val="14"/><w:sz-cs w:val="24"/><w:lang w:val="EN-CA" w:fareast="EN-US"/></w:rPr></w:pPr><w:r wsp:rsidRPr="00485D2A"><w:rPr><w:rFonts w:ascii="Calibri" w:fareast="Times New Roman" w:h-ansi="Calibri"/><wx:font wx:val="Calibri"/><w:sz w:val="14"/><w:sz-cs w:val="24"/><w:lang w:val="EN-CA" w:fareast="EN-US"/></w:rPr><w:t>246.2 ± 112.9</w:t></w:r></w:p></w:tc><w:tc><w:tcPr><w:tcW w:w="1276" w:type="dxa"/><w:tcBorders><w:top w:val="nil"/><w:left w:val="nil"/><w:bottom w:val="nil"/><w:right w:val="nil"/></w:tcBorders><w:shd w:val="clear" w:color="auto" w:fill="auto"/><w:noWrap/><w:vAlign w:val="bottom"/></w:tcPr><w:p wsp:rsidR="00485D2A" wsp:rsidRPr="00485D2A" wsp:rsidRDefault="00485D2A" wsp:rsidP="00485D2A"><w:pPr><w:rPr><w:rFonts w:ascii="Calibri" w:fareast="Times New Roman" w:h-ansi="Calibri"/><wx:font wx:val="Calibri"/><w:sz w:val="14"/><w:sz-cs w:val="24"/><w:lang w:val="EN-CA" w:fareast="EN-US"/></w:rPr></w:pPr><w:r wsp:rsidRPr="00485D2A"><w:rPr><w:rFonts w:ascii="Calibri" w:fareast="Times New Roman" w:h-ansi="Calibri"/><wx:font wx:val="Calibri"/><w:sz w:val="14"/><w:sz-cs w:val="24"/><w:lang w:val="EN-CA" w:fareast="EN-US"/></w:rPr><w:t>66.54 ± 15.52</w:t></w:r></w:p></w:tc><w:tc><w:tcPr><w:tcW w:w="1276" w:type="dxa"/><w:tcBorders><w:top w:val="nil"/><w:left w:val="nil"/><w:bottom w:val="nil"/><w:right w:val="nil"/></w:tcBorders><w:shd w:val="clear" w:color="auto" w:fill="auto"/><w:noWrap/><w:vAlign w:val="bottom"/></w:tcPr><w:p wsp:rsidR="00485D2A" wsp:rsidRPr="00485D2A" wsp:rsidRDefault="00485D2A" wsp:rsidP="00485D2A"><w:pPr><w:rPr><w:rFonts w:ascii="Calibri" w:fareast="Times New Roman" w:h-ansi="Calibri"/><wx:font wx:val="Calibri"/><w:sz w:val="14"/><w:sz-cs w:val="24"/><w:lang w:val="EN-CA" w:fareast="EN-US"/></w:rPr></w:pPr><w:r wsp:rsidRPr="00485D2A"><w:rPr><w:rFonts w:ascii="Calibri" w:fareast="Times New Roman" w:h-ansi="Calibri"/><wx:font wx:val="Calibri"/><w:sz w:val="14"/><w:sz-cs w:val="24"/><w:lang w:val="EN-CA" w:fareast="EN-US"/></w:rPr><w:t>336.1 ± 223.6</w:t></w:r></w:p></w:tc><w:tc><w:tcPr><w:tcW w:w="1277" w:type="dxa"/><w:tcBorders><w:top w:val="nil"/><w:left w:val="nil"/><w:bottom w:val="nil"/><w:right w:val="nil"/></w:tcBorders><w:shd w:val="clear" w:color="auto" w:fill="auto"/><w:noWrap/><w:vAlign w:val="bottom"/></w:tcPr><w:p wsp:rsidR="00485D2A" wsp:rsidRPr="00485D2A" wsp:rsidRDefault="00485D2A" wsp:rsidP="00485D2A"><w:pPr><w:rPr><w:rFonts w:ascii="Calibri" w:fareast="Times New Roman" w:h-ansi="Calibri"/><wx:font wx:val="Calibri"/><w:sz w:val="14"/><w:sz-cs w:val="24"/><w:lang w:val="EN-CA" w:fareast="EN-US"/></w:rPr></w:pPr><w:r wsp:rsidRPr="00485D2A"><w:rPr><w:rFonts w:ascii="Calibri" w:fareast="Times New Roman" w:h-ansi="Calibri"/><wx:font wx:val="Calibri"/><w:sz w:val="14"/><w:sz-cs w:val="24"/><w:lang w:val="EN-CA" w:fareast="EN-US"/></w:rPr><w:t>ns</w:t></w:r></w:p></w:tc><w:tc><w:tcPr><w:tcW w:w="1274" w:type="dxa"/><w:tcBorders><w:top w:val="nil"/><w:left w:val="nil"/><w:bottom w:val="nil"/><w:right w:val="nil"/></w:tcBorders><w:shd w:val="clear" w:color="auto" w:fill="auto"/><w:noWrap/><w:vAlign w:val="bottom"/></w:tcPr><w:p wsp:rsidR="00485D2A" wsp:rsidRPr="00485D2A" wsp:rsidRDefault="00485D2A" wsp:rsidP="00485D2A"><w:pPr><w:rPr><w:rFonts w:ascii="Calibri" w:fareast="Times New Roman" w:h-ansi="Calibri"/><wx:font wx:val="Calibri"/><w:sz w:val="14"/><w:sz-cs w:val="24"/><w:lang w:val="EN-CA" w:fareast="EN-US"/></w:rPr></w:pPr><w:r wsp:rsidRPr="00485D2A"><w:rPr><w:rFonts w:ascii="Calibri" w:fareast="Times New Roman" w:h-ansi="Calibri"/><wx:font wx:val="Calibri"/><w:sz w:val="14"/><w:sz-cs w:val="24"/><w:lang w:val="EN-CA" w:fareast="EN-US"/></w:rPr><w:t>ns</w:t></w:r></w:p></w:tc><w:tc><w:tcPr><w:tcW w:w="993" w:type="dxa"/><w:tcBorders><w:top w:val="nil"/><w:left w:val="nil"/><w:bottom w:val="nil"/><w:right w:val="nil"/></w:tcBorders><w:shd w:val="clear" w:color="auto" w:fill="auto"/><w:noWrap/><w:vAlign w:val="bottom"/></w:tcPr><w:p wsp:rsidR="00485D2A" wsp:rsidRPr="00485D2A" wsp:rsidRDefault="00485D2A" wsp:rsidP="00485D2A"><w:pPr><w:rPr><w:rFonts w:ascii="Calibri" w:fareast="Times New Roman" w:h-ansi="Calibri"/><wx:font wx:val="Calibri"/><w:sz w:val="14"/><w:sz-cs w:val="24"/><w:lang w:val="EN-CA" w:fareast="EN-US"/></w:rPr></w:pPr><w:r wsp:rsidRPr="00485D2A"><w:rPr><w:rFonts w:ascii="Calibri" w:fareast="Times New Roman" w:h-ansi="Calibri"/><wx:font wx:val="Calibri"/><w:sz w:val="14"/><w:sz-cs w:val="24"/><w:lang w:val="EN-CA" w:fareast="EN-US"/></w:rPr><w:t>ns</w:t></w:r></w:p></w:tc><w:tc><w:tcPr><w:tcW w:w="1277" w:type="dxa"/><w:tcBorders><w:top w:val="nil"/><w:left w:val="nil"/><w:bottom w:val="nil"/><w:right w:val="nil"/></w:tcBorders><w:shd w:val="clear" w:color="auto" w:fill="auto"/><w:noWrap/><w:vAlign w:val="bottom"/></w:tcPr><w:p wsp:rsidR="00485D2A" wsp:rsidRPr="00485D2A" wsp:rsidRDefault="00485D2A" wsp:rsidP="00485D2A"><w:pPr><w:rPr><w:rFonts w:ascii="Calibri" w:fareast="Times New Roman" w:h-ansi="Calibri"/><wx:font wx:val="Calibri"/><w:sz w:val="14"/><w:sz-cs w:val="24"/><w:lang w:val="EN-CA" w:fareast="EN-US"/></w:rPr></w:pPr><w:r wsp:rsidRPr="00485D2A"><w:rPr><w:rFonts w:ascii="Calibri" w:fareast="Times New Roman" w:h-ansi="Calibri"/><wx:font wx:val="Calibri"/><w:sz w:val="14"/><w:sz-cs w:val="24"/><w:lang w:val="EN-CA" w:fareast="EN-US"/></w:rPr><w:t>ns</w:t></w:r></w:p></w:tc></w:tr><w:tr wsp:rsidR="00485D2A" wsp:rsidRPr="00C779A0" wsp:rsidTr="004E7C10"><w:trPr><w:trHeight w:val="300"/></w:trPr><w:tc><w:tcPr><w:tcW w:w="1291" w:type="dxa"/><w:tcBorders><w:top w:val="nil"/><w:left w:val="nil"/><w:bottom w:val="nil"/><w:right w:val="nil"/></w:tcBorders><w:shd w:val="clear" w:color="auto" w:fill="auto"/><w:noWrap/><w:vAlign w:val="bottom"/></w:tcPr><w:p wsp:rsidR="00485D2A" wsp:rsidRPr="00485D2A" wsp:rsidRDefault="00485D2A" wsp:rsidP="00485D2A"><w:pPr><w:rPr><w:rFonts w:ascii="Calibri" w:fareast="Times New Roman" w:h-ansi="Calibri"/><wx:font wx:val="Calibri"/><w:b/><w:b-cs/><w:color w:val="000000"/><w:sz w:val="14"/><w:sz-cs w:val="24"/><w:lang w:val="EN-CA" w:fareast="EN-US"/></w:rPr></w:pPr><w:r wsp:rsidRPr="00485D2A"><w:rPr><w:rFonts w:ascii="Calibri" w:fareast="Times New Roman" w:h-ansi="Calibri"/><wx:font wx:val="Calibri"/><w:b/><w:b-cs/><w:color w:val="000000"/><w:sz w:val="14"/><w:sz-cs w:val="24"/><w:lang w:val="EN-CA" w:fareast="EN-US"/></w:rPr><w:t>IL-17</w:t></w:r></w:p></w:tc><w:tc><w:tcPr><w:tcW w:w="851" w:type="dxa"/><w:tcBorders><w:top w:val="nil"/><w:left w:val="nil"/><w:bottom w:val="nil"/><w:right w:val="nil"/></w:tcBorders><w:shd w:val="clear" w:color="auto" w:fill="auto"/><w:noWrap/><w:vAlign w:val="bottom"/></w:tcPr><w:p wsp:rsidR="00485D2A" wsp:rsidRPr="00485D2A" wsp:rsidRDefault="00485D2A" wsp:rsidP="00485D2A"><w:pPr><w:jc w:val="right"/><w:rPr><w:rFonts w:ascii="Calibri" w:fareast="Times New Roman" w:h-ansi="Calibri"/><wx:font wx:val="Calibri"/><w:sz w:val="14"/><w:sz-cs w:val="24"/><w:lang w:val="EN-CA" w:fareast="EN-US"/></w:rPr></w:pPr><w:r wsp:rsidRPr="00485D2A"><w:rPr><w:rFonts w:ascii="Calibri" w:fareast="Times New Roman" w:h-ansi="Calibri"/><wx:font wx:val="Calibri"/><w:sz w:val="14"/><w:sz-cs w:val="24"/><w:lang w:val="EN-CA" w:fareast="EN-US"/></w:rPr><w:t>0.0419</w:t></w:r></w:p></w:tc><w:tc><w:tcPr><w:tcW w:w="993" w:type="dxa"/><w:tcBorders><w:top w:val="nil"/><w:left w:val="nil"/><w:bottom w:val="nil"/><w:right w:val="nil"/></w:tcBorders><w:shd w:val="clear" w:color="auto" w:fill="auto"/><w:noWrap/><w:vAlign w:val="bottom"/></w:tcPr><w:p wsp:rsidR="00485D2A" wsp:rsidRPr="00485D2A" wsp:rsidRDefault="00485D2A" wsp:rsidP="00485D2A"><w:pPr><w:rPr><w:rFonts w:ascii="Calibri" w:fareast="Times New Roman" w:h-ansi="Calibri"/><wx:font wx:val="Calibri"/><w:sz w:val="14"/><w:sz-cs w:val="24"/><w:lang w:val="EN-CA" w:fareast="EN-US"/></w:rPr></w:pPr><w:r wsp:rsidRPr="00485D2A"><w:rPr><w:rFonts w:ascii="Calibri" w:fareast="Times New Roman" w:h-ansi="Calibri"/><wx:font wx:val="Calibri"/><w:sz w:val="14"/><w:sz-cs w:val="24"/><w:lang w:val="EN-CA" w:fareast="EN-US"/></w:rPr><w:t>&lt; 0.0001</w:t></w:r></w:p></w:tc><w:tc><w:tcPr><w:tcW w:w="1276" w:type="dxa"/><w:tcBorders><w:top w:val="nil"/><w:left w:val="nil"/><w:bottom w:val="nil"/><w:right w:val="nil"/></w:tcBorders><w:shd w:val="clear" w:color="auto" w:fill="auto"/><w:noWrap/><w:vAlign w:val="bottom"/></w:tcPr><w:p wsp:rsidR="00485D2A" wsp:rsidRPr="00485D2A" wsp:rsidRDefault="00485D2A" wsp:rsidP="00485D2A"><w:pPr><w:rPr><w:rFonts w:ascii="Calibri" w:fareast="Times New Roman" w:h-ansi="Calibri"/><wx:font wx:val="Calibri"/><w:sz w:val="14"/><w:sz-cs w:val="24"/><w:lang w:val="EN-CA" w:fareast="EN-US"/></w:rPr></w:pPr><w:r wsp:rsidRPr="00485D2A"><w:rPr><w:rFonts w:ascii="Calibri" w:fareast="Times New Roman" w:h-ansi="Calibri"/><wx:font wx:val="Calibri"/><w:sz w:val="14"/><w:sz-cs w:val="24"/><w:lang w:val="EN-CA" w:fareast="EN-US"/></w:rPr><w:t>2.57 ± 0.25</w:t></w:r></w:p></w:tc><w:tc><w:tcPr><w:tcW w:w="1275" w:type="dxa"/><w:tcBorders><w:top w:val="nil"/><w:left w:val="nil"/><w:bottom w:val="nil"/><w:right w:val="nil"/></w:tcBorders><w:shd w:val="clear" w:color="auto" w:fill="auto"/><w:noWrap/><w:vAlign w:val="bottom"/></w:tcPr><w:p wsp:rsidR="00485D2A" wsp:rsidRPr="00485D2A" wsp:rsidRDefault="00485D2A" wsp:rsidP="00485D2A"><w:pPr><w:rPr><w:rFonts w:ascii="Calibri" w:fareast="Times New Roman" w:h-ansi="Calibri"/><wx:font wx:val="Calibri"/><w:sz w:val="14"/><w:sz-cs w:val="24"/><w:lang w:val="EN-CA" w:fareast="EN-US"/></w:rPr></w:pPr><w:r wsp:rsidRPr="00485D2A"><w:rPr><w:rFonts w:ascii="Calibri" w:fareast="Times New Roman" w:h-ansi="Calibri"/><wx:font wx:val="Calibri"/><w:sz w:val="14"/><w:sz-cs w:val="24"/><w:lang w:val="EN-CA" w:fareast="EN-US"/></w:rPr><w:t>8.41 ± 2.81</w:t></w:r></w:p></w:tc><w:tc><w:tcPr><w:tcW w:w="1276" w:type="dxa"/><w:tcBorders><w:top w:val="nil"/><w:left w:val="nil"/><w:bottom w:val="nil"/><w:right w:val="nil"/></w:tcBorders><w:shd w:val="clear" w:color="auto" w:fill="auto"/><w:noWrap/><w:vAlign w:val="bottom"/></w:tcPr><w:p wsp:rsidR="00485D2A" wsp:rsidRPr="00485D2A" wsp:rsidRDefault="00485D2A" wsp:rsidP="00485D2A"><w:pPr><w:rPr><w:rFonts w:ascii="Calibri" w:fareast="Times New Roman" w:h-ansi="Calibri"/><wx:font wx:val="Calibri"/><w:sz w:val="14"/><w:sz-cs w:val="24"/><w:lang w:val="EN-CA" w:fareast="EN-US"/></w:rPr></w:pPr><w:r wsp:rsidRPr="00485D2A"><w:rPr><w:rFonts w:ascii="Calibri" w:fareast="Times New Roman" w:h-ansi="Calibri"/><wx:font wx:val="Calibri"/><w:sz w:val="14"/><w:sz-cs w:val="24"/><w:lang w:val="EN-CA" w:fareast="EN-US"/></w:rPr><w:t>2.97 ± 0.43</w:t></w:r></w:p></w:tc><w:tc><w:tcPr><w:tcW w:w="1276" w:type="dxa"/><w:tcBorders><w:top w:val="nil"/><w:left w:val="nil"/><w:bottom w:val="nil"/><w:right w:val="nil"/></w:tcBorders><w:shd w:val="clear" w:color="auto" w:fill="auto"/><w:noWrap/><w:vAlign w:val="bottom"/></w:tcPr><w:p wsp:rsidR="00485D2A" wsp:rsidRPr="00485D2A" wsp:rsidRDefault="00485D2A" wsp:rsidP="00485D2A"><w:pPr><w:rPr><w:rFonts w:ascii="Calibri" w:fareast="Times New Roman" w:h-ansi="Calibri"/><wx:font wx:val="Calibri"/><w:sz w:val="14"/><w:sz-cs w:val="24"/><w:lang w:val="EN-CA" w:fareast="EN-US"/></w:rPr></w:pPr><w:r wsp:rsidRPr="00485D2A"><w:rPr><w:rFonts w:ascii="Calibri" w:fareast="Times New Roman" w:h-ansi="Calibri"/><wx:font wx:val="Calibri"/><w:sz w:val="14"/><w:sz-cs w:val="24"/><w:lang w:val="EN-CA" w:fareast="EN-US"/></w:rPr><w:t>4.82 ± 1.11</w:t></w:r></w:p></w:tc><w:tc><w:tcPr><w:tcW w:w="1277" w:type="dxa"/><w:tcBorders><w:top w:val="nil"/><w:left w:val="nil"/><w:bottom w:val="nil"/><w:right w:val="nil"/></w:tcBorders><w:shd w:val="clear" w:color="auto" w:fill="auto"/><w:noWrap/><w:vAlign w:val="bottom"/></w:tcPr><w:p wsp:rsidR="00485D2A" wsp:rsidRPr="00485D2A" wsp:rsidRDefault="00485D2A" wsp:rsidP="00485D2A"><w:pPr><w:rPr><w:rFonts w:ascii="Calibri" w:fareast="Times New Roman" w:h-ansi="Calibri"/><wx:font wx:val="Calibri"/><w:sz w:val="14"/><w:sz-cs w:val="24"/><w:lang w:val="EN-CA" w:fareast="EN-US"/></w:rPr></w:pPr><w:r wsp:rsidRPr="00485D2A"><w:rPr><w:rFonts w:ascii="Calibri" w:fareast="Times New Roman" w:h-ansi="Calibri"/><wx:font wx:val="Calibri"/><w:sz w:val="14"/><w:sz-cs w:val="24"/><w:lang w:val="EN-CA" w:fareast="EN-US"/></w:rPr><w:t>#</w:t></w:r></w:p></w:tc><w:tc><w:tcPr><w:tcW w:w="1274" w:type="dxa"/><w:tcBorders><w:top w:val="nil"/><w:left w:val="nil"/><w:bottom w:val="nil"/><w:right w:val="nil"/></w:tcBorders><w:shd w:val="clear" w:color="auto" w:fill="auto"/><w:noWrap/><w:vAlign w:val="bottom"/></w:tcPr><w:p wsp:rsidR="00485D2A" wsp:rsidRPr="00485D2A" wsp:rsidRDefault="00485D2A" wsp:rsidP="00485D2A"><w:pPr><w:rPr><w:rFonts w:ascii="Calibri" w:fareast="Times New Roman" w:h-ansi="Calibri"/><wx:font wx:val="Calibri"/><w:sz w:val="14"/><w:sz-cs w:val="24"/><w:lang w:val="EN-CA" w:fareast="EN-US"/></w:rPr></w:pPr><w:r wsp:rsidRPr="00485D2A"><w:rPr><w:rFonts w:ascii="Calibri" w:fareast="Times New Roman" w:h-ansi="Calibri"/><wx:font wx:val="Calibri"/><w:sz w:val="14"/><w:sz-cs w:val="24"/><w:lang w:val="EN-CA" w:fareast="EN-US"/></w:rPr><w:t>ns</w:t></w:r></w:p></w:tc><w:tc><w:tcPr><w:tcW w:w="993" w:type="dxa"/><w:tcBorders><w:top w:val="nil"/><w:left w:val="nil"/><w:bottom w:val="nil"/><w:right w:val="nil"/></w:tcBorders><w:shd w:val="clear" w:color="auto" w:fill="auto"/><w:noWrap/><w:vAlign w:val="bottom"/></w:tcPr><w:p wsp:rsidR="00485D2A" wsp:rsidRPr="00485D2A" wsp:rsidRDefault="00485D2A" wsp:rsidP="00485D2A"><w:pPr><w:rPr><w:rFonts w:ascii="Calibri" w:fareast="Times New Roman" w:h-ansi="Calibri"/><wx:font wx:val="Calibri"/><w:sz w:val="14"/><w:sz-cs w:val="24"/><w:lang w:val="EN-CA" w:fareast="EN-US"/></w:rPr></w:pPr><w:r wsp:rsidRPr="00485D2A"><w:rPr><w:rFonts w:ascii="Calibri" w:fareast="Times New Roman" w:h-ansi="Calibri"/><wx:font wx:val="Calibri"/><w:sz w:val="14"/><w:sz-cs w:val="24"/><w:lang w:val="EN-CA" w:fareast="EN-US"/></w:rPr><w:t>ns</w:t></w:r></w:p></w:tc><w:tc><w:tcPr><w:tcW w:w="1277" w:type="dxa"/><w:tcBorders><w:top w:val="nil"/><w:left w:val="nil"/><w:bottom w:val="nil"/><w:right w:val="nil"/></w:tcBorders><w:shd w:val="clear" w:color="auto" w:fill="auto"/><w:noWrap/><w:vAlign w:val="bottom"/></w:tcPr><w:p wsp:rsidR="00485D2A" wsp:rsidRPr="00485D2A" wsp:rsidRDefault="00485D2A" wsp:rsidP="00485D2A"><w:pPr><w:rPr><w:rFonts w:ascii="Calibri" w:fareast="Times New Roman" w:h-ansi="Calibri"/><wx:font wx:val="Calibri"/><w:sz w:val="14"/><w:sz-cs w:val="24"/><w:lang w:val="EN-CA" w:fareast="EN-US"/></w:rPr></w:pPr><w:r wsp:rsidRPr="00485D2A"><w:rPr><w:rFonts w:ascii="Calibri" w:fareast="Times New Roman" w:h-ansi="Calibri"/><wx:font wx:val="Calibri"/><w:sz w:val="14"/><w:sz-cs w:val="24"/><w:lang w:val="EN-CA" w:fareast="EN-US"/></w:rPr><w:t>ns</w:t></w:r></w:p></w:tc></w:tr><w:tr wsp:rsidR="00485D2A" wsp:rsidRPr="00C779A0" wsp:rsidTr="004E7C10"><w:trPr><w:trHeight w:val="300"/></w:trPr><w:tc><w:tcPr><w:tcW w:w="1291" w:type="dxa"/><w:tcBorders><w:top w:val="nil"/><w:left w:val="nil"/><w:bottom w:val="nil"/><w:right w:val="nil"/></w:tcBorders><w:shd w:val="clear" w:color="auto" w:fill="auto"/><w:noWrap/><w:vAlign w:val="bottom"/></w:tcPr><w:p wsp:rsidR="00485D2A" wsp:rsidRPr="00485D2A" wsp:rsidRDefault="00485D2A" wsp:rsidP="00485D2A"><w:pPr><w:rPr><w:rFonts w:ascii="Calibri" w:fareast="Times New Roman" w:h-ansi="Calibri"/><wx:font wx:val="Calibri"/><w:b/><w:b-cs/><w:color w:val="000000"/><w:sz w:val="14"/><w:sz-cs w:val="24"/><w:lang w:val="EN-CA" w:fareast="EN-US"/></w:rPr></w:pPr><w:r wsp:rsidRPr="00485D2A"><w:rPr><w:rFonts w:ascii="Calibri" w:fareast="Times New Roman" w:h-ansi="Calibri"/><wx:font wx:val="Calibri"/><w:b/><w:b-cs/><w:color w:val="000000"/><w:sz w:val="14"/><w:sz-cs w:val="24"/><w:lang w:val="EN-CA" w:fareast="EN-US"/></w:rPr><w:t>IP-10</w:t></w:r></w:p></w:tc><w:tc><w:tcPr><w:tcW w:w="851" w:type="dxa"/><w:tcBorders><w:top w:val="nil"/><w:left w:val="nil"/><w:bottom w:val="nil"/><w:right w:val="nil"/></w:tcBorders><w:shd w:val="clear" w:color="auto" w:fill="auto"/><w:noWrap/><w:vAlign w:val="bottom"/></w:tcPr><w:p wsp:rsidR="00485D2A" wsp:rsidRPr="00485D2A" wsp:rsidRDefault="00485D2A" wsp:rsidP="00485D2A"><w:pPr><w:jc w:val="right"/><w:rPr><w:rFonts w:ascii="Calibri" w:fareast="Times New Roman" w:h-ansi="Calibri"/><wx:font wx:val="Calibri"/><w:sz w:val="14"/><w:sz-cs w:val="24"/><w:lang w:val="EN-CA" w:fareast="EN-US"/></w:rPr></w:pPr><w:r wsp:rsidRPr="00485D2A"><w:rPr><w:rFonts w:ascii="Calibri" w:fareast="Times New Roman" w:h-ansi="Calibri"/><wx:font wx:val="Calibri"/><w:sz w:val="14"/><w:sz-cs w:val="24"/><w:lang w:val="EN-CA" w:fareast="EN-US"/></w:rPr><w:t>0.0002</w:t></w:r></w:p></w:tc><w:tc><w:tcPr><w:tcW w:w="993" w:type="dxa"/><w:tcBorders><w:top w:val="nil"/><w:left w:val="nil"/><w:bottom w:val="nil"/><w:right w:val="nil"/></w:tcBorders><w:shd w:val="clear" w:color="auto" w:fill="auto"/><w:noWrap/><w:vAlign w:val="bottom"/></w:tcPr><w:p wsp:rsidR="00485D2A" wsp:rsidRPr="00485D2A" wsp:rsidRDefault="00485D2A" wsp:rsidP="00485D2A"><w:pPr><w:jc w:val="right"/><w:rPr><w:rFonts w:ascii="Calibri" w:fareast="Times New Roman" w:h-ansi="Calibri"/><wx:font wx:val="Calibri"/><w:sz w:val="14"/><w:sz-cs w:val="24"/><w:lang w:val="EN-CA" w:fareast="EN-US"/></w:rPr></w:pPr><w:r wsp:rsidRPr="00485D2A"><w:rPr><w:rFonts w:ascii="Calibri" w:fareast="Times New Roman" w:h-ansi="Calibri"/><wx:font wx:val="Calibri"/><w:sz w:val="14"/><w:sz-cs w:val="24"/><w:lang w:val="EN-CA" w:fareast="EN-US"/></w:rPr><w:t>0.0004</w:t></w:r></w:p></w:tc><w:tc><w:tcPr><w:tcW w:w="1276" w:type="dxa"/><w:tcBorders><w:top w:val="nil"/><w:left w:val="nil"/><w:bottom w:val="nil"/><w:right w:val="nil"/></w:tcBorders><w:shd w:val="clear" w:color="auto" w:fill="auto"/><w:noWrap/><w:vAlign w:val="bottom"/></w:tcPr><w:p wsp:rsidR="00485D2A" wsp:rsidRPr="00485D2A" wsp:rsidRDefault="00485D2A" wsp:rsidP="00485D2A"><w:pPr><w:rPr><w:rFonts w:ascii="Calibri" w:fareast="Times New Roman" w:h-ansi="Calibri"/><wx:font wx:val="Calibri"/><w:sz w:val="14"/><w:sz-cs w:val="24"/><w:lang w:val="EN-CA" w:fareast="EN-US"/></w:rPr></w:pPr><w:r wsp:rsidRPr="00485D2A"><w:rPr><w:rFonts w:ascii="Calibri" w:fareast="Times New Roman" w:h-ansi="Calibri"/><wx:font wx:val="Calibri"/><w:sz w:val="14"/><w:sz-cs w:val="24"/><w:lang w:val="EN-CA" w:fareast="EN-US"/></w:rPr><w:t>140.2 ± 5.51</w:t></w:r></w:p></w:tc><w:tc><w:tcPr><w:tcW w:w="1275" w:type="dxa"/><w:tcBorders><w:top w:val="nil"/><w:left w:val="nil"/><w:bottom w:val="nil"/><w:right w:val="nil"/></w:tcBorders><w:shd w:val="clear" w:color="auto" w:fill="auto"/><w:noWrap/><w:vAlign w:val="bottom"/></w:tcPr><w:p wsp:rsidR="00485D2A" wsp:rsidRPr="00485D2A" wsp:rsidRDefault="00485D2A" wsp:rsidP="00485D2A"><w:pPr><w:rPr><w:rFonts w:ascii="Calibri" w:fareast="Times New Roman" w:h-ansi="Calibri"/><wx:font wx:val="Calibri"/><w:sz w:val="14"/><w:sz-cs w:val="24"/><w:lang w:val="EN-CA" w:fareast="EN-US"/></w:rPr></w:pPr><w:r wsp:rsidRPr="00485D2A"><w:rPr><w:rFonts w:ascii="Calibri" w:fareast="Times New Roman" w:h-ansi="Calibri"/><wx:font wx:val="Calibri"/><w:sz w:val="14"/><w:sz-cs w:val="24"/><w:lang w:val="EN-CA" w:fareast="EN-US"/></w:rPr><w:t>203.6 ± 10.2</w:t></w:r></w:p></w:tc><w:tc><w:tcPr><w:tcW w:w="1276" w:type="dxa"/><w:tcBorders><w:top w:val="nil"/><w:left w:val="nil"/><w:bottom w:val="nil"/><w:right w:val="nil"/></w:tcBorders><w:shd w:val="clear" w:color="auto" w:fill="auto"/><w:noWrap/><w:vAlign w:val="bottom"/></w:tcPr><w:p wsp:rsidR="00485D2A" wsp:rsidRPr="00485D2A" wsp:rsidRDefault="00485D2A" wsp:rsidP="00485D2A"><w:pPr><w:rPr><w:rFonts w:ascii="Calibri" w:fareast="Times New Roman" w:h-ansi="Calibri"/><wx:font wx:val="Calibri"/><w:sz w:val="14"/><w:sz-cs w:val="24"/><w:lang w:val="EN-CA" w:fareast="EN-US"/></w:rPr></w:pPr><w:r wsp:rsidRPr="00485D2A"><w:rPr><w:rFonts w:ascii="Calibri" w:fareast="Times New Roman" w:h-ansi="Calibri"/><wx:font wx:val="Calibri"/><w:sz w:val="14"/><w:sz-cs w:val="24"/><w:lang w:val="EN-CA" w:fareast="EN-US"/></w:rPr><w:t>154.6 ± 13.9</w:t></w:r></w:p></w:tc><w:tc><w:tcPr><w:tcW w:w="1276" w:type="dxa"/><w:tcBorders><w:top w:val="nil"/><w:left w:val="nil"/><w:bottom w:val="nil"/><w:right w:val="nil"/></w:tcBorders><w:shd w:val="clear" w:color="auto" w:fill="auto"/><w:noWrap/><w:vAlign w:val="bottom"/></w:tcPr><w:p wsp:rsidR="00485D2A" wsp:rsidRPr="00485D2A" wsp:rsidRDefault="00485D2A" wsp:rsidP="00485D2A"><w:pPr><w:rPr><w:rFonts w:ascii="Calibri" w:fareast="Times New Roman" w:h-ansi="Calibri"/><wx:font wx:val="Calibri"/><w:sz w:val="14"/><w:sz-cs w:val="24"/><w:lang w:val="EN-CA" w:fareast="EN-US"/></w:rPr></w:pPr><w:r wsp:rsidRPr="00485D2A"><w:rPr><w:rFonts w:ascii="Calibri" w:fareast="Times New Roman" w:h-ansi="Calibri"/><wx:font wx:val="Calibri"/><w:sz w:val="14"/><w:sz-cs w:val="24"/><w:lang w:val="EN-CA" w:fareast="EN-US"/></w:rPr><w:t>239.1 ± 24.8</w:t></w:r></w:p></w:tc><w:tc><w:tcPr><w:tcW w:w="1277" w:type="dxa"/><w:tcBorders><w:top w:val="nil"/><w:left w:val="nil"/><w:bottom w:val="nil"/><w:right w:val="nil"/></w:tcBorders><w:shd w:val="clear" w:color="auto" w:fill="auto"/><w:noWrap/><w:vAlign w:val="bottom"/></w:tcPr><w:p wsp:rsidR="00485D2A" wsp:rsidRPr="00485D2A" wsp:rsidRDefault="00485D2A" wsp:rsidP="00485D2A"><w:pPr><w:rPr><w:rFonts w:ascii="Calibri" w:fareast="Times New Roman" w:h-ansi="Calibri"/><wx:font wx:val="Calibri"/><w:sz w:val="14"/><w:sz-cs w:val="24"/><w:lang w:val="EN-CA" w:fareast="EN-US"/></w:rPr></w:pPr><w:r wsp:rsidRPr="00485D2A"><w:rPr><w:rFonts w:ascii="Calibri" w:fareast="Times New Roman" w:h-ansi="Calibri"/><wx:font wx:val="Calibri"/><w:sz w:val="14"/><w:sz-cs w:val="24"/><w:lang w:val="EN-CA" w:fareast="EN-US"/></w:rPr><w:t>#</w:t></w:r></w:p></w:tc><w:tc><w:tcPr><w:tcW w:w="1274" w:type="dxa"/><w:tcBorders><w:top w:val="nil"/><w:left w:val="nil"/><w:bottom w:val="nil"/><w:right w:val="nil"/></w:tcBorders><w:shd w:val="clear" w:color="auto" w:fill="auto"/><w:noWrap/><w:vAlign w:val="bottom"/></w:tcPr><w:p wsp:rsidR="00485D2A" wsp:rsidRPr="00485D2A" wsp:rsidRDefault="00485D2A" wsp:rsidP="00485D2A"><w:pPr><w:rPr><w:rFonts w:ascii="Calibri" w:fareast="Times New Roman" w:h-ansi="Calibri"/><wx:font wx:val="Calibri"/><w:sz w:val="14"/><w:sz-cs w:val="24"/><w:lang w:val="EN-CA" w:fareast="EN-US"/></w:rPr></w:pPr><w:r wsp:rsidRPr="00485D2A"><w:rPr><w:rFonts w:ascii="Calibri" w:fareast="Times New Roman" w:h-ansi="Calibri"/><wx:font wx:val="Calibri"/><w:sz w:val="14"/><w:sz-cs w:val="24"/><w:lang w:val="EN-CA" w:fareast="EN-US"/></w:rPr><w:t>ns</w:t></w:r></w:p></w:tc><w:tc><w:tcPr><w:tcW w:w="993" w:type="dxa"/><w:tcBorders><w:top w:val="nil"/><w:left w:val="nil"/><w:bottom w:val="nil"/><w:right w:val="nil"/></w:tcBorders><w:shd w:val="clear" w:color="auto" w:fill="auto"/><w:noWrap/><w:vAlign w:val="bottom"/></w:tcPr><w:p wsp:rsidR="00485D2A" wsp:rsidRPr="00485D2A" wsp:rsidRDefault="00485D2A" wsp:rsidP="00485D2A"><w:pPr><w:rPr><w:rFonts w:ascii="Calibri" w:fareast="Times New Roman" w:h-ansi="Calibri"/><wx:font wx:val="Calibri"/><w:sz w:val="14"/><w:sz-cs w:val="24"/><w:lang w:val="EN-CA" w:fareast="EN-US"/></w:rPr></w:pPr><w:r wsp:rsidRPr="00485D2A"><w:rPr><w:rFonts w:ascii="Calibri" w:fareast="Times New Roman" w:h-ansi="Calibri"/><wx:font wx:val="Calibri"/><w:sz w:val="14"/><w:sz-cs w:val="24"/><w:lang w:val="EN-CA" w:fareast="EN-US"/></w:rPr><w:t>#</w:t></w:r></w:p></w:tc><w:tc><w:tcPr><w:tcW w:w="1277" w:type="dxa"/><w:tcBorders><w:top w:val="nil"/><w:left w:val="nil"/><w:bottom w:val="nil"/><w:right w:val="nil"/></w:tcBorders><w:shd w:val="clear" w:color="auto" w:fill="auto"/><w:noWrap/><w:vAlign w:val="bottom"/></w:tcPr><w:p wsp:rsidR="00485D2A" wsp:rsidRPr="00485D2A" wsp:rsidRDefault="00485D2A" wsp:rsidP="00485D2A"><w:pPr><w:rPr><w:rFonts w:ascii="Calibri" w:fareast="Times New Roman" w:h-ansi="Calibri"/><wx:font wx:val="Calibri"/><w:sz w:val="14"/><w:sz-cs w:val="24"/><w:lang w:val="EN-CA" w:fareast="EN-US"/></w:rPr></w:pPr><w:r wsp:rsidRPr="00485D2A"><w:rPr><w:rFonts w:ascii="Calibri" w:fareast="Times New Roman" w:h-ansi="Calibri"/><wx:font wx:val="Calibri"/><w:sz w:val="14"/><w:sz-cs w:val="24"/><w:lang w:val="EN-CA" w:fareast="EN-US"/></w:rPr><w:t>ns</w:t></w:r></w:p></w:tc></w:tr><w:tr wsp:rsidR="00485D2A" wsp:rsidRPr="00C779A0" wsp:rsidTr="004E7C10"><w:trPr><w:trHeight w:val="300"/></w:trPr><w:tc><w:tcPr><w:tcW w:w="1291" w:type="dxa"/><w:tcBorders><w:top w:val="nil"/><w:left w:val="nil"/><w:bottom w:val="nil"/><w:right w:val="nil"/></w:tcBorders><w:shd w:val="clear" w:color="auto" w:fill="auto"/><w:noWrap/><w:vAlign w:val="bottom"/></w:tcPr><w:p wsp:rsidR="00485D2A" wsp:rsidRPr="00485D2A" wsp:rsidRDefault="00485D2A" wsp:rsidP="00485D2A"><w:pPr><w:rPr><w:rFonts w:ascii="Calibri" w:fareast="Times New Roman" w:h-ansi="Calibri"/><wx:font wx:val="Calibri"/><w:b/><w:b-cs/><w:color w:val="000000"/><w:sz w:val="14"/><w:sz-cs w:val="24"/><w:lang w:val="EN-CA" w:fareast="EN-US"/></w:rPr></w:pPr><w:r wsp:rsidRPr="00485D2A"><w:rPr><w:rFonts w:ascii="Calibri" w:fareast="Times New Roman" w:h-ansi="Calibri"/><wx:font wx:val="Calibri"/><w:b/><w:b-cs/><w:color w:val="000000"/><w:sz w:val="14"/><w:sz-cs w:val="24"/><w:lang w:val="EN-CA" w:fareast="EN-US"/></w:rPr><w:t>KC</w:t></w:r></w:p></w:tc><w:tc><w:tcPr><w:tcW w:w="851" w:type="dxa"/><w:tcBorders><w:top w:val="nil"/><w:left w:val="nil"/><w:bottom w:val="nil"/><w:right w:val="nil"/></w:tcBorders><w:shd w:val="clear" w:color="auto" w:fill="auto"/><w:noWrap/><w:vAlign w:val="bottom"/></w:tcPr><w:p wsp:rsidR="00485D2A" wsp:rsidRPr="00485D2A" wsp:rsidRDefault="00485D2A" wsp:rsidP="00485D2A"><w:pPr><w:jc w:val="right"/><w:rPr><w:rFonts w:ascii="Calibri" w:fareast="Times New Roman" w:h-ansi="Calibri"/><wx:font wx:val="Calibri"/><w:sz w:val="14"/><w:sz-cs w:val="24"/><w:lang w:val="EN-CA" w:fareast="EN-US"/></w:rPr></w:pPr><w:r wsp:rsidRPr="00485D2A"><w:rPr><w:rFonts w:ascii="Calibri" w:fareast="Times New Roman" w:h-ansi="Calibri"/><wx:font wx:val="Calibri"/><w:sz w:val="14"/><w:sz-cs w:val="24"/><w:lang w:val="EN-CA" w:fareast="EN-US"/></w:rPr><w:t>0.0844</w:t></w:r></w:p></w:tc><w:tc><w:tcPr><w:tcW w:w="993" w:type="dxa"/><w:tcBorders><w:top w:val="nil"/><w:left w:val="nil"/><w:bottom w:val="nil"/><w:right w:val="nil"/></w:tcBorders><w:shd w:val="clear" w:color="auto" w:fill="auto"/><w:noWrap/><w:vAlign w:val="bottom"/></w:tcPr><w:p wsp:rsidR="00485D2A" wsp:rsidRPr="00485D2A" wsp:rsidRDefault="00485D2A" wsp:rsidP="00485D2A"><w:pPr><w:jc w:val="right"/><w:rPr><w:rFonts w:ascii="Calibri" w:fareast="Times New Roman" w:h-ansi="Calibri"/><wx:font wx:val="Calibri"/><w:sz w:val="14"/><w:sz-cs w:val="24"/><w:lang w:val="EN-CA" w:fareast="EN-US"/></w:rPr></w:pPr><w:r wsp:rsidRPr="00485D2A"><w:rPr><w:rFonts w:ascii="Calibri" w:fareast="Times New Roman" w:h-ansi="Calibri"/><wx:font wx:val="Calibri"/><w:sz w:val="14"/><w:sz-cs w:val="24"/><w:lang w:val="EN-CA" w:fareast="EN-US"/></w:rPr><w:t>0.1112</w:t></w:r></w:p></w:tc><w:tc><w:tcPr><w:tcW w:w="1276" w:type="dxa"/><w:tcBorders><w:top w:val="nil"/><w:left w:val="nil"/><w:bottom w:val="nil"/><w:right w:val="nil"/></w:tcBorders><w:shd w:val="clear" w:color="auto" w:fill="auto"/><w:noWrap/><w:vAlign w:val="bottom"/></w:tcPr><w:p wsp:rsidR="00485D2A" wsp:rsidRPr="00485D2A" wsp:rsidRDefault="00485D2A" wsp:rsidP="00485D2A"><w:pPr><w:rPr><w:rFonts w:ascii="Calibri" w:fareast="Times New Roman" w:h-ansi="Calibri"/><wx:font wx:val="Calibri"/><w:sz w:val="14"/><w:sz-cs w:val="24"/><w:lang w:val="EN-CA" w:fareast="EN-US"/></w:rPr></w:pPr><w:r wsp:rsidRPr="00485D2A"><w:rPr><w:rFonts w:ascii="Calibri" w:fareast="Times New Roman" w:h-ansi="Calibri"/><wx:font wx:val="Calibri"/><w:sz w:val="14"/><w:sz-cs w:val="24"/><w:lang w:val="EN-CA" w:fareast="EN-US"/></w:rPr><w:t>106.9 ± 17.85</w:t></w:r></w:p></w:tc><w:tc><w:tcPr><w:tcW w:w="1275" w:type="dxa"/><w:tcBorders><w:top w:val="nil"/><w:left w:val="nil"/><w:bottom w:val="nil"/><w:right w:val="nil"/></w:tcBorders><w:shd w:val="clear" w:color="auto" w:fill="auto"/><w:noWrap/><w:vAlign w:val="bottom"/></w:tcPr><w:p wsp:rsidR="00485D2A" wsp:rsidRPr="00485D2A" wsp:rsidRDefault="00485D2A" wsp:rsidP="00485D2A"><w:pPr><w:rPr><w:rFonts w:ascii="Calibri" w:fareast="Times New Roman" w:h-ansi="Calibri"/><wx:font wx:val="Calibri"/><w:sz w:val="14"/><w:sz-cs w:val="24"/><w:lang w:val="EN-CA" w:fareast="EN-US"/></w:rPr></w:pPr><w:r wsp:rsidRPr="00485D2A"><w:rPr><w:rFonts w:ascii="Calibri" w:fareast="Times New Roman" w:h-ansi="Calibri"/><wx:font wx:val="Calibri"/><w:sz w:val="14"/><w:sz-cs w:val="24"/><w:lang w:val="EN-CA" w:fareast="EN-US"/></w:rPr><w:t>165.5 ± 31.02</w:t></w:r></w:p></w:tc><w:tc><w:tcPr><w:tcW w:w="1276" w:type="dxa"/><w:tcBorders><w:top w:val="nil"/><w:left w:val="nil"/><w:bottom w:val="nil"/><w:right w:val="nil"/></w:tcBorders><w:shd w:val="clear" w:color="auto" w:fill="auto"/><w:noWrap/><w:vAlign w:val="bottom"/></w:tcPr><w:p wsp:rsidR="00485D2A" wsp:rsidRPr="00485D2A" wsp:rsidRDefault="00485D2A" wsp:rsidP="00485D2A"><w:pPr><w:rPr><w:rFonts w:ascii="Calibri" w:fareast="Times New Roman" w:h-ansi="Calibri"/><wx:font wx:val="Calibri"/><w:sz w:val="14"/><w:sz-cs w:val="24"/><w:lang w:val="EN-CA" w:fareast="EN-US"/></w:rPr></w:pPr><w:r wsp:rsidRPr="00485D2A"><w:rPr><w:rFonts w:ascii="Calibri" w:fareast="Times New Roman" w:h-ansi="Calibri"/><wx:font wx:val="Calibri"/><w:sz w:val="14"/><w:sz-cs w:val="24"/><w:lang w:val="EN-CA" w:fareast="EN-US"/></w:rPr><w:t>97.08 ± 14.1</w:t></w:r></w:p></w:tc><w:tc><w:tcPr><w:tcW w:w="1276" w:type="dxa"/><w:tcBorders><w:top w:val="nil"/><w:left w:val="nil"/><w:bottom w:val="nil"/><w:right w:val="nil"/></w:tcBorders><w:shd w:val="clear" w:color="auto" w:fill="auto"/><w:noWrap/><w:vAlign w:val="bottom"/></w:tcPr><w:p wsp:rsidR="00485D2A" wsp:rsidRPr="00485D2A" wsp:rsidRDefault="00485D2A" wsp:rsidP="00485D2A"><w:pPr><w:rPr><w:rFonts w:ascii="Calibri" w:fareast="Times New Roman" w:h-ansi="Calibri"/><wx:font wx:val="Calibri"/><w:sz w:val="14"/><w:sz-cs w:val="24"/><w:lang w:val="EN-CA" w:fareast="EN-US"/></w:rPr></w:pPr><w:r wsp:rsidRPr="00485D2A"><w:rPr><w:rFonts w:ascii="Calibri" w:fareast="Times New Roman" w:h-ansi="Calibri"/><wx:font wx:val="Calibri"/><w:sz w:val="14"/><w:sz-cs w:val="24"/><w:lang w:val="EN-CA" w:fareast="EN-US"/></w:rPr><w:t>151.7 ± 19.69</w:t></w:r></w:p></w:tc><w:tc><w:tcPr><w:tcW w:w="1277" w:type="dxa"/><w:tcBorders><w:top w:val="nil"/><w:left w:val="nil"/><w:bottom w:val="nil"/><w:right w:val="nil"/></w:tcBorders><w:shd w:val="clear" w:color="auto" w:fill="auto"/><w:noWrap/><w:vAlign w:val="bottom"/></w:tcPr><w:p wsp:rsidR="00485D2A" wsp:rsidRPr="00485D2A" wsp:rsidRDefault="00485D2A" wsp:rsidP="00485D2A"><w:pPr><w:rPr><w:rFonts w:ascii="Calibri" w:fareast="Times New Roman" w:h-ansi="Calibri"/><wx:font wx:val="Calibri"/><w:sz w:val="14"/><w:sz-cs w:val="24"/><w:lang w:val="EN-CA" w:fareast="EN-US"/></w:rPr></w:pPr><w:r wsp:rsidRPr="00485D2A"><w:rPr><w:rFonts w:ascii="Calibri" w:fareast="Times New Roman" w:h-ansi="Calibri"/><wx:font wx:val="Calibri"/><w:sz w:val="14"/><w:sz-cs w:val="24"/><w:lang w:val="EN-CA" w:fareast="EN-US"/></w:rPr><w:t>ns</w:t></w:r></w:p></w:tc><w:tc><w:tcPr><w:tcW w:w="1274" w:type="dxa"/><w:tcBorders><w:top w:val="nil"/><w:left w:val="nil"/><w:bottom w:val="nil"/><w:right w:val="nil"/></w:tcBorders><w:shd w:val="clear" w:color="auto" w:fill="auto"/><w:noWrap/><w:vAlign w:val="bottom"/></w:tcPr><w:p wsp:rsidR="00485D2A" wsp:rsidRPr="00485D2A" wsp:rsidRDefault="00485D2A" wsp:rsidP="00485D2A"><w:pPr><w:rPr><w:rFonts w:ascii="Calibri" w:fareast="Times New Roman" w:h-ansi="Calibri"/><wx:font wx:val="Calibri"/><w:sz w:val="14"/><w:sz-cs w:val="24"/><w:lang w:val="EN-CA" w:fareast="EN-US"/></w:rPr></w:pPr><w:r wsp:rsidRPr="00485D2A"><w:rPr><w:rFonts w:ascii="Calibri" w:fareast="Times New Roman" w:h-ansi="Calibri"/><wx:font wx:val="Calibri"/><w:sz w:val="14"/><w:sz-cs w:val="24"/><w:lang w:val="EN-CA" w:fareast="EN-US"/></w:rPr><w:t>ns</w:t></w:r></w:p></w:tc><w:tc><w:tcPr><w:tcW w:w="993" w:type="dxa"/><w:tcBorders><w:top w:val="nil"/><w:left w:val="nil"/><w:bottom w:val="nil"/><w:right w:val="nil"/></w:tcBorders><w:shd w:val="clear" w:color="auto" w:fill="auto"/><w:noWrap/><w:vAlign w:val="bottom"/></w:tcPr><w:p wsp:rsidR="00485D2A" wsp:rsidRPr="00485D2A" wsp:rsidRDefault="00485D2A" wsp:rsidP="00485D2A"><w:pPr><w:rPr><w:rFonts w:ascii="Calibri" w:fareast="Times New Roman" w:h-ansi="Calibri"/><wx:font wx:val="Calibri"/><w:sz w:val="14"/><w:sz-cs w:val="24"/><w:lang w:val="EN-CA" w:fareast="EN-US"/></w:rPr></w:pPr><w:r wsp:rsidRPr="00485D2A"><w:rPr><w:rFonts w:ascii="Calibri" w:fareast="Times New Roman" w:h-ansi="Calibri"/><wx:font wx:val="Calibri"/><w:sz w:val="14"/><w:sz-cs w:val="24"/><w:lang w:val="EN-CA" w:fareast="EN-US"/></w:rPr><w:t>ns</w:t></w:r></w:p></w:tc><w:tc><w:tcPr><w:tcW w:w="1277" w:type="dxa"/><w:tcBorders><w:top w:val="nil"/><w:left w:val="nil"/><w:bottom w:val="nil"/><w:right w:val="nil"/></w:tcBorders><w:shd w:val="clear" w:color="auto" w:fill="auto"/><w:noWrap/><w:vAlign w:val="bottom"/></w:tcPr><w:p wsp:rsidR="00485D2A" wsp:rsidRPr="00485D2A" wsp:rsidRDefault="00485D2A" wsp:rsidP="00485D2A"><w:pPr><w:rPr><w:rFonts w:ascii="Calibri" w:fareast="Times New Roman" w:h-ansi="Calibri"/><wx:font wx:val="Calibri"/><w:sz w:val="14"/><w:sz-cs w:val="24"/><w:lang w:val="EN-CA" w:fareast="EN-US"/></w:rPr></w:pPr><w:r wsp:rsidRPr="00485D2A"><w:rPr><w:rFonts w:ascii="Calibri" w:fareast="Times New Roman" w:h-ansi="Calibri"/><wx:font wx:val="Calibri"/><w:sz w:val="14"/><w:sz-cs w:val="24"/><w:lang w:val="EN-CA" w:fareast="EN-US"/></w:rPr><w:t>ns</w:t></w:r></w:p></w:tc></w:tr><w:tr wsp:rsidR="00485D2A" wsp:rsidRPr="00C779A0" wsp:rsidTr="004E7C10"><w:trPr><w:trHeight w:val="300"/></w:trPr><w:tc><w:tcPr><w:tcW w:w="1291" w:type="dxa"/><w:tcBorders><w:top w:val="nil"/><w:left w:val="nil"/><w:bottom w:val="nil"/><w:right w:val="nil"/></w:tcBorders><w:shd w:val="clear" w:color="auto" w:fill="auto"/><w:noWrap/><w:vAlign w:val="bottom"/></w:tcPr><w:p wsp:rsidR="00485D2A" wsp:rsidRPr="00485D2A" wsp:rsidRDefault="00485D2A" wsp:rsidP="00485D2A"><w:pPr><w:rPr><w:rFonts w:ascii="Calibri" w:fareast="Times New Roman" w:h-ansi="Calibri"/><wx:font wx:val="Calibri"/><w:b/><w:b-cs/><w:color w:val="000000"/><w:sz w:val="14"/><w:sz-cs w:val="24"/><w:lang w:val="EN-CA" w:fareast="EN-US"/></w:rPr></w:pPr><w:r wsp:rsidRPr="00485D2A"><w:rPr><w:rFonts w:ascii="Calibri" w:fareast="Times New Roman" w:h-ansi="Calibri"/><wx:font wx:val="Calibri"/><w:b/><w:b-cs/><w:color w:val="000000"/><w:sz w:val="14"/><w:sz-cs w:val="24"/><w:lang w:val="EN-CA" w:fareast="EN-US"/></w:rPr><w:t>LIX - CXCL5</w:t></w:r></w:p></w:tc><w:tc><w:tcPr><w:tcW w:w="851" w:type="dxa"/><w:tcBorders><w:top w:val="nil"/><w:left w:val="nil"/><w:bottom w:val="nil"/><w:right w:val="nil"/></w:tcBorders><w:shd w:val="clear" w:color="auto" w:fill="auto"/><w:noWrap/><w:vAlign w:val="bottom"/></w:tcPr><w:p wsp:rsidR="00485D2A" wsp:rsidRPr="00485D2A" wsp:rsidRDefault="00485D2A" wsp:rsidP="00485D2A"><w:pPr><w:jc w:val="right"/><w:rPr><w:rFonts w:ascii="Calibri" w:fareast="Times New Roman" w:h-ansi="Calibri"/><wx:font wx:val="Calibri"/><w:sz w:val="14"/><w:sz-cs w:val="24"/><w:lang w:val="EN-CA" w:fareast="EN-US"/></w:rPr></w:pPr><w:r wsp:rsidRPr="00485D2A"><w:rPr><w:rFonts w:ascii="Calibri" w:fareast="Times New Roman" w:h-ansi="Calibri"/><wx:font wx:val="Calibri"/><w:sz w:val="14"/><w:sz-cs w:val="24"/><w:lang w:val="EN-CA" w:fareast="EN-US"/></w:rPr><w:t>0.1569</w:t></w:r></w:p></w:tc><w:tc><w:tcPr><w:tcW w:w="993" w:type="dxa"/><w:tcBorders><w:top w:val="nil"/><w:left w:val="nil"/><w:bottom w:val="nil"/><w:right w:val="nil"/></w:tcBorders><w:shd w:val="clear" w:color="auto" w:fill="auto"/><w:noWrap/><w:vAlign w:val="bottom"/></w:tcPr><w:p wsp:rsidR="00485D2A" wsp:rsidRPr="00485D2A" wsp:rsidRDefault="00485D2A" wsp:rsidP="00485D2A"><w:pPr><w:jc w:val="right"/><w:rPr><w:rFonts w:ascii="Calibri" w:fareast="Times New Roman" w:h-ansi="Calibri"/><wx:font wx:val="Calibri"/><w:sz w:val="14"/><w:sz-cs w:val="24"/><w:lang w:val="EN-CA" w:fareast="EN-US"/></w:rPr></w:pPr><w:r wsp:rsidRPr="00485D2A"><w:rPr><w:rFonts w:ascii="Calibri" w:fareast="Times New Roman" w:h-ansi="Calibri"/><wx:font wx:val="Calibri"/><w:sz w:val="14"/><w:sz-cs w:val="24"/><w:lang w:val="EN-CA" w:fareast="EN-US"/></w:rPr><w:t>0.0302</w:t></w:r></w:p></w:tc><w:tc><w:tcPr><w:tcW w:w="1276" w:type="dxa"/><w:tcBorders><w:top w:val="nil"/><w:left w:val="nil"/><w:bottom w:val="nil"/><w:right w:val="nil"/></w:tcBorders><w:shd w:val="clear" w:color="auto" w:fill="auto"/><w:noWrap/><w:vAlign w:val="bottom"/></w:tcPr><w:p wsp:rsidR="00485D2A" wsp:rsidRPr="00485D2A" wsp:rsidRDefault="00485D2A" wsp:rsidP="00485D2A"><w:pPr><w:rPr><w:rFonts w:ascii="Calibri" w:fareast="Times New Roman" w:h-ansi="Calibri"/><wx:font wx:val="Calibri"/><w:sz w:val="14"/><w:sz-cs w:val="24"/><w:lang w:val="EN-CA" w:fareast="EN-US"/></w:rPr></w:pPr><w:r wsp:rsidRPr="00485D2A"><w:rPr><w:rFonts w:ascii="Calibri" w:fareast="Times New Roman" w:h-ansi="Calibri"/><wx:font wx:val="Calibri"/><w:sz w:val="14"/><w:sz-cs w:val="24"/><w:lang w:val="EN-CA" w:fareast="EN-US"/></w:rPr><w:t>28636 ± 2147</w:t></w:r></w:p></w:tc><w:tc><w:tcPr><w:tcW w:w="1275" w:type="dxa"/><w:tcBorders><w:top w:val="nil"/><w:left w:val="nil"/><w:bottom w:val="nil"/><w:right w:val="nil"/></w:tcBorders><w:shd w:val="clear" w:color="auto" w:fill="auto"/><w:noWrap/><w:vAlign w:val="bottom"/></w:tcPr><w:p wsp:rsidR="00485D2A" wsp:rsidRPr="00485D2A" wsp:rsidRDefault="00485D2A" wsp:rsidP="00485D2A"><w:pPr><w:rPr><w:rFonts w:ascii="Calibri" w:fareast="Times New Roman" w:h-ansi="Calibri"/><wx:font wx:val="Calibri"/><w:sz w:val="14"/><w:sz-cs w:val="24"/><w:lang w:val="EN-CA" w:fareast="EN-US"/></w:rPr></w:pPr><w:r wsp:rsidRPr="00485D2A"><w:rPr><w:rFonts w:ascii="Calibri" w:fareast="Times New Roman" w:h-ansi="Calibri"/><wx:font wx:val="Calibri"/><w:sz w:val="14"/><w:sz-cs w:val="24"/><w:lang w:val="EN-CA" w:fareast="EN-US"/></w:rPr><w:t>24975 ± 1454</w:t></w:r></w:p></w:tc><w:tc><w:tcPr><w:tcW w:w="1276" w:type="dxa"/><w:tcBorders><w:top w:val="nil"/><w:left w:val="nil"/><w:bottom w:val="nil"/><w:right w:val="nil"/></w:tcBorders><w:shd w:val="clear" w:color="auto" w:fill="auto"/><w:noWrap/><w:vAlign w:val="bottom"/></w:tcPr><w:p wsp:rsidR="00485D2A" wsp:rsidRPr="00485D2A" wsp:rsidRDefault="00485D2A" wsp:rsidP="00485D2A"><w:pPr><w:rPr><w:rFonts w:ascii="Calibri" w:fareast="Times New Roman" w:h-ansi="Calibri"/><wx:font wx:val="Calibri"/><w:sz w:val="14"/><w:sz-cs w:val="24"/><w:lang w:val="EN-CA" w:fareast="EN-US"/></w:rPr></w:pPr><w:r wsp:rsidRPr="00485D2A"><w:rPr><w:rFonts w:ascii="Calibri" w:fareast="Times New Roman" w:h-ansi="Calibri"/><wx:font wx:val="Calibri"/><w:sz w:val="14"/><w:sz-cs w:val="24"/><w:lang w:val="EN-CA" w:fareast="EN-US"/></w:rPr><w:t>23872 ± 2888</w:t></w:r></w:p></w:tc><w:tc><w:tcPr><w:tcW w:w="1276" w:type="dxa"/><w:tcBorders><w:top w:val="nil"/><w:left w:val="nil"/><w:bottom w:val="nil"/><w:right w:val="nil"/></w:tcBorders><w:shd w:val="clear" w:color="auto" w:fill="auto"/><w:noWrap/><w:vAlign w:val="bottom"/></w:tcPr><w:p wsp:rsidR="00485D2A" wsp:rsidRPr="00485D2A" wsp:rsidRDefault="00485D2A" wsp:rsidP="00485D2A"><w:pPr><w:rPr><w:rFonts w:ascii="Calibri" w:fareast="Times New Roman" w:h-ansi="Calibri"/><wx:font wx:val="Calibri"/><w:sz w:val="14"/><w:sz-cs w:val="24"/><w:lang w:val="EN-CA" w:fareast="EN-US"/></w:rPr></w:pPr><w:r wsp:rsidRPr="00485D2A"><w:rPr><w:rFonts w:ascii="Calibri" w:fareast="Times New Roman" w:h-ansi="Calibri"/><wx:font wx:val="Calibri"/><w:sz w:val="14"/><w:sz-cs w:val="24"/><w:lang w:val="EN-CA" w:fareast="EN-US"/></w:rPr><w:t>22172 ± 1090</w:t></w:r></w:p></w:tc><w:tc><w:tcPr><w:tcW w:w="1277" w:type="dxa"/><w:tcBorders><w:top w:val="nil"/><w:left w:val="nil"/><w:bottom w:val="nil"/><w:right w:val="nil"/></w:tcBorders><w:shd w:val="clear" w:color="auto" w:fill="auto"/><w:noWrap/><w:vAlign w:val="bottom"/></w:tcPr><w:p wsp:rsidR="00485D2A" wsp:rsidRPr="00485D2A" wsp:rsidRDefault="00485D2A" wsp:rsidP="00485D2A"><w:pPr><w:rPr><w:rFonts w:ascii="Calibri" w:fareast="Times New Roman" w:h-ansi="Calibri"/><wx:font wx:val="Calibri"/><w:sz w:val="14"/><w:sz-cs w:val="24"/><w:lang w:val="EN-CA" w:fareast="EN-US"/></w:rPr></w:pPr><w:r wsp:rsidRPr="00485D2A"><w:rPr><w:rFonts w:ascii="Calibri" w:fareast="Times New Roman" w:h-ansi="Calibri"/><wx:font wx:val="Calibri"/><w:sz w:val="14"/><w:sz-cs w:val="24"/><w:lang w:val="EN-CA" w:fareast="EN-US"/></w:rPr><w:t>ns</w:t></w:r></w:p></w:tc><w:tc><w:tcPr><w:tcW w:w="1274" w:type="dxa"/><w:tcBorders><w:top w:val="nil"/><w:left w:val="nil"/><w:bottom w:val="nil"/><w:right w:val="nil"/></w:tcBorders><w:shd w:val="clear" w:color="auto" w:fill="auto"/><w:noWrap/><w:vAlign w:val="bottom"/></w:tcPr><w:p wsp:rsidR="00485D2A" wsp:rsidRPr="00485D2A" wsp:rsidRDefault="00485D2A" wsp:rsidP="00485D2A"><w:pPr><w:rPr><w:rFonts w:ascii="Calibri" w:fareast="Times New Roman" w:h-ansi="Calibri"/><wx:font wx:val="Calibri"/><w:sz w:val="14"/><w:sz-cs w:val="24"/><w:lang w:val="EN-CA" w:fareast="EN-US"/></w:rPr></w:pPr><w:r wsp:rsidRPr="00485D2A"><w:rPr><w:rFonts w:ascii="Calibri" w:fareast="Times New Roman" w:h-ansi="Calibri"/><wx:font wx:val="Calibri"/><w:sz w:val="14"/><w:sz-cs w:val="24"/><w:lang w:val="EN-CA" w:fareast="EN-US"/></w:rPr><w:t>ns</w:t></w:r></w:p></w:tc><w:tc><w:tcPr><w:tcW w:w="993" w:type="dxa"/><w:tcBorders><w:top w:val="nil"/><w:left w:val="nil"/><w:bottom w:val="nil"/><w:right w:val="nil"/></w:tcBorders><w:shd w:val="clear" w:color="auto" w:fill="auto"/><w:noWrap/><w:vAlign w:val="bottom"/></w:tcPr><w:p wsp:rsidR="00485D2A" wsp:rsidRPr="00485D2A" wsp:rsidRDefault="00485D2A" wsp:rsidP="00485D2A"><w:pPr><w:rPr><w:rFonts w:ascii="Calibri" w:fareast="Times New Roman" w:h-ansi="Calibri"/><wx:font wx:val="Calibri"/><w:sz w:val="14"/><w:sz-cs w:val="24"/><w:lang w:val="EN-CA" w:fareast="EN-US"/></w:rPr></w:pPr><w:r wsp:rsidRPr="00485D2A"><w:rPr><w:rFonts w:ascii="Calibri" w:fareast="Times New Roman" w:h-ansi="Calibri"/><wx:font wx:val="Calibri"/><w:sz w:val="14"/><w:sz-cs w:val="24"/><w:lang w:val="EN-CA" w:fareast="EN-US"/></w:rPr><w:t>ns</w:t></w:r></w:p></w:tc><w:tc><w:tcPr><w:tcW w:w="1277" w:type="dxa"/><w:tcBorders><w:top w:val="nil"/><w:left w:val="nil"/><w:bottom w:val="nil"/><w:right w:val="nil"/></w:tcBorders><w:shd w:val="clear" w:color="auto" w:fill="auto"/><w:noWrap/><w:vAlign w:val="bottom"/></w:tcPr><w:p wsp:rsidR="00485D2A" wsp:rsidRPr="00485D2A" wsp:rsidRDefault="00485D2A" wsp:rsidP="00485D2A"><w:pPr><w:rPr><w:rFonts w:ascii="Calibri" w:fareast="Times New Roman" w:h-ansi="Calibri"/><wx:font wx:val="Calibri"/><w:sz w:val="14"/><w:sz-cs w:val="24"/><w:lang w:val="EN-CA" w:fareast="EN-US"/></w:rPr></w:pPr><w:r wsp:rsidRPr="00485D2A"><w:rPr><w:rFonts w:ascii="Calibri" w:fareast="Times New Roman" w:h-ansi="Calibri"/><wx:font wx:val="Calibri"/><w:sz w:val="14"/><w:sz-cs w:val="24"/><w:lang w:val="EN-CA" w:fareast="EN-US"/></w:rPr><w:t>ns</w:t></w:r></w:p></w:tc></w:tr><w:tr wsp:rsidR="00485D2A" wsp:rsidRPr="00C779A0" wsp:rsidTr="004E7C10"><w:trPr><w:trHeight w:val="300"/></w:trPr><w:tc><w:tcPr><w:tcW w:w="1291" w:type="dxa"/><w:tcBorders><w:top w:val="nil"/><w:left w:val="nil"/><w:bottom w:val="nil"/><w:right w:val="nil"/></w:tcBorders><w:shd w:val="clear" w:color="auto" w:fill="auto"/><w:noWrap/><w:vAlign w:val="bottom"/></w:tcPr><w:p wsp:rsidR="00485D2A" wsp:rsidRPr="00485D2A" wsp:rsidRDefault="00485D2A" wsp:rsidP="00485D2A"><w:pPr><w:rPr><w:rFonts w:ascii="Calibri" w:fareast="Times New Roman" w:h-ansi="Calibri"/><wx:font wx:val="Calibri"/><w:b/><w:b-cs/><w:color w:val="000000"/><w:sz w:val="14"/><w:sz-cs w:val="24"/><w:lang w:val="EN-CA" w:fareast="EN-US"/></w:rPr></w:pPr><w:r wsp:rsidRPr="00485D2A"><w:rPr><w:rFonts w:ascii="Calibri" w:fareast="Times New Roman" w:h-ansi="Calibri"/><wx:font wx:val="Calibri"/><w:b/><w:b-cs/><w:color w:val="000000"/><w:sz w:val="14"/><w:sz-cs w:val="24"/><w:lang w:val="EN-CA" w:fareast="EN-US"/></w:rPr><w:t>MCP-1 - CCL2</w:t></w:r></w:p></w:tc><w:tc><w:tcPr><w:tcW w:w="851" w:type="dxa"/><w:tcBorders><w:top w:val="nil"/><w:left w:val="nil"/><w:bottom w:val="nil"/><w:right w:val="nil"/></w:tcBorders><w:shd w:val="clear" w:color="auto" w:fill="auto"/><w:noWrap/><w:vAlign w:val="bottom"/></w:tcPr><w:p wsp:rsidR="00485D2A" wsp:rsidRPr="00485D2A" wsp:rsidRDefault="00485D2A" wsp:rsidP="00485D2A"><w:pPr><w:jc w:val="right"/><w:rPr><w:rFonts w:ascii="Calibri" w:fareast="Times New Roman" w:h-ansi="Calibri"/><wx:font wx:val="Calibri"/><w:sz w:val="14"/><w:sz-cs w:val="24"/><w:lang w:val="EN-CA" w:fareast="EN-US"/></w:rPr></w:pPr><w:r wsp:rsidRPr="00485D2A"><w:rPr><w:rFonts w:ascii="Calibri" w:fareast="Times New Roman" w:h-ansi="Calibri"/><wx:font wx:val="Calibri"/><w:sz w:val="14"/><w:sz-cs w:val="24"/><w:lang w:val="EN-CA" w:fareast="EN-US"/></w:rPr><w:t>0.082</w:t></w:r></w:p></w:tc><w:tc><w:tcPr><w:tcW w:w="993" w:type="dxa"/><w:tcBorders><w:top w:val="nil"/><w:left w:val="nil"/><w:bottom w:val="nil"/><w:right w:val="nil"/></w:tcBorders><w:shd w:val="clear" w:color="auto" w:fill="auto"/><w:noWrap/><w:vAlign w:val="bottom"/></w:tcPr><w:p wsp:rsidR="00485D2A" wsp:rsidRPr="00485D2A" wsp:rsidRDefault="00485D2A" wsp:rsidP="00485D2A"><w:pPr><w:jc w:val="right"/><w:rPr><w:rFonts w:ascii="Calibri" w:fareast="Times New Roman" w:h-ansi="Calibri"/><wx:font wx:val="Calibri"/><w:sz w:val="14"/><w:sz-cs w:val="24"/><w:lang w:val="EN-CA" w:fareast="EN-US"/></w:rPr></w:pPr><w:r wsp:rsidRPr="00485D2A"><w:rPr><w:rFonts w:ascii="Calibri" w:fareast="Times New Roman" w:h-ansi="Calibri"/><wx:font wx:val="Calibri"/><w:sz w:val="14"/><w:sz-cs w:val="24"/><w:lang w:val="EN-CA" w:fareast="EN-US"/></w:rPr><w:t>0.1967</w:t></w:r></w:p></w:tc><w:tc><w:tcPr><w:tcW w:w="1276" w:type="dxa"/><w:tcBorders><w:top w:val="nil"/><w:left w:val="nil"/><w:bottom w:val="nil"/><w:right w:val="nil"/></w:tcBorders><w:shd w:val="clear" w:color="auto" w:fill="auto"/><w:noWrap/><w:vAlign w:val="bottom"/></w:tcPr><w:p wsp:rsidR="00485D2A" wsp:rsidRPr="00485D2A" wsp:rsidRDefault="00485D2A" wsp:rsidP="00485D2A"><w:pPr><w:rPr><w:rFonts w:ascii="Calibri" w:fareast="Times New Roman" w:h-ansi="Calibri"/><wx:font wx:val="Calibri"/><w:sz w:val="14"/><w:sz-cs w:val="24"/><w:lang w:val="EN-CA" w:fareast="EN-US"/></w:rPr></w:pPr><w:r wsp:rsidRPr="00485D2A"><w:rPr><w:rFonts w:ascii="Calibri" w:fareast="Times New Roman" w:h-ansi="Calibri"/><wx:font wx:val="Calibri"/><w:sz w:val="14"/><w:sz-cs w:val="24"/><w:lang w:val="EN-CA" w:fareast="EN-US"/></w:rPr><w:t>58.9 ± 21.39</w:t></w:r></w:p></w:tc><w:tc><w:tcPr><w:tcW w:w="1275" w:type="dxa"/><w:tcBorders><w:top w:val="nil"/><w:left w:val="nil"/><w:bottom w:val="nil"/><w:right w:val="nil"/></w:tcBorders><w:shd w:val="clear" w:color="auto" w:fill="auto"/><w:noWrap/><w:vAlign w:val="bottom"/></w:tcPr><w:p wsp:rsidR="00485D2A" wsp:rsidRPr="00485D2A" wsp:rsidRDefault="00485D2A" wsp:rsidP="00485D2A"><w:pPr><w:rPr><w:rFonts w:ascii="Calibri" w:fareast="Times New Roman" w:h-ansi="Calibri"/><wx:font wx:val="Calibri"/><w:sz w:val="14"/><w:sz-cs w:val="24"/><w:lang w:val="EN-CA" w:fareast="EN-US"/></w:rPr></w:pPr><w:r wsp:rsidRPr="00485D2A"><w:rPr><w:rFonts w:ascii="Calibri" w:fareast="Times New Roman" w:h-ansi="Calibri"/><wx:font wx:val="Calibri"/><w:sz w:val="14"/><w:sz-cs w:val="24"/><w:lang w:val="EN-CA" w:fareast="EN-US"/></w:rPr><w:t>89.16 ± 23.17</w:t></w:r></w:p></w:tc><w:tc><w:tcPr><w:tcW w:w="1276" w:type="dxa"/><w:tcBorders><w:top w:val="nil"/><w:left w:val="nil"/><w:bottom w:val="nil"/><w:right w:val="nil"/></w:tcBorders><w:shd w:val="clear" w:color="auto" w:fill="auto"/><w:noWrap/><w:vAlign w:val="bottom"/></w:tcPr><w:p wsp:rsidR="00485D2A" wsp:rsidRPr="00485D2A" wsp:rsidRDefault="00485D2A" wsp:rsidP="00485D2A"><w:pPr><w:rPr><w:rFonts w:ascii="Calibri" w:fareast="Times New Roman" w:h-ansi="Calibri"/><wx:font wx:val="Calibri"/><w:sz w:val="14"/><w:sz-cs w:val="24"/><w:lang w:val="EN-CA" w:fareast="EN-US"/></w:rPr></w:pPr><w:r wsp:rsidRPr="00485D2A"><w:rPr><w:rFonts w:ascii="Calibri" w:fareast="Times New Roman" w:h-ansi="Calibri"/><wx:font wx:val="Calibri"/><w:sz w:val="14"/><w:sz-cs w:val="24"/><w:lang w:val="EN-CA" w:fareast="EN-US"/></w:rPr><w:t>28.7 ± 11.9</w:t></w:r></w:p></w:tc><w:tc><w:tcPr><w:tcW w:w="1276" w:type="dxa"/><w:tcBorders><w:top w:val="nil"/><w:left w:val="nil"/><w:bottom w:val="nil"/><w:right w:val="nil"/></w:tcBorders><w:shd w:val="clear" w:color="auto" w:fill="auto"/><w:noWrap/><w:vAlign w:val="bottom"/></w:tcPr><w:p wsp:rsidR="00485D2A" wsp:rsidRPr="00485D2A" wsp:rsidRDefault="00485D2A" wsp:rsidP="00485D2A"><w:pPr><w:rPr><w:rFonts w:ascii="Calibri" w:fareast="Times New Roman" w:h-ansi="Calibri"/><wx:font wx:val="Calibri"/><w:sz w:val="14"/><w:sz-cs w:val="24"/><w:lang w:val="EN-CA" w:fareast="EN-US"/></w:rPr></w:pPr><w:r wsp:rsidRPr="00485D2A"><w:rPr><w:rFonts w:ascii="Calibri" w:fareast="Times New Roman" w:h-ansi="Calibri"/><wx:font wx:val="Calibri"/><w:sz w:val="14"/><w:sz-cs w:val="24"/><w:lang w:val="EN-CA" w:fareast="EN-US"/></w:rPr><w:t>101.5 ± 24.92</w:t></w:r></w:p></w:tc><w:tc><w:tcPr><w:tcW w:w="1277" w:type="dxa"/><w:tcBorders><w:top w:val="nil"/><w:left w:val="nil"/><w:bottom w:val="nil"/><w:right w:val="nil"/></w:tcBorders><w:shd w:val="clear" w:color="auto" w:fill="auto"/><w:noWrap/><w:vAlign w:val="bottom"/></w:tcPr><w:p wsp:rsidR="00485D2A" wsp:rsidRPr="00485D2A" wsp:rsidRDefault="00485D2A" wsp:rsidP="00485D2A"><w:pPr><w:rPr><w:rFonts w:ascii="Calibri" w:fareast="Times New Roman" w:h-ansi="Calibri"/><wx:font wx:val="Calibri"/><w:sz w:val="14"/><w:sz-cs w:val="24"/><w:lang w:val="EN-CA" w:fareast="EN-US"/></w:rPr></w:pPr><w:r wsp:rsidRPr="00485D2A"><w:rPr><w:rFonts w:ascii="Calibri" w:fareast="Times New Roman" w:h-ansi="Calibri"/><wx:font wx:val="Calibri"/><w:sz w:val="14"/><w:sz-cs w:val="24"/><w:lang w:val="EN-CA" w:fareast="EN-US"/></w:rPr><w:t>ns</w:t></w:r></w:p></w:tc><w:tc><w:tcPr><w:tcW w:w="1274" w:type="dxa"/><w:tcBorders><w:top w:val="nil"/><w:left w:val="nil"/><w:bottom w:val="nil"/><w:right w:val="nil"/></w:tcBorders><w:shd w:val="clear" w:color="auto" w:fill="auto"/><w:noWrap/><w:vAlign w:val="bottom"/></w:tcPr><w:p wsp:rsidR="00485D2A" wsp:rsidRPr="00485D2A" wsp:rsidRDefault="00485D2A" wsp:rsidP="00485D2A"><w:pPr><w:rPr><w:rFonts w:ascii="Calibri" w:fareast="Times New Roman" w:h-ansi="Calibri"/><wx:font wx:val="Calibri"/><w:sz w:val="14"/><w:sz-cs w:val="24"/><w:lang w:val="EN-CA" w:fareast="EN-US"/></w:rPr></w:pPr><w:r wsp:rsidRPr="00485D2A"><w:rPr><w:rFonts w:ascii="Calibri" w:fareast="Times New Roman" w:h-ansi="Calibri"/><wx:font wx:val="Calibri"/><w:sz w:val="14"/><w:sz-cs w:val="24"/><w:lang w:val="EN-CA" w:fareast="EN-US"/></w:rPr><w:t>ns</w:t></w:r></w:p></w:tc><w:tc><w:tcPr><w:tcW w:w="993" w:type="dxa"/><w:tcBorders><w:top w:val="nil"/><w:left w:val="nil"/><w:bottom w:val="nil"/><w:right w:val="nil"/></w:tcBorders><w:shd w:val="clear" w:color="auto" w:fill="auto"/><w:noWrap/><w:vAlign w:val="bottom"/></w:tcPr><w:p wsp:rsidR="00485D2A" wsp:rsidRPr="00485D2A" wsp:rsidRDefault="00485D2A" wsp:rsidP="00485D2A"><w:pPr><w:rPr><w:rFonts w:ascii="Calibri" w:fareast="Times New Roman" w:h-ansi="Calibri"/><wx:font wx:val="Calibri"/><w:sz w:val="14"/><w:sz-cs w:val="24"/><w:lang w:val="EN-CA" w:fareast="EN-US"/></w:rPr></w:pPr><w:r wsp:rsidRPr="00485D2A"><w:rPr><w:rFonts w:ascii="Calibri" w:fareast="Times New Roman" w:h-ansi="Calibri"/><wx:font wx:val="Calibri"/><w:sz w:val="14"/><w:sz-cs w:val="24"/><w:lang w:val="EN-CA" w:fareast="EN-US"/></w:rPr><w:t>ns</w:t></w:r></w:p></w:tc><w:tc><w:tcPr><w:tcW w:w="1277" w:type="dxa"/><w:tcBorders><w:top w:val="nil"/><w:left w:val="nil"/><w:bottom w:val="nil"/><w:right w:val="nil"/></w:tcBorders><w:shd w:val="clear" w:color="auto" w:fill="auto"/><w:noWrap/><w:vAlign w:val="bottom"/></w:tcPr><w:p wsp:rsidR="00485D2A" wsp:rsidRPr="00485D2A" wsp:rsidRDefault="00485D2A" wsp:rsidP="00485D2A"><w:pPr><w:rPr><w:rFonts w:ascii="Calibri" w:fareast="Times New Roman" w:h-ansi="Calibri"/><wx:font wx:val="Calibri"/><w:sz w:val="14"/><w:sz-cs w:val="24"/><w:lang w:val="EN-CA" w:fareast="EN-US"/></w:rPr></w:pPr><w:r wsp:rsidRPr="00485D2A"><w:rPr><w:rFonts w:ascii="Calibri" w:fareast="Times New Roman" w:h-ansi="Calibri"/><wx:font wx:val="Calibri"/><w:sz w:val="14"/><w:sz-cs w:val="24"/><w:lang w:val="EN-CA" w:fareast="EN-US"/></w:rPr><w:t>ns</w:t></w:r></w:p></w:tc></w:tr><w:tr wsp:rsidR="00485D2A" wsp:rsidRPr="00C779A0" wsp:rsidTr="004E7C10"><w:trPr><w:trHeight w:val="300"/></w:trPr><w:tc><w:tcPr><w:tcW w:w="1291" w:type="dxa"/><w:tcBorders><w:top w:val="nil"/><w:left w:val="nil"/><w:bottom w:val="nil"/><w:right w:val="nil"/></w:tcBorders><w:shd w:val="clear" w:color="auto" w:fill="auto"/><w:noWrap/><w:vAlign w:val="bottom"/></w:tcPr><w:p wsp:rsidR="00485D2A" wsp:rsidRPr="00485D2A" wsp:rsidRDefault="00485D2A" wsp:rsidP="00485D2A"><w:pPr><w:rPr><w:rFonts w:ascii="Calibri" w:fareast="Times New Roman" w:h-ansi="Calibri"/><wx:font wx:val="Calibri"/><w:b/><w:b-cs/><w:color w:val="000000"/><w:sz w:val="14"/><w:sz-cs w:val="24"/><w:lang w:val="EN-CA" w:fareast="EN-US"/></w:rPr></w:pPr><w:r wsp:rsidRPr="00485D2A"><w:rPr><w:rFonts w:ascii="Calibri" w:fareast="Times New Roman" w:h-ansi="Calibri"/><wx:font wx:val="Calibri"/><w:b/><w:b-cs/><w:color w:val="000000"/><w:sz w:val="14"/><w:sz-cs w:val="24"/><w:lang w:val="EN-CA" w:fareast="EN-US"/></w:rPr><w:t>M-CSF</w:t></w:r></w:p></w:tc><w:tc><w:tcPr><w:tcW w:w="851" w:type="dxa"/><w:tcBorders><w:top w:val="nil"/><w:left w:val="nil"/><w:bottom w:val="nil"/><w:right w:val="nil"/></w:tcBorders><w:shd w:val="clear" w:color="auto" w:fill="auto"/><w:noWrap/><w:vAlign w:val="bottom"/></w:tcPr><w:p wsp:rsidR="00485D2A" wsp:rsidRPr="00485D2A" wsp:rsidRDefault="00485D2A" wsp:rsidP="00485D2A"><w:pPr><w:jc w:val="right"/><w:rPr><w:rFonts w:ascii="Calibri" w:fareast="Times New Roman" w:h-ansi="Calibri"/><wx:font wx:val="Calibri"/><w:sz w:val="14"/><w:sz-cs w:val="24"/><w:lang w:val="EN-CA" w:fareast="EN-US"/></w:rPr></w:pPr><w:r wsp:rsidRPr="00485D2A"><w:rPr><w:rFonts w:ascii="Calibri" w:fareast="Times New Roman" w:h-ansi="Calibri"/><wx:font wx:val="Calibri"/><w:sz w:val="14"/><w:sz-cs w:val="24"/><w:lang w:val="EN-CA" w:fareast="EN-US"/></w:rPr><w:t>0.6396</w:t></w:r></w:p></w:tc><w:tc><w:tcPr><w:tcW w:w="993" w:type="dxa"/><w:tcBorders><w:top w:val="nil"/><w:left w:val="nil"/><w:bottom w:val="nil"/><w:right w:val="nil"/></w:tcBorders><w:shd w:val="clear" w:color="auto" w:fill="auto"/><w:noWrap/><w:vAlign w:val="bottom"/></w:tcPr><w:p wsp:rsidR="00485D2A" wsp:rsidRPr="00485D2A" wsp:rsidRDefault="00485D2A" wsp:rsidP="00485D2A"><w:pPr><w:rPr><w:rFonts w:ascii="Calibri" w:fareast="Times New Roman" w:h-ansi="Calibri"/><wx:font wx:val="Calibri"/><w:sz w:val="14"/><w:sz-cs w:val="24"/><w:lang w:val="EN-CA" w:fareast="EN-US"/></w:rPr></w:pPr><w:r wsp:rsidRPr="00485D2A"><w:rPr><w:rFonts w:ascii="Calibri" w:fareast="Times New Roman" w:h-ansi="Calibri"/><wx:font wx:val="Calibri"/><w:sz w:val="14"/><w:sz-cs w:val="24"/><w:lang w:val="EN-CA" w:fareast="EN-US"/></w:rPr><w:t>&lt; 0.0001</w:t></w:r></w:p></w:tc><w:tc><w:tcPr><w:tcW w:w="1276" w:type="dxa"/><w:tcBorders><w:top w:val="nil"/><w:left w:val="nil"/><w:bottom w:val="nil"/><w:right w:val="nil"/></w:tcBorders><w:shd w:val="clear" w:color="auto" w:fill="auto"/><w:noWrap/><w:vAlign w:val="bottom"/></w:tcPr><w:p wsp:rsidR="00485D2A" wsp:rsidRPr="00485D2A" wsp:rsidRDefault="00485D2A" wsp:rsidP="00485D2A"><w:pPr><w:rPr><w:rFonts w:ascii="Calibri" w:fareast="Times New Roman" w:h-ansi="Calibri"/><wx:font wx:val="Calibri"/><w:sz w:val="14"/><w:sz-cs w:val="24"/><w:lang w:val="EN-CA" w:fareast="EN-US"/></w:rPr></w:pPr><w:r wsp:rsidRPr="00485D2A"><w:rPr><w:rFonts w:ascii="Calibri" w:fareast="Times New Roman" w:h-ansi="Calibri"/><wx:font wx:val="Calibri"/><w:sz w:val="14"/><w:sz-cs w:val="24"/><w:lang w:val="EN-CA" w:fareast="EN-US"/></w:rPr><w:t>51.71 ± 6.87</w:t></w:r></w:p></w:tc><w:tc><w:tcPr><w:tcW w:w="1275" w:type="dxa"/><w:tcBorders><w:top w:val="nil"/><w:left w:val="nil"/><w:bottom w:val="nil"/><w:right w:val="nil"/></w:tcBorders><w:shd w:val="clear" w:color="auto" w:fill="auto"/><w:noWrap/><w:vAlign w:val="bottom"/></w:tcPr><w:p wsp:rsidR="00485D2A" wsp:rsidRPr="00485D2A" wsp:rsidRDefault="00485D2A" wsp:rsidP="00485D2A"><w:pPr><w:rPr><w:rFonts w:ascii="Calibri" w:fareast="Times New Roman" w:h-ansi="Calibri"/><wx:font wx:val="Calibri"/><w:sz w:val="14"/><w:sz-cs w:val="24"/><w:lang w:val="EN-CA" w:fareast="EN-US"/></w:rPr></w:pPr><w:r wsp:rsidRPr="00485D2A"><w:rPr><w:rFonts w:ascii="Calibri" w:fareast="Times New Roman" w:h-ansi="Calibri"/><wx:font wx:val="Calibri"/><w:sz w:val="14"/><w:sz-cs w:val="24"/><w:lang w:val="EN-CA" w:fareast="EN-US"/></w:rPr><w:t>82.22 ± 43.2</w:t></w:r></w:p></w:tc><w:tc><w:tcPr><w:tcW w:w="1276" w:type="dxa"/><w:tcBorders><w:top w:val="nil"/><w:left w:val="nil"/><w:bottom w:val="nil"/><w:right w:val="nil"/></w:tcBorders><w:shd w:val="clear" w:color="auto" w:fill="auto"/><w:noWrap/><w:vAlign w:val="bottom"/></w:tcPr><w:p wsp:rsidR="00485D2A" wsp:rsidRPr="00485D2A" wsp:rsidRDefault="00485D2A" wsp:rsidP="00485D2A"><w:pPr><w:rPr><w:rFonts w:ascii="Calibri" w:fareast="Times New Roman" w:h-ansi="Calibri"/><wx:font wx:val="Calibri"/><w:sz w:val="14"/><w:sz-cs w:val="24"/><w:lang w:val="EN-CA" w:fareast="EN-US"/></w:rPr></w:pPr><w:r wsp:rsidRPr="00485D2A"><w:rPr><w:rFonts w:ascii="Calibri" w:fareast="Times New Roman" w:h-ansi="Calibri"/><wx:font wx:val="Calibri"/><w:sz w:val="14"/><w:sz-cs w:val="24"/><w:lang w:val="EN-CA" w:fareast="EN-US"/></w:rPr><w:t>44.34 ± 5.89</w:t></w:r></w:p></w:tc><w:tc><w:tcPr><w:tcW w:w="1276" w:type="dxa"/><w:tcBorders><w:top w:val="nil"/><w:left w:val="nil"/><w:bottom w:val="nil"/><w:right w:val="nil"/></w:tcBorders><w:shd w:val="clear" w:color="auto" w:fill="auto"/><w:noWrap/><w:vAlign w:val="bottom"/></w:tcPr><w:p wsp:rsidR="00485D2A" wsp:rsidRPr="00485D2A" wsp:rsidRDefault="00485D2A" wsp:rsidP="00485D2A"><w:pPr><w:rPr><w:rFonts w:ascii="Calibri" w:fareast="Times New Roman" w:h-ansi="Calibri"/><wx:font wx:val="Calibri"/><w:sz w:val="14"/><w:sz-cs w:val="24"/><w:lang w:val="EN-CA" w:fareast="EN-US"/></w:rPr></w:pPr><w:r wsp:rsidRPr="00485D2A"><w:rPr><w:rFonts w:ascii="Calibri" w:fareast="Times New Roman" w:h-ansi="Calibri"/><wx:font wx:val="Calibri"/><w:sz w:val="14"/><w:sz-cs w:val="24"/><w:lang w:val="EN-CA" w:fareast="EN-US"/></w:rPr><w:t>50.67 ± 8.92</w:t></w:r></w:p></w:tc><w:tc><w:tcPr><w:tcW w:w="1277" w:type="dxa"/><w:tcBorders><w:top w:val="nil"/><w:left w:val="nil"/><w:bottom w:val="nil"/><w:right w:val="nil"/></w:tcBorders><w:shd w:val="clear" w:color="auto" w:fill="auto"/><w:noWrap/><w:vAlign w:val="bottom"/></w:tcPr><w:p wsp:rsidR="00485D2A" wsp:rsidRPr="00485D2A" wsp:rsidRDefault="00485D2A" wsp:rsidP="00485D2A"><w:pPr><w:rPr><w:rFonts w:ascii="Calibri" w:fareast="Times New Roman" w:h-ansi="Calibri"/><wx:font wx:val="Calibri"/><w:sz w:val="14"/><w:sz-cs w:val="24"/><w:lang w:val="EN-CA" w:fareast="EN-US"/></w:rPr></w:pPr><w:r wsp:rsidRPr="00485D2A"><w:rPr><w:rFonts w:ascii="Calibri" w:fareast="Times New Roman" w:h-ansi="Calibri"/><wx:font wx:val="Calibri"/><w:sz w:val="14"/><w:sz-cs w:val="24"/><w:lang w:val="EN-CA" w:fareast="EN-US"/></w:rPr><w:t>ns</w:t></w:r></w:p></w:tc><w:tc><w:tcPr><w:tcW w:w="1274" w:type="dxa"/><w:tcBorders><w:top w:val="nil"/><w:left w:val="nil"/><w:bottom w:val="nil"/><w:right w:val="nil"/></w:tcBorders><w:shd w:val="clear" w:color="auto" w:fill="auto"/><w:noWrap/><w:vAlign w:val="bottom"/></w:tcPr><w:p wsp:rsidR="00485D2A" wsp:rsidRPr="00485D2A" wsp:rsidRDefault="00485D2A" wsp:rsidP="00485D2A"><w:pPr><w:rPr><w:rFonts w:ascii="Calibri" w:fareast="Times New Roman" w:h-ansi="Calibri"/><wx:font wx:val="Calibri"/><w:sz w:val="14"/><w:sz-cs w:val="24"/><w:lang w:val="EN-CA" w:fareast="EN-US"/></w:rPr></w:pPr><w:r wsp:rsidRPr="00485D2A"><w:rPr><w:rFonts w:ascii="Calibri" w:fareast="Times New Roman" w:h-ansi="Calibri"/><wx:font wx:val="Calibri"/><w:sz w:val="14"/><w:sz-cs w:val="24"/><w:lang w:val="EN-CA" w:fareast="EN-US"/></w:rPr><w:t>ns</w:t></w:r></w:p></w:tc><w:tc><w:tcPr><w:tcW w:w="993" w:type="dxa"/><w:tcBorders><w:top w:val="nil"/><w:left w:val="nil"/><w:bottom w:val="nil"/><w:right w:val="nil"/></w:tcBorders><w:shd w:val="clear" w:color="auto" w:fill="auto"/><w:noWrap/><w:vAlign w:val="bottom"/></w:tcPr><w:p wsp:rsidR="00485D2A" wsp:rsidRPr="00485D2A" wsp:rsidRDefault="00485D2A" wsp:rsidP="00485D2A"><w:pPr><w:rPr><w:rFonts w:ascii="Calibri" w:fareast="Times New Roman" w:h-ansi="Calibri"/><wx:font wx:val="Calibri"/><w:sz w:val="14"/><w:sz-cs w:val="24"/><w:lang w:val="EN-CA" w:fareast="EN-US"/></w:rPr></w:pPr><w:r wsp:rsidRPr="00485D2A"><w:rPr><w:rFonts w:ascii="Calibri" w:fareast="Times New Roman" w:h-ansi="Calibri"/><wx:font wx:val="Calibri"/><w:sz w:val="14"/><w:sz-cs w:val="24"/><w:lang w:val="EN-CA" w:fareast="EN-US"/></w:rPr><w:t>ns</w:t></w:r></w:p></w:tc><w:tc><w:tcPr><w:tcW w:w="1277" w:type="dxa"/><w:tcBorders><w:top w:val="nil"/><w:left w:val="nil"/><w:bottom w:val="nil"/><w:right w:val="nil"/></w:tcBorders><w:shd w:val="clear" w:color="auto" w:fill="auto"/><w:noWrap/><w:vAlign w:val="bottom"/></w:tcPr><w:p wsp:rsidR="00485D2A" wsp:rsidRPr="00485D2A" wsp:rsidRDefault="00485D2A" wsp:rsidP="00485D2A"><w:pPr><w:rPr><w:rFonts w:ascii="Calibri" w:fareast="Times New Roman" w:h-ansi="Calibri"/><wx:font wx:val="Calibri"/><w:sz w:val="14"/><w:sz-cs w:val="24"/><w:lang w:val="EN-CA" w:fareast="EN-US"/></w:rPr></w:pPr><w:r wsp:rsidRPr="00485D2A"><w:rPr><w:rFonts w:ascii="Calibri" w:fareast="Times New Roman" w:h-ansi="Calibri"/><wx:font wx:val="Calibri"/><w:sz w:val="14"/><w:sz-cs w:val="24"/><w:lang w:val="EN-CA" w:fareast="EN-US"/></w:rPr><w:t>ns</w:t></w:r></w:p></w:tc></w:tr><w:tr wsp:rsidR="00485D2A" wsp:rsidRPr="00C779A0" wsp:rsidTr="004E7C10"><w:trPr><w:trHeight w:val="300"/></w:trPr><w:tc><w:tcPr><w:tcW w:w="1291" w:type="dxa"/><w:tcBorders><w:top w:val="nil"/><w:left w:val="nil"/><w:bottom w:val="nil"/><w:right w:val="nil"/></w:tcBorders><w:shd w:val="clear" w:color="auto" w:fill="auto"/><w:noWrap/><w:vAlign w:val="bottom"/></w:tcPr><w:p wsp:rsidR="00485D2A" wsp:rsidRPr="00485D2A" wsp:rsidRDefault="00485D2A" wsp:rsidP="00485D2A"><w:pPr><w:rPr><w:rFonts w:ascii="Calibri" w:fareast="Times New Roman" w:h-ansi="Calibri"/><wx:font wx:val="Calibri"/><w:b/><w:b-cs/><w:color w:val="000000"/><w:sz w:val="14"/><w:sz-cs w:val="24"/><w:lang w:val="EN-CA" w:fareast="EN-US"/></w:rPr></w:pPr><w:r wsp:rsidRPr="00485D2A"><w:rPr><w:rFonts w:ascii="Calibri" w:fareast="Times New Roman" w:h-ansi="Calibri"/><wx:font wx:val="Calibri"/><w:b/><w:b-cs/><w:color w:val="000000"/><w:sz w:val="14"/><w:sz-cs w:val="24"/><w:lang w:val="EN-CA" w:fareast="EN-US"/></w:rPr><w:t>MIG - CXCL9</w:t></w:r></w:p></w:tc><w:tc><w:tcPr><w:tcW w:w="851" w:type="dxa"/><w:tcBorders><w:top w:val="nil"/><w:left w:val="nil"/><w:bottom w:val="nil"/><w:right w:val="nil"/></w:tcBorders><w:shd w:val="clear" w:color="auto" w:fill="auto"/><w:noWrap/><w:vAlign w:val="bottom"/></w:tcPr><w:p wsp:rsidR="00485D2A" wsp:rsidRPr="00485D2A" wsp:rsidRDefault="00485D2A" wsp:rsidP="00485D2A"><w:pPr><w:jc w:val="right"/><w:rPr><w:rFonts w:ascii="Calibri" w:fareast="Times New Roman" w:h-ansi="Calibri"/><wx:font wx:val="Calibri"/><w:sz w:val="14"/><w:sz-cs w:val="24"/><w:lang w:val="EN-CA" w:fareast="EN-US"/></w:rPr></w:pPr><w:r wsp:rsidRPr="00485D2A"><w:rPr><w:rFonts w:ascii="Calibri" w:fareast="Times New Roman" w:h-ansi="Calibri"/><wx:font wx:val="Calibri"/><w:sz w:val="14"/><w:sz-cs w:val="24"/><w:lang w:val="EN-CA" w:fareast="EN-US"/></w:rPr><w:t>0.0777</w:t></w:r></w:p></w:tc><w:tc><w:tcPr><w:tcW w:w="993" w:type="dxa"/><w:tcBorders><w:top w:val="nil"/><w:left w:val="nil"/><w:bottom w:val="nil"/><w:right w:val="nil"/></w:tcBorders><w:shd w:val="clear" w:color="auto" w:fill="auto"/><w:noWrap/><w:vAlign w:val="bottom"/></w:tcPr><w:p wsp:rsidR="00485D2A" wsp:rsidRPr="00485D2A" wsp:rsidRDefault="00485D2A" wsp:rsidP="00485D2A"><w:pPr><w:jc w:val="right"/><w:rPr><w:rFonts w:ascii="Calibri" w:fareast="Times New Roman" w:h-ansi="Calibri"/><wx:font wx:val="Calibri"/><w:sz w:val="14"/><w:sz-cs w:val="24"/><w:lang w:val="EN-CA" w:fareast="EN-US"/></w:rPr></w:pPr><w:r wsp:rsidRPr="00485D2A"><w:rPr><w:rFonts w:ascii="Calibri" w:fareast="Times New Roman" w:h-ansi="Calibri"/><wx:font wx:val="Calibri"/><w:sz w:val="14"/><w:sz-cs w:val="24"/><w:lang w:val="EN-CA" w:fareast="EN-US"/></w:rPr><w:t>0.6587</w:t></w:r></w:p></w:tc><w:tc><w:tcPr><w:tcW w:w="1276" w:type="dxa"/><w:tcBorders><w:top w:val="nil"/><w:left w:val="nil"/><w:bottom w:val="nil"/><w:right w:val="nil"/></w:tcBorders><w:shd w:val="clear" w:color="auto" w:fill="auto"/><w:noWrap/><w:vAlign w:val="bottom"/></w:tcPr><w:p wsp:rsidR="00485D2A" wsp:rsidRPr="00485D2A" wsp:rsidRDefault="00485D2A" wsp:rsidP="00485D2A"><w:pPr><w:rPr><w:rFonts w:ascii="Calibri" w:fareast="Times New Roman" w:h-ansi="Calibri"/><wx:font wx:val="Calibri"/><w:sz w:val="14"/><w:sz-cs w:val="24"/><w:lang w:val="EN-CA" w:fareast="EN-US"/></w:rPr></w:pPr><w:r wsp:rsidRPr="00485D2A"><w:rPr><w:rFonts w:ascii="Calibri" w:fareast="Times New Roman" w:h-ansi="Calibri"/><wx:font wx:val="Calibri"/><w:sz w:val="14"/><w:sz-cs w:val="24"/><w:lang w:val="EN-CA" w:fareast="EN-US"/></w:rPr><w:t>249.6 ± 23.85</w:t></w:r></w:p></w:tc><w:tc><w:tcPr><w:tcW w:w="1275" w:type="dxa"/><w:tcBorders><w:top w:val="nil"/><w:left w:val="nil"/><w:bottom w:val="nil"/><w:right w:val="nil"/></w:tcBorders><w:shd w:val="clear" w:color="auto" w:fill="auto"/><w:noWrap/><w:vAlign w:val="bottom"/></w:tcPr><w:p wsp:rsidR="00485D2A" wsp:rsidRPr="00485D2A" wsp:rsidRDefault="00485D2A" wsp:rsidP="00485D2A"><w:pPr><w:rPr><w:rFonts w:ascii="Calibri" w:fareast="Times New Roman" w:h-ansi="Calibri"/><wx:font wx:val="Calibri"/><w:sz w:val="14"/><w:sz-cs w:val="24"/><w:lang w:val="EN-CA" w:fareast="EN-US"/></w:rPr></w:pPr><w:r wsp:rsidRPr="00485D2A"><w:rPr><w:rFonts w:ascii="Calibri" w:fareast="Times New Roman" w:h-ansi="Calibri"/><wx:font wx:val="Calibri"/><w:sz w:val="14"/><w:sz-cs w:val="24"/><w:lang w:val="EN-CA" w:fareast="EN-US"/></w:rPr><w:t>295.2 ± 17.23</w:t></w:r></w:p></w:tc><w:tc><w:tcPr><w:tcW w:w="1276" w:type="dxa"/><w:tcBorders><w:top w:val="nil"/><w:left w:val="nil"/><w:bottom w:val="nil"/><w:right w:val="nil"/></w:tcBorders><w:shd w:val="clear" w:color="auto" w:fill="auto"/><w:noWrap/><w:vAlign w:val="bottom"/></w:tcPr><w:p wsp:rsidR="00485D2A" wsp:rsidRPr="00485D2A" wsp:rsidRDefault="00485D2A" wsp:rsidP="00485D2A"><w:pPr><w:rPr><w:rFonts w:ascii="Calibri" w:fareast="Times New Roman" w:h-ansi="Calibri"/><wx:font wx:val="Calibri"/><w:sz w:val="14"/><w:sz-cs w:val="24"/><w:lang w:val="EN-CA" w:fareast="EN-US"/></w:rPr></w:pPr><w:r wsp:rsidRPr="00485D2A"><w:rPr><w:rFonts w:ascii="Calibri" w:fareast="Times New Roman" w:h-ansi="Calibri"/><wx:font wx:val="Calibri"/><w:sz w:val="14"/><w:sz-cs w:val="24"/><w:lang w:val="EN-CA" w:fareast="EN-US"/></w:rPr><w:t>256.7 ± 18.26</w:t></w:r></w:p></w:tc><w:tc><w:tcPr><w:tcW w:w="1276" w:type="dxa"/><w:tcBorders><w:top w:val="nil"/><w:left w:val="nil"/><w:bottom w:val="nil"/><w:right w:val="nil"/></w:tcBorders><w:shd w:val="clear" w:color="auto" w:fill="auto"/><w:noWrap/><w:vAlign w:val="bottom"/></w:tcPr><w:p wsp:rsidR="00485D2A" wsp:rsidRPr="00485D2A" wsp:rsidRDefault="00485D2A" wsp:rsidP="00485D2A"><w:pPr><w:rPr><w:rFonts w:ascii="Calibri" w:fareast="Times New Roman" w:h-ansi="Calibri"/><wx:font wx:val="Calibri"/><w:sz w:val="14"/><w:sz-cs w:val="24"/><w:lang w:val="EN-CA" w:fareast="EN-US"/></w:rPr></w:pPr><w:r wsp:rsidRPr="00485D2A"><w:rPr><w:rFonts w:ascii="Calibri" w:fareast="Times New Roman" w:h-ansi="Calibri"/><wx:font wx:val="Calibri"/><w:sz w:val="14"/><w:sz-cs w:val="24"/><w:lang w:val="EN-CA" w:fareast="EN-US"/></w:rPr><w:t>320.2 ± 24.29</w:t></w:r></w:p></w:tc><w:tc><w:tcPr><w:tcW w:w="1277" w:type="dxa"/><w:tcBorders><w:top w:val="nil"/><w:left w:val="nil"/><w:bottom w:val="nil"/><w:right w:val="nil"/></w:tcBorders><w:shd w:val="clear" w:color="auto" w:fill="auto"/><w:noWrap/><w:vAlign w:val="bottom"/></w:tcPr><w:p wsp:rsidR="00485D2A" wsp:rsidRPr="00485D2A" wsp:rsidRDefault="00485D2A" wsp:rsidP="00485D2A"><w:pPr><w:rPr><w:rFonts w:ascii="Calibri" w:fareast="Times New Roman" w:h-ansi="Calibri"/><wx:font wx:val="Calibri"/><w:sz w:val="14"/><w:sz-cs w:val="24"/><w:lang w:val="EN-CA" w:fareast="EN-US"/></w:rPr></w:pPr><w:r wsp:rsidRPr="00485D2A"><w:rPr><w:rFonts w:ascii="Calibri" w:fareast="Times New Roman" w:h-ansi="Calibri"/><wx:font wx:val="Calibri"/><w:sz w:val="14"/><w:sz-cs w:val="24"/><w:lang w:val="EN-CA" w:fareast="EN-US"/></w:rPr><w:t>ns</w:t></w:r></w:p></w:tc><w:tc><w:tcPr><w:tcW w:w="1274" w:type="dxa"/><w:tcBorders><w:top w:val="nil"/><w:left w:val="nil"/><w:bottom w:val="nil"/><w:right w:val="nil"/></w:tcBorders><w:shd w:val="clear" w:color="auto" w:fill="auto"/><w:noWrap/><w:vAlign w:val="bottom"/></w:tcPr><w:p wsp:rsidR="00485D2A" wsp:rsidRPr="00485D2A" wsp:rsidRDefault="00485D2A" wsp:rsidP="00485D2A"><w:pPr><w:rPr><w:rFonts w:ascii="Calibri" w:fareast="Times New Roman" w:h-ansi="Calibri"/><wx:font wx:val="Calibri"/><w:sz w:val="14"/><w:sz-cs w:val="24"/><w:lang w:val="EN-CA" w:fareast="EN-US"/></w:rPr></w:pPr><w:r wsp:rsidRPr="00485D2A"><w:rPr><w:rFonts w:ascii="Calibri" w:fareast="Times New Roman" w:h-ansi="Calibri"/><wx:font wx:val="Calibri"/><w:sz w:val="14"/><w:sz-cs w:val="24"/><w:lang w:val="EN-CA" w:fareast="EN-US"/></w:rPr><w:t>ns</w:t></w:r></w:p></w:tc><w:tc><w:tcPr><w:tcW w:w="993" w:type="dxa"/><w:tcBorders><w:top w:val="nil"/><w:left w:val="nil"/><w:bottom w:val="nil"/><w:right w:val="nil"/></w:tcBorders><w:shd w:val="clear" w:color="auto" w:fill="auto"/><w:noWrap/><w:vAlign w:val="bottom"/></w:tcPr><w:p wsp:rsidR="00485D2A" wsp:rsidRPr="00485D2A" wsp:rsidRDefault="00485D2A" wsp:rsidP="00485D2A"><w:pPr><w:rPr><w:rFonts w:ascii="Calibri" w:fareast="Times New Roman" w:h-ansi="Calibri"/><wx:font wx:val="Calibri"/><w:sz w:val="14"/><w:sz-cs w:val="24"/><w:lang w:val="EN-CA" w:fareast="EN-US"/></w:rPr></w:pPr><w:r wsp:rsidRPr="00485D2A"><w:rPr><w:rFonts w:ascii="Calibri" w:fareast="Times New Roman" w:h-ansi="Calibri"/><wx:font wx:val="Calibri"/><w:sz w:val="14"/><w:sz-cs w:val="24"/><w:lang w:val="EN-CA" w:fareast="EN-US"/></w:rPr><w:t>ns</w:t></w:r></w:p></w:tc><w:tc><w:tcPr><w:tcW w:w="1277" w:type="dxa"/><w:tcBorders><w:top w:val="nil"/><w:left w:val="nil"/><w:bottom w:val="nil"/><w:right w:val="nil"/></w:tcBorders><w:shd w:val="clear" w:color="auto" w:fill="auto"/><w:noWrap/><w:vAlign w:val="bottom"/></w:tcPr><w:p wsp:rsidR="00485D2A" wsp:rsidRPr="00485D2A" wsp:rsidRDefault="00485D2A" wsp:rsidP="00485D2A"><w:pPr><w:rPr><w:rFonts w:ascii="Calibri" w:fareast="Times New Roman" w:h-ansi="Calibri"/><wx:font wx:val="Calibri"/><w:sz w:val="14"/><w:sz-cs w:val="24"/><w:lang w:val="EN-CA" w:fareast="EN-US"/></w:rPr></w:pPr><w:r wsp:rsidRPr="00485D2A"><w:rPr><w:rFonts w:ascii="Calibri" w:fareast="Times New Roman" w:h-ansi="Calibri"/><wx:font wx:val="Calibri"/><w:sz w:val="14"/><w:sz-cs w:val="24"/><w:lang w:val="EN-CA" w:fareast="EN-US"/></w:rPr><w:t>ns</w:t></w:r></w:p></w:tc></w:tr><w:tr wsp:rsidR="00485D2A" wsp:rsidRPr="00C779A0" wsp:rsidTr="004E7C10"><w:trPr><w:trHeight w:val="300"/></w:trPr><w:tc><w:tcPr><w:tcW w:w="1291" w:type="dxa"/><w:tcBorders><w:top w:val="nil"/><w:left w:val="nil"/><w:bottom w:val="nil"/><w:right w:val="nil"/></w:tcBorders><w:shd w:val="clear" w:color="auto" w:fill="auto"/><w:noWrap/><w:vAlign w:val="bottom"/></w:tcPr><w:p wsp:rsidR="00485D2A" wsp:rsidRPr="00485D2A" wsp:rsidRDefault="00485D2A" wsp:rsidP="00485D2A"><w:pPr><w:rPr><w:rFonts w:ascii="Calibri" w:fareast="Times New Roman" w:h-ansi="Calibri"/><wx:font wx:val="Calibri"/><w:b/><w:b-cs/><w:color w:val="000000"/><w:sz w:val="14"/><w:sz-cs w:val="24"/><w:lang w:val="EN-CA" w:fareast="EN-US"/></w:rPr></w:pPr><w:r wsp:rsidRPr="00485D2A"><w:rPr><w:rFonts w:ascii="Calibri" w:fareast="Times New Roman" w:h-ansi="Calibri"/><wx:font wx:val="Calibri"/><w:b/><w:b-cs/><w:color w:val="000000"/><w:sz w:val="14"/><w:sz-cs w:val="24"/><w:lang w:val="EN-CA" w:fareast="EN-US"/></w:rPr><w:t>MIP-1a - CCL3</w:t></w:r></w:p></w:tc><w:tc><w:tcPr><w:tcW w:w="851" w:type="dxa"/><w:tcBorders><w:top w:val="nil"/><w:left w:val="nil"/><w:bottom w:val="nil"/><w:right w:val="nil"/></w:tcBorders><w:shd w:val="clear" w:color="auto" w:fill="auto"/><w:noWrap/><w:vAlign w:val="bottom"/></w:tcPr><w:p wsp:rsidR="00485D2A" wsp:rsidRPr="00485D2A" wsp:rsidRDefault="00485D2A" wsp:rsidP="00485D2A"><w:pPr><w:jc w:val="right"/><w:rPr><w:rFonts w:ascii="Calibri" w:fareast="Times New Roman" w:h-ansi="Calibri"/><wx:font wx:val="Calibri"/><w:sz w:val="14"/><w:sz-cs w:val="24"/><w:lang w:val="EN-CA" w:fareast="EN-US"/></w:rPr></w:pPr><w:r wsp:rsidRPr="00485D2A"><w:rPr><w:rFonts w:ascii="Calibri" w:fareast="Times New Roman" w:h-ansi="Calibri"/><wx:font wx:val="Calibri"/><w:sz w:val="14"/><w:sz-cs w:val="24"/><w:lang w:val="EN-CA" w:fareast="EN-US"/></w:rPr><w:t>0.0268</w:t></w:r></w:p></w:tc><w:tc><w:tcPr><w:tcW w:w="993" w:type="dxa"/><w:tcBorders><w:top w:val="nil"/><w:left w:val="nil"/><w:bottom w:val="nil"/><w:right w:val="nil"/></w:tcBorders><w:shd w:val="clear" w:color="auto" w:fill="auto"/><w:noWrap/><w:vAlign w:val="bottom"/></w:tcPr><w:p wsp:rsidR="00485D2A" wsp:rsidRPr="00485D2A" wsp:rsidRDefault="00485D2A" wsp:rsidP="00485D2A"><w:pPr><w:jc w:val="right"/><w:rPr><w:rFonts w:ascii="Calibri" w:fareast="Times New Roman" w:h-ansi="Calibri"/><wx:font wx:val="Calibri"/><w:sz w:val="14"/><w:sz-cs w:val="24"/><w:lang w:val="EN-CA" w:fareast="EN-US"/></w:rPr></w:pPr><w:r wsp:rsidRPr="00485D2A"><w:rPr><w:rFonts w:ascii="Calibri" w:fareast="Times New Roman" w:h-ansi="Calibri"/><wx:font wx:val="Calibri"/><w:sz w:val="14"/><w:sz-cs w:val="24"/><w:lang w:val="EN-CA" w:fareast="EN-US"/></w:rPr><w:t>0.0032</w:t></w:r></w:p></w:tc><w:tc><w:tcPr><w:tcW w:w="1276" w:type="dxa"/><w:tcBorders><w:top w:val="nil"/><w:left w:val="nil"/><w:bottom w:val="nil"/><w:right w:val="nil"/></w:tcBorders><w:shd w:val="clear" w:color="auto" w:fill="auto"/><w:noWrap/><w:vAlign w:val="bottom"/></w:tcPr><w:p wsp:rsidR="00485D2A" wsp:rsidRPr="00485D2A" wsp:rsidRDefault="00485D2A" wsp:rsidP="00485D2A"><w:pPr><w:rPr><w:rFonts w:ascii="Calibri" w:fareast="Times New Roman" w:h-ansi="Calibri"/><wx:font wx:val="Calibri"/><w:sz w:val="14"/><w:sz-cs w:val="24"/><w:lang w:val="EN-CA" w:fareast="EN-US"/></w:rPr></w:pPr><w:r wsp:rsidRPr="00485D2A"><w:rPr><w:rFonts w:ascii="Calibri" w:fareast="Times New Roman" w:h-ansi="Calibri"/><wx:font wx:val="Calibri"/><w:sz w:val="14"/><w:sz-cs w:val="24"/><w:lang w:val="EN-CA" w:fareast="EN-US"/></w:rPr><w:t>135.8 ± 19</w:t></w:r></w:p></w:tc><w:tc><w:tcPr><w:tcW w:w="1275" w:type="dxa"/><w:tcBorders><w:top w:val="nil"/><w:left w:val="nil"/><w:bottom w:val="nil"/><w:right w:val="nil"/></w:tcBorders><w:shd w:val="clear" w:color="auto" w:fill="auto"/><w:noWrap/><w:vAlign w:val="bottom"/></w:tcPr><w:p wsp:rsidR="00485D2A" wsp:rsidRPr="00485D2A" wsp:rsidRDefault="00485D2A" wsp:rsidP="00485D2A"><w:pPr><w:rPr><w:rFonts w:ascii="Calibri" w:fareast="Times New Roman" w:h-ansi="Calibri"/><wx:font wx:val="Calibri"/><w:sz w:val="14"/><w:sz-cs w:val="24"/><w:lang w:val="EN-CA" w:fareast="EN-US"/></w:rPr></w:pPr><w:r wsp:rsidRPr="00485D2A"><w:rPr><w:rFonts w:ascii="Calibri" w:fareast="Times New Roman" w:h-ansi="Calibri"/><wx:font wx:val="Calibri"/><w:sz w:val="14"/><w:sz-cs w:val="24"/><w:lang w:val="EN-CA" w:fareast="EN-US"/></w:rPr><w:t>215.5 ± 35.7</w:t></w:r></w:p></w:tc><w:tc><w:tcPr><w:tcW w:w="1276" w:type="dxa"/><w:tcBorders><w:top w:val="nil"/><w:left w:val="nil"/><w:bottom w:val="nil"/><w:right w:val="nil"/></w:tcBorders><w:shd w:val="clear" w:color="auto" w:fill="auto"/><w:noWrap/><w:vAlign w:val="bottom"/></w:tcPr><w:p wsp:rsidR="00485D2A" wsp:rsidRPr="00485D2A" wsp:rsidRDefault="00485D2A" wsp:rsidP="00485D2A"><w:pPr><w:rPr><w:rFonts w:ascii="Calibri" w:fareast="Times New Roman" w:h-ansi="Calibri"/><wx:font wx:val="Calibri"/><w:sz w:val="14"/><w:sz-cs w:val="24"/><w:lang w:val="EN-CA" w:fareast="EN-US"/></w:rPr></w:pPr><w:r wsp:rsidRPr="00485D2A"><w:rPr><w:rFonts w:ascii="Calibri" w:fareast="Times New Roman" w:h-ansi="Calibri"/><wx:font wx:val="Calibri"/><w:sz w:val="14"/><w:sz-cs w:val="24"/><w:lang w:val="EN-CA" w:fareast="EN-US"/></w:rPr><w:t>117.8 ± 20.55</w:t></w:r></w:p></w:tc><w:tc><w:tcPr><w:tcW w:w="1276" w:type="dxa"/><w:tcBorders><w:top w:val="nil"/><w:left w:val="nil"/><w:bottom w:val="nil"/><w:right w:val="nil"/></w:tcBorders><w:shd w:val="clear" w:color="auto" w:fill="auto"/><w:noWrap/><w:vAlign w:val="bottom"/></w:tcPr><w:p wsp:rsidR="00485D2A" wsp:rsidRPr="00485D2A" wsp:rsidRDefault="00485D2A" wsp:rsidP="00485D2A"><w:pPr><w:rPr><w:rFonts w:ascii="Calibri" w:fareast="Times New Roman" w:h-ansi="Calibri"/><wx:font wx:val="Calibri"/><w:sz w:val="14"/><w:sz-cs w:val="24"/><w:lang w:val="EN-CA" w:fareast="EN-US"/></w:rPr></w:pPr><w:r wsp:rsidRPr="00485D2A"><w:rPr><w:rFonts w:ascii="Calibri" w:fareast="Times New Roman" w:h-ansi="Calibri"/><wx:font wx:val="Calibri"/><w:sz w:val="14"/><w:sz-cs w:val="24"/><w:lang w:val="EN-CA" w:fareast="EN-US"/></w:rPr><w:t>169.4 ± 9.24</w:t></w:r></w:p></w:tc><w:tc><w:tcPr><w:tcW w:w="1277" w:type="dxa"/><w:tcBorders><w:top w:val="nil"/><w:left w:val="nil"/><w:bottom w:val="nil"/><w:right w:val="nil"/></w:tcBorders><w:shd w:val="clear" w:color="auto" w:fill="auto"/><w:noWrap/><w:vAlign w:val="bottom"/></w:tcPr><w:p wsp:rsidR="00485D2A" wsp:rsidRPr="00485D2A" wsp:rsidRDefault="00485D2A" wsp:rsidP="00485D2A"><w:pPr><w:rPr><w:rFonts w:ascii="Calibri" w:fareast="Times New Roman" w:h-ansi="Calibri"/><wx:font wx:val="Calibri"/><w:sz w:val="14"/><w:sz-cs w:val="24"/><w:lang w:val="EN-CA" w:fareast="EN-US"/></w:rPr></w:pPr><w:r wsp:rsidRPr="00485D2A"><w:rPr><w:rFonts w:ascii="Calibri" w:fareast="Times New Roman" w:h-ansi="Calibri"/><wx:font wx:val="Calibri"/><w:sz w:val="14"/><w:sz-cs w:val="24"/><w:lang w:val="EN-CA" w:fareast="EN-US"/></w:rPr><w:t>ns</w:t></w:r></w:p></w:tc><w:tc><w:tcPr><w:tcW w:w="1274" w:type="dxa"/><w:tcBorders><w:top w:val="nil"/><w:left w:val="nil"/><w:bottom w:val="nil"/><w:right w:val="nil"/></w:tcBorders><w:shd w:val="clear" w:color="auto" w:fill="auto"/><w:noWrap/><w:vAlign w:val="bottom"/></w:tcPr><w:p wsp:rsidR="00485D2A" wsp:rsidRPr="00485D2A" wsp:rsidRDefault="00485D2A" wsp:rsidP="00485D2A"><w:pPr><w:rPr><w:rFonts w:ascii="Calibri" w:fareast="Times New Roman" w:h-ansi="Calibri"/><wx:font wx:val="Calibri"/><w:sz w:val="14"/><w:sz-cs w:val="24"/><w:lang w:val="EN-CA" w:fareast="EN-US"/></w:rPr></w:pPr><w:r wsp:rsidRPr="00485D2A"><w:rPr><w:rFonts w:ascii="Calibri" w:fareast="Times New Roman" w:h-ansi="Calibri"/><wx:font wx:val="Calibri"/><w:sz w:val="14"/><w:sz-cs w:val="24"/><w:lang w:val="EN-CA" w:fareast="EN-US"/></w:rPr><w:t>ns</w:t></w:r></w:p></w:tc><w:tc><w:tcPr><w:tcW w:w="993" w:type="dxa"/><w:tcBorders><w:top w:val="nil"/><w:left w:val="nil"/><w:bottom w:val="nil"/><w:right w:val="nil"/></w:tcBorders><w:shd w:val="clear" w:color="auto" w:fill="auto"/><w:noWrap/><w:vAlign w:val="bottom"/></w:tcPr><w:p wsp:rsidR="00485D2A" wsp:rsidRPr="00485D2A" wsp:rsidRDefault="00485D2A" wsp:rsidP="00485D2A"><w:pPr><w:rPr><w:rFonts w:ascii="Calibri" w:fareast="Times New Roman" w:h-ansi="Calibri"/><wx:font wx:val="Calibri"/><w:sz w:val="14"/><w:sz-cs w:val="24"/><w:lang w:val="EN-CA" w:fareast="EN-US"/></w:rPr></w:pPr><w:r wsp:rsidRPr="00485D2A"><w:rPr><w:rFonts w:ascii="Calibri" w:fareast="Times New Roman" w:h-ansi="Calibri"/><wx:font wx:val="Calibri"/><w:sz w:val="14"/><w:sz-cs w:val="24"/><w:lang w:val="EN-CA" w:fareast="EN-US"/></w:rPr><w:t>ns</w:t></w:r></w:p></w:tc><w:tc><w:tcPr><w:tcW w:w="1277" w:type="dxa"/><w:tcBorders><w:top w:val="nil"/><w:left w:val="nil"/><w:bottom w:val="nil"/><w:right w:val="nil"/></w:tcBorders><w:shd w:val="clear" w:color="auto" w:fill="auto"/><w:noWrap/><w:vAlign w:val="bottom"/></w:tcPr><w:p wsp:rsidR="00485D2A" wsp:rsidRPr="00485D2A" wsp:rsidRDefault="00485D2A" wsp:rsidP="00485D2A"><w:pPr><w:rPr><w:rFonts w:ascii="Calibri" w:fareast="Times New Roman" w:h-ansi="Calibri"/><wx:font wx:val="Calibri"/><w:sz w:val="14"/><w:sz-cs w:val="24"/><w:lang w:val="EN-CA" w:fareast="EN-US"/></w:rPr></w:pPr><w:r wsp:rsidRPr="00485D2A"><w:rPr><w:rFonts w:ascii="Calibri" w:fareast="Times New Roman" w:h-ansi="Calibri"/><wx:font wx:val="Calibri"/><w:sz w:val="14"/><w:sz-cs w:val="24"/><w:lang w:val="EN-CA" w:fareast="EN-US"/></w:rPr><w:t>ns</w:t></w:r></w:p></w:tc></w:tr><w:tr wsp:rsidR="00485D2A" wsp:rsidRPr="00C779A0" wsp:rsidTr="004E7C10"><w:trPr><w:trHeight w:val="300"/></w:trPr><w:tc><w:tcPr><w:tcW w:w="1291" w:type="dxa"/><w:tcBorders><w:top w:val="nil"/><w:left w:val="nil"/><w:bottom w:val="nil"/><w:right w:val="nil"/></w:tcBorders><w:shd w:val="clear" w:color="auto" w:fill="auto"/><w:noWrap/><w:vAlign w:val="bottom"/></w:tcPr><w:p wsp:rsidR="00485D2A" wsp:rsidRPr="00485D2A" wsp:rsidRDefault="00485D2A" wsp:rsidP="00485D2A"><w:pPr><w:rPr><w:rFonts w:ascii="Calibri" w:fareast="Times New Roman" w:h-ansi="Calibri"/><wx:font wx:val="Calibri"/><w:b/><w:b-cs/><w:color w:val="000000"/><w:sz w:val="14"/><w:sz-cs w:val="24"/><w:lang w:val="EN-CA" w:fareast="EN-US"/></w:rPr></w:pPr><w:r wsp:rsidRPr="00485D2A"><w:rPr><w:rFonts w:ascii="Calibri" w:fareast="Times New Roman" w:h-ansi="Calibri"/><wx:font wx:val="Calibri"/><w:b/><w:b-cs/><w:color w:val="000000"/><w:sz w:val="14"/><w:sz-cs w:val="24"/><w:lang w:val="EN-CA" w:fareast="EN-US"/></w:rPr><w:t>MIP-1b - CCL4</w:t></w:r></w:p></w:tc><w:tc><w:tcPr><w:tcW w:w="851" w:type="dxa"/><w:tcBorders><w:top w:val="nil"/><w:left w:val="nil"/><w:bottom w:val="nil"/><w:right w:val="nil"/></w:tcBorders><w:shd w:val="clear" w:color="auto" w:fill="auto"/><w:noWrap/><w:vAlign w:val="bottom"/></w:tcPr><w:p wsp:rsidR="00485D2A" wsp:rsidRPr="00485D2A" wsp:rsidRDefault="00485D2A" wsp:rsidP="00485D2A"><w:pPr><w:jc w:val="right"/><w:rPr><w:rFonts w:ascii="Calibri" w:fareast="Times New Roman" w:h-ansi="Calibri"/><wx:font wx:val="Calibri"/><w:sz w:val="14"/><w:sz-cs w:val="24"/><w:lang w:val="EN-CA" w:fareast="EN-US"/></w:rPr></w:pPr><w:r wsp:rsidRPr="00485D2A"><w:rPr><w:rFonts w:ascii="Calibri" w:fareast="Times New Roman" w:h-ansi="Calibri"/><wx:font wx:val="Calibri"/><w:sz w:val="14"/><w:sz-cs w:val="24"/><w:lang w:val="EN-CA" w:fareast="EN-US"/></w:rPr><w:t>0.1817</w:t></w:r></w:p></w:tc><w:tc><w:tcPr><w:tcW w:w="993" w:type="dxa"/><w:tcBorders><w:top w:val="nil"/><w:left w:val="nil"/><w:bottom w:val="nil"/><w:right w:val="nil"/></w:tcBorders><w:shd w:val="clear" w:color="auto" w:fill="auto"/><w:noWrap/><w:vAlign w:val="bottom"/></w:tcPr><w:p wsp:rsidR="00485D2A" wsp:rsidRPr="00485D2A" wsp:rsidRDefault="00485D2A" wsp:rsidP="00485D2A"><w:pPr><w:jc w:val="right"/><w:rPr><w:rFonts w:ascii="Calibri" w:fareast="Times New Roman" w:h-ansi="Calibri"/><wx:font wx:val="Calibri"/><w:sz w:val="14"/><w:sz-cs w:val="24"/><w:lang w:val="EN-CA" w:fareast="EN-US"/></w:rPr></w:pPr><w:r wsp:rsidRPr="00485D2A"><w:rPr><w:rFonts w:ascii="Calibri" w:fareast="Times New Roman" w:h-ansi="Calibri"/><wx:font wx:val="Calibri"/><w:sz w:val="14"/><w:sz-cs w:val="24"/><w:lang w:val="EN-CA" w:fareast="EN-US"/></w:rPr><w:t>0.8874</w:t></w:r></w:p></w:tc><w:tc><w:tcPr><w:tcW w:w="1276" w:type="dxa"/><w:tcBorders><w:top w:val="nil"/><w:left w:val="nil"/><w:bottom w:val="nil"/><w:right w:val="nil"/></w:tcBorders><w:shd w:val="clear" w:color="auto" w:fill="auto"/><w:noWrap/><w:vAlign w:val="bottom"/></w:tcPr><w:p wsp:rsidR="00485D2A" wsp:rsidRPr="00485D2A" wsp:rsidRDefault="00485D2A" wsp:rsidP="00485D2A"><w:pPr><w:rPr><w:rFonts w:ascii="Calibri" w:fareast="Times New Roman" w:h-ansi="Calibri"/><wx:font wx:val="Calibri"/><w:sz w:val="14"/><w:sz-cs w:val="24"/><w:lang w:val="EN-CA" w:fareast="EN-US"/></w:rPr></w:pPr><w:r wsp:rsidRPr="00485D2A"><w:rPr><w:rFonts w:ascii="Calibri" w:fareast="Times New Roman" w:h-ansi="Calibri"/><wx:font wx:val="Calibri"/><w:sz w:val="14"/><w:sz-cs w:val="24"/><w:lang w:val="EN-CA" w:fareast="EN-US"/></w:rPr><w:t>142.4 ± 14.16</w:t></w:r></w:p></w:tc><w:tc><w:tcPr><w:tcW w:w="1275" w:type="dxa"/><w:tcBorders><w:top w:val="nil"/><w:left w:val="nil"/><w:bottom w:val="nil"/><w:right w:val="nil"/></w:tcBorders><w:shd w:val="clear" w:color="auto" w:fill="auto"/><w:noWrap/><w:vAlign w:val="bottom"/></w:tcPr><w:p wsp:rsidR="00485D2A" wsp:rsidRPr="00485D2A" wsp:rsidRDefault="00485D2A" wsp:rsidP="00485D2A"><w:pPr><w:rPr><w:rFonts w:ascii="Calibri" w:fareast="Times New Roman" w:h-ansi="Calibri"/><wx:font wx:val="Calibri"/><w:sz w:val="14"/><w:sz-cs w:val="24"/><w:lang w:val="EN-CA" w:fareast="EN-US"/></w:rPr></w:pPr><w:r wsp:rsidRPr="00485D2A"><w:rPr><w:rFonts w:ascii="Calibri" w:fareast="Times New Roman" w:h-ansi="Calibri"/><wx:font wx:val="Calibri"/><w:sz w:val="14"/><w:sz-cs w:val="24"/><w:lang w:val="EN-CA" w:fareast="EN-US"/></w:rPr><w:t>141 ± 17.2</w:t></w:r></w:p></w:tc><w:tc><w:tcPr><w:tcW w:w="1276" w:type="dxa"/><w:tcBorders><w:top w:val="nil"/><w:left w:val="nil"/><w:bottom w:val="nil"/><w:right w:val="nil"/></w:tcBorders><w:shd w:val="clear" w:color="auto" w:fill="auto"/><w:noWrap/><w:vAlign w:val="bottom"/></w:tcPr><w:p wsp:rsidR="00485D2A" wsp:rsidRPr="00485D2A" wsp:rsidRDefault="00485D2A" wsp:rsidP="00485D2A"><w:pPr><w:rPr><w:rFonts w:ascii="Calibri" w:fareast="Times New Roman" w:h-ansi="Calibri"/><wx:font wx:val="Calibri"/><w:sz w:val="14"/><w:sz-cs w:val="24"/><w:lang w:val="EN-CA" w:fareast="EN-US"/></w:rPr></w:pPr><w:r wsp:rsidRPr="00485D2A"><w:rPr><w:rFonts w:ascii="Calibri" w:fareast="Times New Roman" w:h-ansi="Calibri"/><wx:font wx:val="Calibri"/><w:sz w:val="14"/><w:sz-cs w:val="24"/><w:lang w:val="EN-CA" w:fareast="EN-US"/></w:rPr><w:t>104 ± 13.5</w:t></w:r></w:p></w:tc><w:tc><w:tcPr><w:tcW w:w="1276" w:type="dxa"/><w:tcBorders><w:top w:val="nil"/><w:left w:val="nil"/><w:bottom w:val="nil"/><w:right w:val="nil"/></w:tcBorders><w:shd w:val="clear" w:color="auto" w:fill="auto"/><w:noWrap/><w:vAlign w:val="bottom"/></w:tcPr><w:p wsp:rsidR="00485D2A" wsp:rsidRPr="00485D2A" wsp:rsidRDefault="00485D2A" wsp:rsidP="00485D2A"><w:pPr><w:rPr><w:rFonts w:ascii="Calibri" w:fareast="Times New Roman" w:h-ansi="Calibri"/><wx:font wx:val="Calibri"/><w:sz w:val="14"/><w:sz-cs w:val="24"/><w:lang w:val="EN-CA" w:fareast="EN-US"/></w:rPr></w:pPr><w:r wsp:rsidRPr="00485D2A"><w:rPr><w:rFonts w:ascii="Calibri" w:fareast="Times New Roman" w:h-ansi="Calibri"/><wx:font wx:val="Calibri"/><w:sz w:val="14"/><w:sz-cs w:val="24"/><w:lang w:val="EN-CA" w:fareast="EN-US"/></w:rPr><w:t>113.6 ± 14.11</w:t></w:r></w:p></w:tc><w:tc><w:tcPr><w:tcW w:w="1277" w:type="dxa"/><w:tcBorders><w:top w:val="nil"/><w:left w:val="nil"/><w:bottom w:val="nil"/><w:right w:val="nil"/></w:tcBorders><w:shd w:val="clear" w:color="auto" w:fill="auto"/><w:noWrap/><w:vAlign w:val="bottom"/></w:tcPr><w:p wsp:rsidR="00485D2A" wsp:rsidRPr="00485D2A" wsp:rsidRDefault="00485D2A" wsp:rsidP="00485D2A"><w:pPr><w:rPr><w:rFonts w:ascii="Calibri" w:fareast="Times New Roman" w:h-ansi="Calibri"/><wx:font wx:val="Calibri"/><w:sz w:val="14"/><w:sz-cs w:val="24"/><w:lang w:val="EN-CA" w:fareast="EN-US"/></w:rPr></w:pPr><w:r wsp:rsidRPr="00485D2A"><w:rPr><w:rFonts w:ascii="Calibri" w:fareast="Times New Roman" w:h-ansi="Calibri"/><wx:font wx:val="Calibri"/><w:sz w:val="14"/><w:sz-cs w:val="24"/><w:lang w:val="EN-CA" w:fareast="EN-US"/></w:rPr><w:t>ns</w:t></w:r></w:p></w:tc><w:tc><w:tcPr><w:tcW w:w="1274" w:type="dxa"/><w:tcBorders><w:top w:val="nil"/><w:left w:val="nil"/><w:bottom w:val="nil"/><w:right w:val="nil"/></w:tcBorders><w:shd w:val="clear" w:color="auto" w:fill="auto"/><w:noWrap/><w:vAlign w:val="bottom"/></w:tcPr><w:p wsp:rsidR="00485D2A" wsp:rsidRPr="00485D2A" wsp:rsidRDefault="00485D2A" wsp:rsidP="00485D2A"><w:pPr><w:rPr><w:rFonts w:ascii="Calibri" w:fareast="Times New Roman" w:h-ansi="Calibri"/><wx:font wx:val="Calibri"/><w:sz w:val="14"/><w:sz-cs w:val="24"/><w:lang w:val="EN-CA" w:fareast="EN-US"/></w:rPr></w:pPr><w:r wsp:rsidRPr="00485D2A"><w:rPr><w:rFonts w:ascii="Calibri" w:fareast="Times New Roman" w:h-ansi="Calibri"/><wx:font wx:val="Calibri"/><w:sz w:val="14"/><w:sz-cs w:val="24"/><w:lang w:val="EN-CA" w:fareast="EN-US"/></w:rPr><w:t>ns</w:t></w:r></w:p></w:tc><w:tc><w:tcPr><w:tcW w:w="993" w:type="dxa"/><w:tcBorders><w:top w:val="nil"/><w:left w:val="nil"/><w:bottom w:val="nil"/><w:right w:val="nil"/></w:tcBorders><w:shd w:val="clear" w:color="auto" w:fill="auto"/><w:noWrap/><w:vAlign w:val="bottom"/></w:tcPr><w:p wsp:rsidR="00485D2A" wsp:rsidRPr="00485D2A" wsp:rsidRDefault="00485D2A" wsp:rsidP="00485D2A"><w:pPr><w:rPr><w:rFonts w:ascii="Calibri" w:fareast="Times New Roman" w:h-ansi="Calibri"/><wx:font wx:val="Calibri"/><w:sz w:val="14"/><w:sz-cs w:val="24"/><w:lang w:val="EN-CA" w:fareast="EN-US"/></w:rPr></w:pPr><w:r wsp:rsidRPr="00485D2A"><w:rPr><w:rFonts w:ascii="Calibri" w:fareast="Times New Roman" w:h-ansi="Calibri"/><wx:font wx:val="Calibri"/><w:sz w:val="14"/><w:sz-cs w:val="24"/><w:lang w:val="EN-CA" w:fareast="EN-US"/></w:rPr><w:t>ns</w:t></w:r></w:p></w:tc><w:tc><w:tcPr><w:tcW w:w="1277" w:type="dxa"/><w:tcBorders><w:top w:val="nil"/><w:left w:val="nil"/><w:bottom w:val="nil"/><w:right w:val="nil"/></w:tcBorders><w:shd w:val="clear" w:color="auto" w:fill="auto"/><w:noWrap/><w:vAlign w:val="bottom"/></w:tcPr><w:p wsp:rsidR="00485D2A" wsp:rsidRPr="00485D2A" wsp:rsidRDefault="00485D2A" wsp:rsidP="00485D2A"><w:pPr><w:rPr><w:rFonts w:ascii="Calibri" w:fareast="Times New Roman" w:h-ansi="Calibri"/><wx:font wx:val="Calibri"/><w:sz w:val="14"/><w:sz-cs w:val="24"/><w:lang w:val="EN-CA" w:fareast="EN-US"/></w:rPr></w:pPr><w:r wsp:rsidRPr="00485D2A"><w:rPr><w:rFonts w:ascii="Calibri" w:fareast="Times New Roman" w:h-ansi="Calibri"/><wx:font wx:val="Calibri"/><w:sz w:val="14"/><w:sz-cs w:val="24"/><w:lang w:val="EN-CA" w:fareast="EN-US"/></w:rPr><w:t>ns</w:t></w:r></w:p></w:tc></w:tr><w:tr wsp:rsidR="00485D2A" wsp:rsidRPr="00C779A0" wsp:rsidTr="004E7C10"><w:trPr><w:trHeight w:val="300"/></w:trPr><w:tc><w:tcPr><w:tcW w:w="1291" w:type="dxa"/><w:tcBorders><w:top w:val="nil"/><w:left w:val="nil"/><w:bottom w:val="nil"/><w:right w:val="nil"/></w:tcBorders><w:shd w:val="clear" w:color="auto" w:fill="auto"/><w:noWrap/><w:vAlign w:val="bottom"/></w:tcPr><w:p wsp:rsidR="00485D2A" wsp:rsidRPr="00485D2A" wsp:rsidRDefault="00485D2A" wsp:rsidP="00485D2A"><w:pPr><w:rPr><w:rFonts w:ascii="Calibri" w:fareast="Times New Roman" w:h-ansi="Calibri"/><wx:font wx:val="Calibri"/><w:b/><w:b-cs/><w:color w:val="000000"/><w:sz w:val="14"/><w:sz-cs w:val="24"/><w:lang w:val="EN-CA" w:fareast="EN-US"/></w:rPr></w:pPr><w:r wsp:rsidRPr="00485D2A"><w:rPr><w:rFonts w:ascii="Calibri" w:fareast="Times New Roman" w:h-ansi="Calibri"/><wx:font wx:val="Calibri"/><w:b/><w:b-cs/><w:color w:val="000000"/><w:sz w:val="14"/><w:sz-cs w:val="24"/><w:lang w:val="EN-CA" w:fareast="EN-US"/></w:rPr><w:t>RANTES - CCL5</w:t></w:r></w:p></w:tc><w:tc><w:tcPr><w:tcW w:w="851" w:type="dxa"/><w:tcBorders><w:top w:val="nil"/><w:left w:val="nil"/><w:bottom w:val="nil"/><w:right w:val="nil"/></w:tcBorders><w:shd w:val="clear" w:color="auto" w:fill="auto"/><w:noWrap/><w:vAlign w:val="bottom"/></w:tcPr><w:p wsp:rsidR="00485D2A" wsp:rsidRPr="00485D2A" wsp:rsidRDefault="00485D2A" wsp:rsidP="00485D2A"><w:pPr><w:jc w:val="right"/><w:rPr><w:rFonts w:ascii="Calibri" w:fareast="Times New Roman" w:h-ansi="Calibri"/><wx:font wx:val="Calibri"/><w:sz w:val="14"/><w:sz-cs w:val="24"/><w:lang w:val="EN-CA" w:fareast="EN-US"/></w:rPr></w:pPr><w:r wsp:rsidRPr="00485D2A"><w:rPr><w:rFonts w:ascii="Calibri" w:fareast="Times New Roman" w:h-ansi="Calibri"/><wx:font wx:val="Calibri"/><w:sz w:val="14"/><w:sz-cs w:val="24"/><w:lang w:val="EN-CA" w:fareast="EN-US"/></w:rPr><w:t>0.1142</w:t></w:r></w:p></w:tc><w:tc><w:tcPr><w:tcW w:w="993" w:type="dxa"/><w:tcBorders><w:top w:val="nil"/><w:left w:val="nil"/><w:bottom w:val="nil"/><w:right w:val="nil"/></w:tcBorders><w:shd w:val="clear" w:color="auto" w:fill="auto"/><w:noWrap/><w:vAlign w:val="bottom"/></w:tcPr><w:p wsp:rsidR="00485D2A" wsp:rsidRPr="00485D2A" wsp:rsidRDefault="00485D2A" wsp:rsidP="00485D2A"><w:pPr><w:rPr><w:rFonts w:ascii="Calibri" w:fareast="Times New Roman" w:h-ansi="Calibri"/><wx:font wx:val="Calibri"/><w:sz w:val="14"/><w:sz-cs w:val="24"/><w:lang w:val="EN-CA" w:fareast="EN-US"/></w:rPr></w:pPr><w:r wsp:rsidRPr="00485D2A"><w:rPr><w:rFonts w:ascii="Calibri" w:fareast="Times New Roman" w:h-ansi="Calibri"/><wx:font wx:val="Calibri"/><w:sz w:val="14"/><w:sz-cs w:val="24"/><w:lang w:val="EN-CA" w:fareast="EN-US"/></w:rPr><w:t>&lt; 0.0001</w:t></w:r></w:p></w:tc><w:tc><w:tcPr><w:tcW w:w="1276" w:type="dxa"/><w:tcBorders><w:top w:val="nil"/><w:left w:val="nil"/><w:bottom w:val="nil"/><w:right w:val="nil"/></w:tcBorders><w:shd w:val="clear" w:color="auto" w:fill="auto"/><w:noWrap/><w:vAlign w:val="bottom"/></w:tcPr><w:p wsp:rsidR="00485D2A" wsp:rsidRPr="00485D2A" wsp:rsidRDefault="00485D2A" wsp:rsidP="00485D2A"><w:pPr><w:rPr><w:rFonts w:ascii="Calibri" w:fareast="Times New Roman" w:h-ansi="Calibri"/><wx:font wx:val="Calibri"/><w:sz w:val="14"/><w:sz-cs w:val="24"/><w:lang w:val="EN-CA" w:fareast="EN-US"/></w:rPr></w:pPr><w:r wsp:rsidRPr="00485D2A"><w:rPr><w:rFonts w:ascii="Calibri" w:fareast="Times New Roman" w:h-ansi="Calibri"/><wx:font wx:val="Calibri"/><w:sz w:val="14"/><w:sz-cs w:val="24"/><w:lang w:val="EN-CA" w:fareast="EN-US"/></w:rPr><w:t>36.67 ± 4.36</w:t></w:r></w:p></w:tc><w:tc><w:tcPr><w:tcW w:w="1275" w:type="dxa"/><w:tcBorders><w:top w:val="nil"/><w:left w:val="nil"/><w:bottom w:val="nil"/><w:right w:val="nil"/></w:tcBorders><w:shd w:val="clear" w:color="auto" w:fill="auto"/><w:noWrap/><w:vAlign w:val="bottom"/></w:tcPr><w:p wsp:rsidR="00485D2A" wsp:rsidRPr="00485D2A" wsp:rsidRDefault="00485D2A" wsp:rsidP="00485D2A"><w:pPr><w:rPr><w:rFonts w:ascii="Calibri" w:fareast="Times New Roman" w:h-ansi="Calibri"/><wx:font wx:val="Calibri"/><w:sz w:val="14"/><w:sz-cs w:val="24"/><w:lang w:val="EN-CA" w:fareast="EN-US"/></w:rPr></w:pPr><w:r wsp:rsidRPr="00485D2A"><w:rPr><w:rFonts w:ascii="Calibri" w:fareast="Times New Roman" w:h-ansi="Calibri"/><wx:font wx:val="Calibri"/><w:sz w:val="14"/><w:sz-cs w:val="24"/><w:lang w:val="EN-CA" w:fareast="EN-US"/></w:rPr><w:t>85.54 ± 34.77</w:t></w:r></w:p></w:tc><w:tc><w:tcPr><w:tcW w:w="1276" w:type="dxa"/><w:tcBorders><w:top w:val="nil"/><w:left w:val="nil"/><w:bottom w:val="nil"/><w:right w:val="nil"/></w:tcBorders><w:shd w:val="clear" w:color="auto" w:fill="auto"/><w:noWrap/><w:vAlign w:val="bottom"/></w:tcPr><w:p wsp:rsidR="00485D2A" wsp:rsidRPr="00485D2A" wsp:rsidRDefault="00485D2A" wsp:rsidP="00485D2A"><w:pPr><w:rPr><w:rFonts w:ascii="Calibri" w:fareast="Times New Roman" w:h-ansi="Calibri"/><wx:font wx:val="Calibri"/><w:sz w:val="14"/><w:sz-cs w:val="24"/><w:lang w:val="EN-CA" w:fareast="EN-US"/></w:rPr></w:pPr><w:r wsp:rsidRPr="00485D2A"><w:rPr><w:rFonts w:ascii="Calibri" w:fareast="Times New Roman" w:h-ansi="Calibri"/><wx:font wx:val="Calibri"/><w:sz w:val="14"/><w:sz-cs w:val="24"/><w:lang w:val="EN-CA" w:fareast="EN-US"/></w:rPr><w:t>28.19 ± 4.69</w:t></w:r></w:p></w:tc><w:tc><w:tcPr><w:tcW w:w="1276" w:type="dxa"/><w:tcBorders><w:top w:val="nil"/><w:left w:val="nil"/><w:bottom w:val="nil"/><w:right w:val="nil"/></w:tcBorders><w:shd w:val="clear" w:color="auto" w:fill="auto"/><w:noWrap/><w:vAlign w:val="bottom"/></w:tcPr><w:p wsp:rsidR="00485D2A" wsp:rsidRPr="00485D2A" wsp:rsidRDefault="00485D2A" wsp:rsidP="00485D2A"><w:pPr><w:rPr><w:rFonts w:ascii="Calibri" w:fareast="Times New Roman" w:h-ansi="Calibri"/><wx:font wx:val="Calibri"/><w:sz w:val="14"/><w:sz-cs w:val="24"/><w:lang w:val="EN-CA" w:fareast="EN-US"/></w:rPr></w:pPr><w:r wsp:rsidRPr="00485D2A"><w:rPr><w:rFonts w:ascii="Calibri" w:fareast="Times New Roman" w:h-ansi="Calibri"/><wx:font wx:val="Calibri"/><w:sz w:val="14"/><w:sz-cs w:val="24"/><w:lang w:val="EN-CA" w:fareast="EN-US"/></w:rPr><w:t>35.88 ± 6.95</w:t></w:r></w:p></w:tc><w:tc><w:tcPr><w:tcW w:w="1277" w:type="dxa"/><w:tcBorders><w:top w:val="nil"/><w:left w:val="nil"/><w:bottom w:val="nil"/><w:right w:val="nil"/></w:tcBorders><w:shd w:val="clear" w:color="auto" w:fill="auto"/><w:noWrap/><w:vAlign w:val="bottom"/></w:tcPr><w:p wsp:rsidR="00485D2A" wsp:rsidRPr="00485D2A" wsp:rsidRDefault="00485D2A" wsp:rsidP="00485D2A"><w:pPr><w:rPr><w:rFonts w:ascii="Calibri" w:fareast="Times New Roman" w:h-ansi="Calibri"/><wx:font wx:val="Calibri"/><w:sz w:val="14"/><w:sz-cs w:val="24"/><w:lang w:val="EN-CA" w:fareast="EN-US"/></w:rPr></w:pPr><w:r wsp:rsidRPr="00485D2A"><w:rPr><w:rFonts w:ascii="Calibri" w:fareast="Times New Roman" w:h-ansi="Calibri"/><wx:font wx:val="Calibri"/><w:sz w:val="14"/><w:sz-cs w:val="24"/><w:lang w:val="EN-CA" w:fareast="EN-US"/></w:rPr><w:t>ns</w:t></w:r></w:p></w:tc><w:tc><w:tcPr><w:tcW w:w="1274" w:type="dxa"/><w:tcBorders><w:top w:val="nil"/><w:left w:val="nil"/><w:bottom w:val="nil"/><w:right w:val="nil"/></w:tcBorders><w:shd w:val="clear" w:color="auto" w:fill="auto"/><w:noWrap/><w:vAlign w:val="bottom"/></w:tcPr><w:p wsp:rsidR="00485D2A" wsp:rsidRPr="00485D2A" wsp:rsidRDefault="00485D2A" wsp:rsidP="00485D2A"><w:pPr><w:rPr><w:rFonts w:ascii="Calibri" w:fareast="Times New Roman" w:h-ansi="Calibri"/><wx:font wx:val="Calibri"/><w:sz w:val="14"/><w:sz-cs w:val="24"/><w:lang w:val="EN-CA" w:fareast="EN-US"/></w:rPr></w:pPr><w:r wsp:rsidRPr="00485D2A"><w:rPr><w:rFonts w:ascii="Calibri" w:fareast="Times New Roman" w:h-ansi="Calibri"/><wx:font wx:val="Calibri"/><w:sz w:val="14"/><w:sz-cs w:val="24"/><w:lang w:val="EN-CA" w:fareast="EN-US"/></w:rPr><w:t>ns</w:t></w:r></w:p></w:tc><w:tc><w:tcPr><w:tcW w:w="993" w:type="dxa"/><w:tcBorders><w:top w:val="nil"/><w:left w:val="nil"/><w:bottom w:val="nil"/><w:right w:val="nil"/></w:tcBorders><w:shd w:val="clear" w:color="auto" w:fill="auto"/><w:noWrap/><w:vAlign w:val="bottom"/></w:tcPr><w:p wsp:rsidR="00485D2A" wsp:rsidRPr="00485D2A" wsp:rsidRDefault="00485D2A" wsp:rsidP="00485D2A"><w:pPr><w:rPr><w:rFonts w:ascii="Calibri" w:fareast="Times New Roman" w:h-ansi="Calibri"/><wx:font wx:val="Calibri"/><w:sz w:val="14"/><w:sz-cs w:val="24"/><w:lang w:val="EN-CA" w:fareast="EN-US"/></w:rPr></w:pPr><w:r wsp:rsidRPr="00485D2A"><w:rPr><w:rFonts w:ascii="Calibri" w:fareast="Times New Roman" w:h-ansi="Calibri"/><wx:font wx:val="Calibri"/><w:sz w:val="14"/><w:sz-cs w:val="24"/><w:lang w:val="EN-CA" w:fareast="EN-US"/></w:rPr><w:t>ns</w:t></w:r></w:p></w:tc><w:tc><w:tcPr><w:tcW w:w="1277" w:type="dxa"/><w:tcBorders><w:top w:val="nil"/><w:left w:val="nil"/><w:bottom w:val="nil"/><w:right w:val="nil"/></w:tcBorders><w:shd w:val="clear" w:color="auto" w:fill="auto"/><w:noWrap/><w:vAlign w:val="bottom"/></w:tcPr><w:p wsp:rsidR="00485D2A" wsp:rsidRPr="00485D2A" wsp:rsidRDefault="00485D2A" wsp:rsidP="00485D2A"><w:pPr><w:rPr><w:rFonts w:ascii="Calibri" w:fareast="Times New Roman" w:h-ansi="Calibri"/><wx:font wx:val="Calibri"/><w:sz w:val="14"/><w:sz-cs w:val="24"/><w:lang w:val="EN-CA" w:fareast="EN-US"/></w:rPr></w:pPr><w:r wsp:rsidRPr="00485D2A"><w:rPr><w:rFonts w:ascii="Calibri" w:fareast="Times New Roman" w:h-ansi="Calibri"/><wx:font wx:val="Calibri"/><w:sz w:val="14"/><w:sz-cs w:val="24"/><w:lang w:val="EN-CA" w:fareast="EN-US"/></w:rPr><w:t>ns</w:t></w:r></w:p></w:tc></w:tr><w:tr wsp:rsidR="00485D2A" wsp:rsidRPr="00C779A0" wsp:rsidTr="004E7C10"><w:trPr><w:trHeight w:val="300"/></w:trPr><w:tc><w:tcPr><w:tcW w:w="1291" w:type="dxa"/><w:tcBorders><w:top w:val="nil"/><w:left w:val="nil"/><w:bottom w:val="nil"/><w:right w:val="nil"/></w:tcBorders><w:shd w:val="clear" w:color="auto" w:fill="auto"/><w:noWrap/><w:vAlign w:val="bottom"/></w:tcPr><w:p wsp:rsidR="00485D2A" wsp:rsidRPr="00485D2A" wsp:rsidRDefault="00485D2A" wsp:rsidP="00485D2A"><w:pPr><w:rPr><w:rFonts w:ascii="Calibri" w:fareast="Times New Roman" w:h-ansi="Calibri"/><wx:font wx:val="Calibri"/><w:b/><w:b-cs/><w:color w:val="000000"/><w:sz w:val="14"/><w:sz-cs w:val="24"/><w:lang w:val="EN-CA" w:fareast="EN-US"/></w:rPr></w:pPr><w:r wsp:rsidRPr="00485D2A"><w:rPr><w:rFonts w:ascii="Calibri" w:fareast="Times New Roman" w:h-ansi="Calibri"/><wx:font wx:val="Calibri"/><w:b/><w:b-cs/><w:color w:val="000000"/><w:sz w:val="14"/><w:sz-cs w:val="24"/><w:lang w:val="EN-CA" w:fareast="EN-US"/></w:rPr><w:t>TNFa</w:t></w:r></w:p></w:tc><w:tc><w:tcPr><w:tcW w:w="851" w:type="dxa"/><w:tcBorders><w:top w:val="nil"/><w:left w:val="nil"/><w:bottom w:val="nil"/><w:right w:val="nil"/></w:tcBorders><w:shd w:val="clear" w:color="auto" w:fill="auto"/><w:noWrap/><w:vAlign w:val="bottom"/></w:tcPr><w:p wsp:rsidR="00485D2A" wsp:rsidRPr="00485D2A" wsp:rsidRDefault="00485D2A" wsp:rsidP="00485D2A"><w:pPr><w:jc w:val="right"/><w:rPr><w:rFonts w:ascii="Calibri" w:fareast="Times New Roman" w:h-ansi="Calibri"/><wx:font wx:val="Calibri"/><w:sz w:val="14"/><w:sz-cs w:val="24"/><w:lang w:val="EN-CA" w:fareast="EN-US"/></w:rPr></w:pPr><w:r wsp:rsidRPr="00485D2A"><w:rPr><w:rFonts w:ascii="Calibri" w:fareast="Times New Roman" w:h-ansi="Calibri"/><wx:font wx:val="Calibri"/><w:sz w:val="14"/><w:sz-cs w:val="24"/><w:lang w:val="EN-CA" w:fareast="EN-US"/></w:rPr><w:t>0.0899</w:t></w:r></w:p></w:tc><w:tc><w:tcPr><w:tcW w:w="993" w:type="dxa"/><w:tcBorders><w:top w:val="nil"/><w:left w:val="nil"/><w:bottom w:val="nil"/><w:right w:val="nil"/></w:tcBorders><w:shd w:val="clear" w:color="auto" w:fill="auto"/><w:noWrap/><w:vAlign w:val="bottom"/></w:tcPr><w:p wsp:rsidR="00485D2A" wsp:rsidRPr="00485D2A" wsp:rsidRDefault="00485D2A" wsp:rsidP="00485D2A"><w:pPr><w:jc w:val="right"/><w:rPr><w:rFonts w:ascii="Calibri" w:fareast="Times New Roman" w:h-ansi="Calibri"/><wx:font wx:val="Calibri"/><w:sz w:val="14"/><w:sz-cs w:val="24"/><w:lang w:val="EN-CA" w:fareast="EN-US"/></w:rPr></w:pPr><w:r wsp:rsidRPr="00485D2A"><w:rPr><w:rFonts w:ascii="Calibri" w:fareast="Times New Roman" w:h-ansi="Calibri"/><wx:font wx:val="Calibri"/><w:sz w:val="14"/><w:sz-cs w:val="24"/><w:lang w:val="EN-CA" w:fareast="EN-US"/></w:rPr><w:t>0.4174</w:t></w:r></w:p></w:tc><w:tc><w:tcPr><w:tcW w:w="1276" w:type="dxa"/><w:tcBorders><w:top w:val="nil"/><w:left w:val="nil"/><w:bottom w:val="nil"/><w:right w:val="nil"/></w:tcBorders><w:shd w:val="clear" w:color="auto" w:fill="auto"/><w:noWrap/><w:vAlign w:val="bottom"/></w:tcPr><w:p wsp:rsidR="00485D2A" wsp:rsidRPr="00485D2A" wsp:rsidRDefault="00485D2A" wsp:rsidP="00485D2A"><w:pPr><w:rPr><w:rFonts w:ascii="Calibri" w:fareast="Times New Roman" w:h-ansi="Calibri"/><wx:font wx:val="Calibri"/><w:sz w:val="14"/><w:sz-cs w:val="24"/><w:lang w:val="EN-CA" w:fareast="EN-US"/></w:rPr></w:pPr><w:r wsp:rsidRPr="00485D2A"><w:rPr><w:rFonts w:ascii="Calibri" w:fareast="Times New Roman" w:h-ansi="Calibri"/><wx:font wx:val="Calibri"/><w:sz w:val="14"/><w:sz-cs w:val="24"/><w:lang w:val="EN-CA" w:fareast="EN-US"/></w:rPr><w:t>29.17 ± 1.94</w:t></w:r></w:p></w:tc><w:tc><w:tcPr><w:tcW w:w="1275" w:type="dxa"/><w:tcBorders><w:top w:val="nil"/><w:left w:val="nil"/><w:bottom w:val="nil"/><w:right w:val="nil"/></w:tcBorders><w:shd w:val="clear" w:color="auto" w:fill="auto"/><w:noWrap/><w:vAlign w:val="bottom"/></w:tcPr><w:p wsp:rsidR="00485D2A" wsp:rsidRPr="00485D2A" wsp:rsidRDefault="00485D2A" wsp:rsidP="00485D2A"><w:pPr><w:rPr><w:rFonts w:ascii="Calibri" w:fareast="Times New Roman" w:h-ansi="Calibri"/><wx:font wx:val="Calibri"/><w:sz w:val="14"/><w:sz-cs w:val="24"/><w:lang w:val="EN-CA" w:fareast="EN-US"/></w:rPr></w:pPr><w:r wsp:rsidRPr="00485D2A"><w:rPr><w:rFonts w:ascii="Calibri" w:fareast="Times New Roman" w:h-ansi="Calibri"/><wx:font wx:val="Calibri"/><w:sz w:val="14"/><w:sz-cs w:val="24"/><w:lang w:val="EN-CA" w:fareast="EN-US"/></w:rPr><w:t>27.13 ± 3.29</w:t></w:r></w:p></w:tc><w:tc><w:tcPr><w:tcW w:w="1276" w:type="dxa"/><w:tcBorders><w:top w:val="nil"/><w:left w:val="nil"/><w:bottom w:val="nil"/><w:right w:val="nil"/></w:tcBorders><w:shd w:val="clear" w:color="auto" w:fill="auto"/><w:noWrap/><w:vAlign w:val="bottom"/></w:tcPr><w:p wsp:rsidR="00485D2A" wsp:rsidRPr="00485D2A" wsp:rsidRDefault="00485D2A" wsp:rsidP="00485D2A"><w:pPr><w:rPr><w:rFonts w:ascii="Calibri" w:fareast="Times New Roman" w:h-ansi="Calibri"/><wx:font wx:val="Calibri"/><w:sz w:val="14"/><w:sz-cs w:val="24"/><w:lang w:val="EN-CA" w:fareast="EN-US"/></w:rPr></w:pPr><w:r wsp:rsidRPr="00485D2A"><w:rPr><w:rFonts w:ascii="Calibri" w:fareast="Times New Roman" w:h-ansi="Calibri"/><wx:font wx:val="Calibri"/><w:sz w:val="14"/><w:sz-cs w:val="24"/><w:lang w:val="EN-CA" w:fareast="EN-US"/></w:rPr><w:t>20.37 ± 2.36</w:t></w:r></w:p></w:tc><w:tc><w:tcPr><w:tcW w:w="1276" w:type="dxa"/><w:tcBorders><w:top w:val="nil"/><w:left w:val="nil"/><w:bottom w:val="nil"/><w:right w:val="nil"/></w:tcBorders><w:shd w:val="clear" w:color="auto" w:fill="auto"/><w:noWrap/><w:vAlign w:val="bottom"/></w:tcPr><w:p wsp:rsidR="00485D2A" wsp:rsidRPr="00485D2A" wsp:rsidRDefault="00485D2A" wsp:rsidP="00485D2A"><w:pPr><w:rPr><w:rFonts w:ascii="Calibri" w:fareast="Times New Roman" w:h-ansi="Calibri"/><wx:font wx:val="Calibri"/><w:sz w:val="14"/><w:sz-cs w:val="24"/><w:lang w:val="EN-CA" w:fareast="EN-US"/></w:rPr></w:pPr><w:r wsp:rsidRPr="00485D2A"><w:rPr><w:rFonts w:ascii="Calibri" w:fareast="Times New Roman" w:h-ansi="Calibri"/><wx:font wx:val="Calibri"/><w:sz w:val="14"/><w:sz-cs w:val="24"/><w:lang w:val="EN-CA" w:fareast="EN-US"/></w:rPr><w:t>24.25 ± 2.2</w:t></w:r></w:p></w:tc><w:tc><w:tcPr><w:tcW w:w="1277" w:type="dxa"/><w:tcBorders><w:top w:val="nil"/><w:left w:val="nil"/><w:bottom w:val="nil"/><w:right w:val="nil"/></w:tcBorders><w:shd w:val="clear" w:color="auto" w:fill="auto"/><w:noWrap/><w:vAlign w:val="bottom"/></w:tcPr><w:p wsp:rsidR="00485D2A" wsp:rsidRPr="00485D2A" wsp:rsidRDefault="00485D2A" wsp:rsidP="00485D2A"><w:pPr><w:rPr><w:rFonts w:ascii="Calibri" w:fareast="Times New Roman" w:h-ansi="Calibri"/><wx:font wx:val="Calibri"/><w:sz w:val="14"/><w:sz-cs w:val="24"/><w:lang w:val="EN-CA" w:fareast="EN-US"/></w:rPr></w:pPr><w:r wsp:rsidRPr="00485D2A"><w:rPr><w:rFonts w:ascii="Calibri" w:fareast="Times New Roman" w:h-ansi="Calibri"/><wx:font wx:val="Calibri"/><w:sz w:val="14"/><w:sz-cs w:val="24"/><w:lang w:val="EN-CA" w:fareast="EN-US"/></w:rPr><w:t>ns</w:t></w:r></w:p></w:tc><w:tc><w:tcPr><w:tcW w:w="1274" w:type="dxa"/><w:tcBorders><w:top w:val="nil"/><w:left w:val="nil"/><w:bottom w:val="nil"/><w:right w:val="nil"/></w:tcBorders><w:shd w:val="clear" w:color="auto" w:fill="auto"/><w:noWrap/><w:vAlign w:val="bottom"/></w:tcPr><w:p wsp:rsidR="00485D2A" wsp:rsidRPr="00485D2A" wsp:rsidRDefault="00485D2A" wsp:rsidP="00485D2A"><w:pPr><w:rPr><w:rFonts w:ascii="Calibri" w:fareast="Times New Roman" w:h-ansi="Calibri"/><wx:font wx:val="Calibri"/><w:sz w:val="14"/><w:sz-cs w:val="24"/><w:lang w:val="EN-CA" w:fareast="EN-US"/></w:rPr></w:pPr><w:r wsp:rsidRPr="00485D2A"><w:rPr><w:rFonts w:ascii="Calibri" w:fareast="Times New Roman" w:h-ansi="Calibri"/><wx:font wx:val="Calibri"/><w:sz w:val="14"/><w:sz-cs w:val="24"/><w:lang w:val="EN-CA" w:fareast="EN-US"/></w:rPr><w:t>ns</w:t></w:r></w:p></w:tc><w:tc><w:tcPr><w:tcW w:w="993" w:type="dxa"/><w:tcBorders><w:top w:val="nil"/><w:left w:val="nil"/><w:bottom w:val="nil"/><w:right w:val="nil"/></w:tcBorders><w:shd w:val="clear" w:color="auto" w:fill="auto"/><w:noWrap/><w:vAlign w:val="bottom"/></w:tcPr><w:p wsp:rsidR="00485D2A" wsp:rsidRPr="00485D2A" wsp:rsidRDefault="00485D2A" wsp:rsidP="00485D2A"><w:pPr><w:rPr><w:rFonts w:ascii="Calibri" w:fareast="Times New Roman" w:h-ansi="Calibri"/><wx:font wx:val="Calibri"/><w:sz w:val="14"/><w:sz-cs w:val="24"/><w:lang w:val="EN-CA" w:fareast="EN-US"/></w:rPr></w:pPr><w:r wsp:rsidRPr="00485D2A"><w:rPr><w:rFonts w:ascii="Calibri" w:fareast="Times New Roman" w:h-ansi="Calibri"/><wx:font wx:val="Calibri"/><w:sz w:val="14"/><w:sz-cs w:val="24"/><w:lang w:val="EN-CA" w:fareast="EN-US"/></w:rPr><w:t>ns</w:t></w:r></w:p></w:tc><w:tc><w:tcPr><w:tcW w:w="1277" w:type="dxa"/><w:tcBorders><w:top w:val="nil"/><w:left w:val="nil"/><w:bottom w:val="nil"/><w:right w:val="nil"/></w:tcBorders><w:shd w:val="clear" w:color="auto" w:fill="auto"/><w:noWrap/><w:vAlign w:val="bottom"/></w:tcPr><w:p wsp:rsidR="00485D2A" wsp:rsidRPr="00485D2A" wsp:rsidRDefault="00485D2A" wsp:rsidP="00485D2A"><w:pPr><w:rPr><w:rFonts w:ascii="Calibri" w:fareast="Times New Roman" w:h-ansi="Calibri"/><wx:font wx:val="Calibri"/><w:sz w:val="14"/><w:sz-cs w:val="24"/><w:lang w:val="EN-CA" w:fareast="EN-US"/></w:rPr></w:pPr><w:r wsp:rsidRPr="00485D2A"><w:rPr><w:rFonts w:ascii="Calibri" w:fareast="Times New Roman" w:h-ansi="Calibri"/><wx:font wx:val="Calibri"/><w:sz w:val="14"/><w:sz-cs w:val="24"/><w:lang w:val="EN-CA" w:fareast="EN-US"/></w:rPr><w:t>ns</w:t></w:r></w:p></w:tc></w:tr><w:tr wsp:rsidR="00485D2A" wsp:rsidRPr="00C779A0" wsp:rsidTr="004E7C10"><w:trPr><w:trHeight w:val="300"/></w:trPr><w:tc><w:tcPr><w:tcW w:w="1291" w:type="dxa"/><w:tcBorders><w:top w:val="nil"/><w:left w:val="nil"/><w:bottom w:val="nil"/><w:right w:val="nil"/></w:tcBorders><w:shd w:val="clear" w:color="auto" w:fill="auto"/><w:noWrap/><w:vAlign w:val="bottom"/></w:tcPr><w:p wsp:rsidR="00485D2A" wsp:rsidRPr="00485D2A" wsp:rsidRDefault="00485D2A" wsp:rsidP="00485D2A"><w:pPr><w:rPr><w:rFonts w:ascii="Calibri" w:fareast="Times New Roman" w:h-ansi="Calibri"/><wx:font wx:val="Calibri"/><w:b/><w:b-cs/><w:color w:val="000000"/><w:sz w:val="14"/><w:sz-cs w:val="24"/><w:lang w:val="EN-CA" w:fareast="EN-US"/></w:rPr></w:pPr><w:r wsp:rsidRPr="00485D2A"><w:rPr><w:rFonts w:ascii="Calibri" w:fareast="Times New Roman" w:h-ansi="Calibri"/><wx:font wx:val="Calibri"/><w:b/><w:b-cs/><w:color w:val="000000"/><w:sz w:val="14"/><w:sz-cs w:val="24"/><w:lang w:val="EN-CA" w:fareast="EN-US"/></w:rPr><w:t>VEGF</w:t></w:r></w:p></w:tc><w:tc><w:tcPr><w:tcW w:w="851" w:type="dxa"/><w:tcBorders><w:top w:val="nil"/><w:left w:val="nil"/><w:bottom w:val="nil"/><w:right w:val="nil"/></w:tcBorders><w:shd w:val="clear" w:color="auto" w:fill="auto"/><w:noWrap/><w:vAlign w:val="bottom"/></w:tcPr><w:p wsp:rsidR="00485D2A" wsp:rsidRPr="00485D2A" wsp:rsidRDefault="00485D2A" wsp:rsidP="00485D2A"><w:pPr><w:jc w:val="right"/><w:rPr><w:rFonts w:ascii="Calibri" w:fareast="Times New Roman" w:h-ansi="Calibri"/><wx:font wx:val="Calibri"/><w:sz w:val="14"/><w:sz-cs w:val="24"/><w:lang w:val="EN-CA" w:fareast="EN-US"/></w:rPr></w:pPr><w:r wsp:rsidRPr="00485D2A"><w:rPr><w:rFonts w:ascii="Calibri" w:fareast="Times New Roman" w:h-ansi="Calibri"/><wx:font wx:val="Calibri"/><w:sz w:val="14"/><w:sz-cs w:val="24"/><w:lang w:val="EN-CA" w:fareast="EN-US"/></w:rPr><w:t>0.3102</w:t></w:r></w:p></w:tc><w:tc><w:tcPr><w:tcW w:w="993" w:type="dxa"/><w:tcBorders><w:top w:val="nil"/><w:left w:val="nil"/><w:bottom w:val="nil"/><w:right w:val="nil"/></w:tcBorders><w:shd w:val="clear" w:color="auto" w:fill="auto"/><w:noWrap/><w:vAlign w:val="bottom"/></w:tcPr><w:p wsp:rsidR="00485D2A" wsp:rsidRPr="00485D2A" wsp:rsidRDefault="00485D2A" wsp:rsidP="00485D2A"><w:pPr><w:rPr><w:rFonts w:ascii="Calibri" w:fareast="Times New Roman" w:h-ansi="Calibri"/><wx:font wx:val="Calibri"/><w:sz w:val="14"/><w:sz-cs w:val="24"/><w:lang w:val="EN-CA" w:fareast="EN-US"/></w:rPr></w:pPr><w:r wsp:rsidRPr="00485D2A"><w:rPr><w:rFonts w:ascii="Calibri" w:fareast="Times New Roman" w:h-ansi="Calibri"/><wx:font wx:val="Calibri"/><w:sz w:val="14"/><w:sz-cs w:val="24"/><w:lang w:val="EN-CA" w:fareast="EN-US"/></w:rPr><w:t>&lt; 0.0001</w:t></w:r></w:p></w:tc><w:tc><w:tcPr><w:tcW w:w="1276" w:type="dxa"/><w:tcBorders><w:top w:val="nil"/><w:left w:val="nil"/><w:bottom w:val="nil"/><w:right w:val="nil"/></w:tcBorders><w:shd w:val="clear" w:color="auto" w:fill="auto"/><w:noWrap/><w:vAlign w:val="bottom"/></w:tcPr><w:p wsp:rsidR="00485D2A" wsp:rsidRPr="00485D2A" wsp:rsidRDefault="00485D2A" wsp:rsidP="00485D2A"><w:pPr><w:rPr><w:rFonts w:ascii="Calibri" w:fareast="Times New Roman" w:h-ansi="Calibri"/><wx:font wx:val="Calibri"/><w:sz w:val="14"/><w:sz-cs w:val="24"/><w:lang w:val="EN-CA" w:fareast="EN-US"/></w:rPr></w:pPr><w:r wsp:rsidRPr="00485D2A"><w:rPr><w:rFonts w:ascii="Calibri" w:fareast="Times New Roman" w:h-ansi="Calibri"/><wx:font wx:val="Calibri"/><w:sz w:val="14"/><w:sz-cs w:val="24"/><w:lang w:val="EN-CA" w:fareast="EN-US"/></w:rPr><w:t>2.27 ± 0.15</w:t></w:r></w:p></w:tc><w:tc><w:tcPr><w:tcW w:w="1275" w:type="dxa"/><w:tcBorders><w:top w:val="nil"/><w:left w:val="nil"/><w:bottom w:val="nil"/><w:right w:val="nil"/></w:tcBorders><w:shd w:val="clear" w:color="auto" w:fill="auto"/><w:noWrap/><w:vAlign w:val="bottom"/></w:tcPr><w:p wsp:rsidR="00485D2A" wsp:rsidRPr="00485D2A" wsp:rsidRDefault="00485D2A" wsp:rsidP="00485D2A"><w:pPr><w:rPr><w:rFonts w:ascii="Calibri" w:fareast="Times New Roman" w:h-ansi="Calibri"/><wx:font wx:val="Calibri"/><w:sz w:val="14"/><w:sz-cs w:val="24"/><w:lang w:val="EN-CA" w:fareast="EN-US"/></w:rPr></w:pPr><w:r wsp:rsidRPr="00485D2A"><w:rPr><w:rFonts w:ascii="Calibri" w:fareast="Times New Roman" w:h-ansi="Calibri"/><wx:font wx:val="Calibri"/><w:sz w:val="14"/><w:sz-cs w:val="24"/><w:lang w:val="EN-CA" w:fareast="EN-US"/></w:rPr><w:t>4.99 ± 2.64</w:t></w:r></w:p></w:tc><w:tc><w:tcPr><w:tcW w:w="1276" w:type="dxa"/><w:tcBorders><w:top w:val="nil"/><w:left w:val="nil"/><w:bottom w:val="nil"/><w:right w:val="nil"/></w:tcBorders><w:shd w:val="clear" w:color="auto" w:fill="auto"/><w:noWrap/><w:vAlign w:val="bottom"/></w:tcPr><w:p wsp:rsidR="00485D2A" wsp:rsidRPr="00485D2A" wsp:rsidRDefault="00485D2A" wsp:rsidP="00485D2A"><w:pPr><w:rPr><w:rFonts w:ascii="Calibri" w:fareast="Times New Roman" w:h-ansi="Calibri"/><wx:font wx:val="Calibri"/><w:sz w:val="14"/><w:sz-cs w:val="24"/><w:lang w:val="EN-CA" w:fareast="EN-US"/></w:rPr></w:pPr><w:r wsp:rsidRPr="00485D2A"><w:rPr><w:rFonts w:ascii="Calibri" w:fareast="Times New Roman" w:h-ansi="Calibri"/><wx:font wx:val="Calibri"/><w:sz w:val="14"/><w:sz-cs w:val="24"/><w:lang w:val="EN-CA" w:fareast="EN-US"/></w:rPr><w:t>1.92 ± 0.13</w:t></w:r></w:p></w:tc><w:tc><w:tcPr><w:tcW w:w="1276" w:type="dxa"/><w:tcBorders><w:top w:val="nil"/><w:left w:val="nil"/><w:bottom w:val="nil"/><w:right w:val="nil"/></w:tcBorders><w:shd w:val="clear" w:color="auto" w:fill="auto"/><w:noWrap/><w:vAlign w:val="bottom"/></w:tcPr><w:p wsp:rsidR="00485D2A" wsp:rsidRPr="00485D2A" wsp:rsidRDefault="00485D2A" wsp:rsidP="00485D2A"><w:pPr><w:rPr><w:rFonts w:ascii="Calibri" w:fareast="Times New Roman" w:h-ansi="Calibri"/><wx:font wx:val="Calibri"/><w:sz w:val="14"/><w:sz-cs w:val="24"/><w:lang w:val="EN-CA" w:fareast="EN-US"/></w:rPr></w:pPr><w:r wsp:rsidRPr="00485D2A"><w:rPr><w:rFonts w:ascii="Calibri" w:fareast="Times New Roman" w:h-ansi="Calibri"/><wx:font wx:val="Calibri"/><w:sz w:val="14"/><w:sz-cs w:val="24"/><w:lang w:val="EN-CA" w:fareast="EN-US"/></w:rPr><w:t>1.96 ± 0.13</w:t></w:r></w:p></w:tc><w:tc><w:tcPr><w:tcW w:w="1277" w:type="dxa"/><w:tcBorders><w:top w:val="nil"/><w:left w:val="nil"/><w:bottom w:val="nil"/><w:right w:val="nil"/></w:tcBorders><w:shd w:val="clear" w:color="auto" w:fill="auto"/><w:noWrap/><w:vAlign w:val="bottom"/></w:tcPr><w:p wsp:rsidR="00485D2A" wsp:rsidRPr="00485D2A" wsp:rsidRDefault="00485D2A" wsp:rsidP="00485D2A"><w:pPr><w:rPr><w:rFonts w:ascii="Calibri" w:fareast="Times New Roman" w:h-ansi="Calibri"/><wx:font wx:val="Calibri"/><w:sz w:val="14"/><w:sz-cs w:val="24"/><w:lang w:val="EN-CA" w:fareast="EN-US"/></w:rPr></w:pPr><w:r wsp:rsidRPr="00485D2A"><w:rPr><w:rFonts w:ascii="Calibri" w:fareast="Times New Roman" w:h-ansi="Calibri"/><wx:font wx:val="Calibri"/><w:sz w:val="14"/><w:sz-cs w:val="24"/><w:lang w:val="EN-CA" w:fareast="EN-US"/></w:rPr><w:t>ns</w:t></w:r></w:p></w:tc><w:tc><w:tcPr><w:tcW w:w="1274" w:type="dxa"/><w:tcBorders><w:top w:val="nil"/><w:left w:val="nil"/><w:bottom w:val="nil"/><w:right w:val="nil"/></w:tcBorders><w:shd w:val="clear" w:color="auto" w:fill="auto"/><w:noWrap/><w:vAlign w:val="bottom"/></w:tcPr><w:p wsp:rsidR="00485D2A" wsp:rsidRPr="00485D2A" wsp:rsidRDefault="00485D2A" wsp:rsidP="00485D2A"><w:pPr><w:rPr><w:rFonts w:ascii="Calibri" w:fareast="Times New Roman" w:h-ansi="Calibri"/><wx:font wx:val="Calibri"/><w:sz w:val="14"/><w:sz-cs w:val="24"/><w:lang w:val="EN-CA" w:fareast="EN-US"/></w:rPr></w:pPr><w:r wsp:rsidRPr="00485D2A"><w:rPr><w:rFonts w:ascii="Calibri" w:fareast="Times New Roman" w:h-ansi="Calibri"/><wx:font wx:val="Calibri"/><w:sz w:val="14"/><w:sz-cs w:val="24"/><w:lang w:val="EN-CA" w:fareast="EN-US"/></w:rPr><w:t>ns</w:t></w:r></w:p></w:tc><w:tc><w:tcPr><w:tcW w:w="993" w:type="dxa"/><w:tcBorders><w:top w:val="nil"/><w:left w:val="nil"/><w:bottom w:val="nil"/><w:right w:val="nil"/></w:tcBorders><w:shd w:val="clear" w:color="auto" w:fill="auto"/><w:noWrap/><w:vAlign w:val="bottom"/></w:tcPr><w:p wsp:rsidR="00485D2A" wsp:rsidRPr="00485D2A" wsp:rsidRDefault="00485D2A" wsp:rsidP="00485D2A"><w:pPr><w:rPr><w:rFonts w:ascii="Calibri" w:fareast="Times New Roman" w:h-ansi="Calibri"/><wx:font wx:val="Calibri"/><w:sz w:val="14"/><w:sz-cs w:val="24"/><w:lang w:val="EN-CA" w:fareast="EN-US"/></w:rPr></w:pPr><w:r wsp:rsidRPr="00485D2A"><w:rPr><w:rFonts w:ascii="Calibri" w:fareast="Times New Roman" w:h-ansi="Calibri"/><wx:font wx:val="Calibri"/><w:sz w:val="14"/><w:sz-cs w:val="24"/><w:lang w:val="EN-CA" w:fareast="EN-US"/></w:rPr><w:t>ns</w:t></w:r></w:p></w:tc><w:tc><w:tcPr><w:tcW w:w="1277" w:type="dxa"/><w:tcBorders><w:top w:val="nil"/><w:left w:val="nil"/><w:bottom w:val="nil"/><w:right w:val="nil"/></w:tcBorders><w:shd w:val="clear" w:color="auto" w:fill="auto"/><w:noWrap/><w:vAlign w:val="bottom"/></w:tcPr><w:p wsp:rsidR="00485D2A" wsp:rsidRPr="00485D2A" wsp:rsidRDefault="00485D2A" wsp:rsidP="00485D2A"><w:pPr><w:rPr><w:rFonts w:ascii="Calibri" w:fareast="Times New Roman" w:h-ansi="Calibri"/><wx:font wx:val="Calibri"/><w:sz w:val="14"/><w:sz-cs w:val="24"/><w:lang w:val="EN-CA" w:fareast="EN-US"/></w:rPr></w:pPr><w:r wsp:rsidRPr="00485D2A"><w:rPr><w:rFonts w:ascii="Calibri" w:fareast="Times New Roman" w:h-ansi="Calibri"/><wx:font wx:val="Calibri"/><w:sz w:val="14"/><w:sz-cs w:val="24"/><w:lang w:val="EN-CA" w:fareast="EN-US"/></w:rPr><w:t>ns</w:t></w:r></w:p></w:tc></w:tr><w:tr wsp:rsidR="00485D2A" wsp:rsidRPr="00C779A0" wsp:rsidTr="004E7C10"><w:trPr><w:trHeight w:val="300"/></w:trPr><w:tc><w:tcPr><w:tcW w:w="1291" w:type="dxa"/><w:tcBorders><w:top w:val="nil"/><w:left w:val="nil"/><w:bottom w:val="nil"/><w:right w:val="nil"/></w:tcBorders><w:shd w:val="clear" w:color="auto" w:fill="auto"/><w:noWrap/><w:vAlign w:val="bottom"/></w:tcPr><w:p wsp:rsidR="00485D2A" wsp:rsidRPr="00485D2A" wsp:rsidRDefault="00485D2A" wsp:rsidP="00485D2A"><w:pPr><w:rPr><w:rFonts w:ascii="Calibri" w:fareast="Times New Roman" w:h-ansi="Calibri"/><wx:font wx:val="Calibri"/><w:b/><w:b-cs/><w:color w:val="000000"/><w:sz w:val="14"/><w:sz-cs w:val="24"/><w:lang w:val="EN-CA" w:fareast="EN-US"/></w:rPr></w:pPr><w:r wsp:rsidRPr="00485D2A"><w:rPr><w:rFonts w:ascii="Calibri" w:fareast="Times New Roman" w:h-ansi="Calibri"/><wx:font wx:val="Calibri"/><w:b/><w:b-cs/><w:color w:val="000000"/><w:sz w:val="14"/><w:sz-cs w:val="24"/><w:lang w:val="EN-CA" w:fareast="EN-US"/></w:rPr><w:t>MIP-2 - CXCL2</w:t></w:r></w:p></w:tc><w:tc><w:tcPr><w:tcW w:w="851" w:type="dxa"/><w:tcBorders><w:top w:val="nil"/><w:left w:val="nil"/><w:bottom w:val="nil"/><w:right w:val="nil"/></w:tcBorders><w:shd w:val="clear" w:color="auto" w:fill="auto"/><w:noWrap/><w:vAlign w:val="bottom"/></w:tcPr><w:p wsp:rsidR="00485D2A" wsp:rsidRPr="00485D2A" wsp:rsidRDefault="00485D2A" wsp:rsidP="00485D2A"><w:pPr><w:jc w:val="right"/><w:rPr><w:rFonts w:ascii="Calibri" w:fareast="Times New Roman" w:h-ansi="Calibri"/><wx:font wx:val="Calibri"/><w:sz w:val="14"/><w:sz-cs w:val="24"/><w:lang w:val="EN-CA" w:fareast="EN-US"/></w:rPr></w:pPr><w:r wsp:rsidRPr="00485D2A"><w:rPr><w:rFonts w:ascii="Calibri" w:fareast="Times New Roman" w:h-ansi="Calibri"/><wx:font wx:val="Calibri"/><w:sz w:val="14"/><w:sz-cs w:val="24"/><w:lang w:val="EN-CA" w:fareast="EN-US"/></w:rPr><w:t>0.0077</w:t></w:r></w:p></w:tc><w:tc><w:tcPr><w:tcW w:w="993" w:type="dxa"/><w:tcBorders><w:top w:val="nil"/><w:left w:val="nil"/><w:bottom w:val="nil"/><w:right w:val="nil"/></w:tcBorders><w:shd w:val="clear" w:color="auto" w:fill="auto"/><w:noWrap/><w:vAlign w:val="bottom"/></w:tcPr><w:p wsp:rsidR="00485D2A" wsp:rsidRPr="00485D2A" wsp:rsidRDefault="00485D2A" wsp:rsidP="00485D2A"><w:pPr><w:jc w:val="right"/><w:rPr><w:rFonts w:ascii="Calibri" w:fareast="Times New Roman" w:h-ansi="Calibri"/><wx:font wx:val="Calibri"/><w:sz w:val="14"/><w:sz-cs w:val="24"/><w:lang w:val="EN-CA" w:fareast="EN-US"/></w:rPr></w:pPr><w:r wsp:rsidRPr="00485D2A"><w:rPr><w:rFonts w:ascii="Calibri" w:fareast="Times New Roman" w:h-ansi="Calibri"/><wx:font wx:val="Calibri"/><w:sz w:val="14"/><w:sz-cs w:val="24"/><w:lang w:val="EN-CA" w:fareast="EN-US"/></w:rPr><w:t>0.0186</w:t></w:r></w:p></w:tc><w:tc><w:tcPr><w:tcW w:w="1276" w:type="dxa"/><w:tcBorders><w:top w:val="nil"/><w:left w:val="nil"/><w:bottom w:val="nil"/><w:right w:val="nil"/></w:tcBorders><w:shd w:val="clear" w:color="auto" w:fill="auto"/><w:noWrap/><w:vAlign w:val="bottom"/></w:tcPr><w:p wsp:rsidR="00485D2A" wsp:rsidRPr="00485D2A" wsp:rsidRDefault="00485D2A" wsp:rsidP="00485D2A"><w:pPr><w:rPr><w:rFonts w:ascii="Calibri" w:fareast="Times New Roman" w:h-ansi="Calibri"/><wx:font wx:val="Calibri"/><w:sz w:val="14"/><w:sz-cs w:val="24"/><w:lang w:val="EN-CA" w:fareast="EN-US"/></w:rPr></w:pPr><w:r wsp:rsidRPr="00485D2A"><w:rPr><w:rFonts w:ascii="Calibri" w:fareast="Times New Roman" w:h-ansi="Calibri"/><wx:font wx:val="Calibri"/><w:sz w:val="14"/><w:sz-cs w:val="24"/><w:lang w:val="EN-CA" w:fareast="EN-US"/></w:rPr><w:t>390.2 ± 34.24</w:t></w:r></w:p></w:tc><w:tc><w:tcPr><w:tcW w:w="1275" w:type="dxa"/><w:tcBorders><w:top w:val="nil"/><w:left w:val="nil"/><w:bottom w:val="nil"/><w:right w:val="nil"/></w:tcBorders><w:shd w:val="clear" w:color="auto" w:fill="auto"/><w:noWrap/><w:vAlign w:val="bottom"/></w:tcPr><w:p wsp:rsidR="00485D2A" wsp:rsidRPr="00485D2A" wsp:rsidRDefault="00485D2A" wsp:rsidP="00485D2A"><w:pPr><w:rPr><w:rFonts w:ascii="Calibri" w:fareast="Times New Roman" w:h-ansi="Calibri"/><wx:font wx:val="Calibri"/><w:sz w:val="14"/><w:sz-cs w:val="24"/><w:lang w:val="EN-CA" w:fareast="EN-US"/></w:rPr></w:pPr><w:r wsp:rsidRPr="00485D2A"><w:rPr><w:rFonts w:ascii="Calibri" w:fareast="Times New Roman" w:h-ansi="Calibri"/><wx:font wx:val="Calibri"/><w:sz w:val="14"/><w:sz-cs w:val="24"/><w:lang w:val="EN-CA" w:fareast="EN-US"/></w:rPr><w:t>396.3 ± 92.54</w:t></w:r></w:p></w:tc><w:tc><w:tcPr><w:tcW w:w="1276" w:type="dxa"/><w:tcBorders><w:top w:val="nil"/><w:left w:val="nil"/><w:bottom w:val="nil"/><w:right w:val="nil"/></w:tcBorders><w:shd w:val="clear" w:color="auto" w:fill="auto"/><w:noWrap/><w:vAlign w:val="bottom"/></w:tcPr><w:p wsp:rsidR="00485D2A" wsp:rsidRPr="00485D2A" wsp:rsidRDefault="00485D2A" wsp:rsidP="00485D2A"><w:pPr><w:rPr><w:rFonts w:ascii="Calibri" w:fareast="Times New Roman" w:h-ansi="Calibri"/><wx:font wx:val="Calibri"/><w:sz w:val="14"/><w:sz-cs w:val="24"/><w:lang w:val="EN-CA" w:fareast="EN-US"/></w:rPr></w:pPr><w:r wsp:rsidRPr="00485D2A"><w:rPr><w:rFonts w:ascii="Calibri" w:fareast="Times New Roman" w:h-ansi="Calibri"/><wx:font wx:val="Calibri"/><w:sz w:val="14"/><w:sz-cs w:val="24"/><w:lang w:val="EN-CA" w:fareast="EN-US"/></w:rPr><w:t>186.9 ± 51.45</w:t></w:r></w:p></w:tc><w:tc><w:tcPr><w:tcW w:w="1276" w:type="dxa"/><w:tcBorders><w:top w:val="nil"/><w:left w:val="nil"/><w:bottom w:val="nil"/><w:right w:val="nil"/></w:tcBorders><w:shd w:val="clear" w:color="auto" w:fill="auto"/><w:noWrap/><w:vAlign w:val="bottom"/></w:tcPr><w:p wsp:rsidR="00485D2A" wsp:rsidRPr="00485D2A" wsp:rsidRDefault="00485D2A" wsp:rsidP="00485D2A"><w:pPr><w:rPr><w:rFonts w:ascii="Calibri" w:fareast="Times New Roman" w:h-ansi="Calibri"/><wx:font wx:val="Calibri"/><w:sz w:val="14"/><w:sz-cs w:val="24"/><w:lang w:val="EN-CA" w:fareast="EN-US"/></w:rPr></w:pPr><w:r wsp:rsidRPr="00485D2A"><w:rPr><w:rFonts w:ascii="Calibri" w:fareast="Times New Roman" w:h-ansi="Calibri"/><wx:font wx:val="Calibri"/><w:sz w:val="14"/><w:sz-cs w:val="24"/><w:lang w:val="EN-CA" w:fareast="EN-US"/></w:rPr><w:t>163.2 ± 37.69</w:t></w:r></w:p></w:tc><w:tc><w:tcPr><w:tcW w:w="1277" w:type="dxa"/><w:tcBorders><w:top w:val="nil"/><w:left w:val="nil"/><w:bottom w:val="nil"/><w:right w:val="nil"/></w:tcBorders><w:shd w:val="clear" w:color="auto" w:fill="auto"/><w:noWrap/><w:vAlign w:val="bottom"/></w:tcPr><w:p wsp:rsidR="00485D2A" wsp:rsidRPr="00485D2A" wsp:rsidRDefault="00485D2A" wsp:rsidP="00485D2A"><w:pPr><w:rPr><w:rFonts w:ascii="Calibri" w:fareast="Times New Roman" w:h-ansi="Calibri"/><wx:font wx:val="Calibri"/><w:sz w:val="14"/><w:sz-cs w:val="24"/><w:lang w:val="EN-CA" w:fareast="EN-US"/></w:rPr></w:pPr><w:r wsp:rsidRPr="00485D2A"><w:rPr><w:rFonts w:ascii="Calibri" w:fareast="Times New Roman" w:h-ansi="Calibri"/><wx:font wx:val="Calibri"/><w:sz w:val="14"/><w:sz-cs w:val="24"/><w:lang w:val="EN-CA" w:fareast="EN-US"/></w:rPr><w:t>ns</w:t></w:r></w:p></w:tc><w:tc><w:tcPr><w:tcW w:w="1274" w:type="dxa"/><w:tcBorders><w:top w:val="nil"/><w:left w:val="nil"/><w:bottom w:val="nil"/><w:right w:val="nil"/></w:tcBorders><w:shd w:val="clear" w:color="auto" w:fill="auto"/><w:noWrap/><w:vAlign w:val="bottom"/></w:tcPr><w:p wsp:rsidR="00485D2A" wsp:rsidRPr="00485D2A" wsp:rsidRDefault="00485D2A" wsp:rsidP="00485D2A"><w:pPr><w:rPr><w:rFonts w:ascii="Calibri" w:fareast="Times New Roman" w:h-ansi="Calibri"/><wx:font wx:val="Calibri"/><w:sz w:val="14"/><w:sz-cs w:val="24"/><w:lang w:val="EN-CA" w:fareast="EN-US"/></w:rPr></w:pPr><w:r wsp:rsidRPr="00485D2A"><w:rPr><w:rFonts w:ascii="Calibri" w:fareast="Times New Roman" w:h-ansi="Calibri"/><wx:font wx:val="Calibri"/><w:sz w:val="14"/><w:sz-cs w:val="24"/><w:lang w:val="EN-CA" w:fareast="EN-US"/></w:rPr><w:t>ns</w:t></w:r></w:p></w:tc><w:tc><w:tcPr><w:tcW w:w="993" w:type="dxa"/><w:tcBorders><w:top w:val="nil"/><w:left w:val="nil"/><w:bottom w:val="nil"/><w:right w:val="nil"/></w:tcBorders><w:shd w:val="clear" w:color="auto" w:fill="auto"/><w:noWrap/><w:vAlign w:val="bottom"/></w:tcPr><w:p wsp:rsidR="00485D2A" wsp:rsidRPr="00485D2A" wsp:rsidRDefault="00485D2A" wsp:rsidP="00485D2A"><w:pPr><w:rPr><w:rFonts w:ascii="Calibri" w:fareast="Times New Roman" w:h-ansi="Calibri"/><wx:font wx:val="Calibri"/><w:sz w:val="14"/><w:sz-cs w:val="24"/><w:lang w:val="EN-CA" w:fareast="EN-US"/></w:rPr></w:pPr><w:r wsp:rsidRPr="00485D2A"><w:rPr><w:rFonts w:ascii="Calibri" w:fareast="Times New Roman" w:h-ansi="Calibri"/><wx:font wx:val="Calibri"/><w:sz w:val="14"/><w:sz-cs w:val="24"/><w:lang w:val="EN-CA" w:fareast="EN-US"/></w:rPr><w:t>ns</w:t></w:r></w:p></w:tc><w:tc><w:tcPr><w:tcW w:w="1277" w:type="dxa"/><w:tcBorders><w:top w:val="nil"/><w:left w:val="nil"/><w:bottom w:val="nil"/><w:right w:val="nil"/></w:tcBorders><w:shd w:val="clear" w:color="auto" w:fill="auto"/><w:noWrap/><w:vAlign w:val="bottom"/></w:tcPr><w:p wsp:rsidR="00485D2A" wsp:rsidRPr="00485D2A" wsp:rsidRDefault="00485D2A" wsp:rsidP="00485D2A"><w:pPr><w:rPr><w:rFonts w:ascii="Calibri" w:fareast="Times New Roman" w:h-ansi="Calibri"/><wx:font wx:val="Calibri"/><w:sz w:val="14"/><w:sz-cs w:val="24"/><w:lang w:val="EN-CA" w:fareast="EN-US"/></w:rPr></w:pPr><w:r wsp:rsidRPr="00485D2A"><w:rPr><w:rFonts w:ascii="Calibri" w:fareast="Times New Roman" w:h-ansi="Calibri"/><wx:font wx:val="Calibri"/><w:sz w:val="14"/><w:sz-cs w:val="24"/><w:lang w:val="EN-CA" w:fareast="EN-US"/></w:rPr><w:t>* </w:t></w:r></w:p></w:tc></w:tr></w:tbl><w:p wsp:rsidR="00485D2A" wsp:rsidRPr="00485D2A" wsp:rsidRDefault="00485D2A" wsp:rsidP="00485D2A"><w:pPr><w:pStyle w:val="NoSpacing"/><w:rPr><w:sz w:val="18"/></w:rPr></w:pPr></w:p><w:sectPr wsp:rsidR="00485D2A" wsp:rsidRPr="00485D2A" wsp:rsidSect="00485D2A"><w:ftr w:type="even"><wx:pBdrGroup><wx:apo><wx:jc wx:val="center"/></wx:apo><w:p wsp:rsidR="00B80C9D" wsp:rsidRDefault="00B80C9D" wsp:rsidP="00A922E0"><w:pPr><w:pStyle w:val="Footer"/><w:framePr w:wrap="around" w:vanchor="text" w:hanchor="margin" w:x-align="center" w:y="1"/><w:rPr><w:rStyle w:val="PageNumber"/></w:rPr></w:pPr><w:r><w:rPr><w:rStyle w:val="PageNumber"/></w:rPr><w:fldChar w:fldCharType="begin"/></w:r><w:r><w:rPr><w:rStyle w:val="PageNumber"/></w:rPr><w:instrText>PAGE  </w:instrText></w:r><w:r><w:rPr><w:rStyle w:val="PageNumber"/></w:rPr><w:fldChar w:fldCharType="end"/></w:r></w:p></wx:pBdrGroup><w:p wsp:rsidR="00B80C9D" wsp:rsidRDefault="00B80C9D"><w:pPr><w:pStyle w:val="Footer"/></w:pPr></w:p></w:ftr><w:ftr w:type="odd"><wx:pBdrGroup><wx:apo><wx:jc wx:val="center"/></wx:apo><w:p wsp:rsidR="00B80C9D" wsp:rsidRPr="00B80C9D" wsp:rsidRDefault="00B80C9D" wsp:rsidP="00A922E0"><w:pPr><w:pStyle w:val="Footer"/><w:framePr w:wrap="around" w:vanchor="text" w:hanchor="margin" w:x-align="center" w:y="1"/><w:rPr><w:rStyle w:val="PageNumber"/><w:rFonts w:ascii="Times New Roman" w:h-ansi="Times New Roman"/><wx:font wx:val="Times New Roman"/><w:b/><w:sz w:val="24"/></w:rPr></w:pPr><w:r wsp:rsidRPr="00B80C9D"><w:rPr><w:rStyle w:val="PageNumber"/><w:rFonts w:ascii="Times New Roman" w:h-ansi="Times New Roman"/><wx:font wx:val="Times New Roman"/><w:b/><w:sz w:val="24"/></w:rPr><w:fldChar w:fldCharType="begin"/></w:r><w:r wsp:rsidRPr="00B80C9D"><w:rPr><w:rStyle w:val="PageNumber"/><w:rFonts w:ascii="Times New Roman" w:h-ansi="Times New Roman"/><wx:font wx:val="Times New Roman"/><w:b/><w:sz w:val="24"/></w:rPr><w:instrText>PAGE  </w:instrText></w:r><w:r wsp:rsidRPr="00B80C9D"><w:rPr><w:rStyle w:val="PageNumber"/><w:rFonts w:ascii="Times New Roman" w:h-ansi="Times New Roman"/><wx:font wx:val="Times New Roman"/><w:b/><w:sz w:val="24"/></w:rPr><w:fldChar w:fldCharType="separate"/></w:r><w:r wsp:rsidR="00B93376"><w:rPr><w:rStyle w:val="PageNumber"/><w:rFonts w:ascii="Times New Roman" w:h-ansi="Times New Roman"/><wx:font wx:val="Times New Roman"/><w:b/><w:noProof/><w:sz w:val="24"/></w:rPr><w:t>1</w:t></w:r><w:r wsp:rsidRPr="00B80C9D"><w:rPr><w:rStyle w:val="PageNumber"/><w:rFonts w:ascii="Times New Roman" w:h-ansi="Times New Roman"/><wx:font wx:val="Times New Roman"/><w:b/><w:sz w:val="24"/></w:rPr><w:fldChar w:fldCharType="end"/></w:r></w:p></wx:pBdrGroup><w:p wsp:rsidR="00B80C9D" wsp:rsidRDefault="00B80C9D"><w:pPr><w:pStyle w:val="Footer"/></w:pPr></w:p></w:ftr><w:pgSz w:w="15840" w:h="12240" w:orient="landscape"/><w:pgMar w:top="426" w:right="1134" w:bottom="1134" w:left="1134" w:header="709" w:footer="709" w:gutter="0"/><w:cols w:space="708"/></w:sectPr></wx:sect></w:body></w:wordDocument>
