# Supplementary material for: A novel microbe-based treatment that attenuates the inflammatory profile in a mouse model of allergic airway disease
Source: Sci Rep. 2016 Oct 13;6:35338. doi: 10.1038/srep35338 (PMC5062168; doi:10.1038/srep35338)
Supplement: Supplementary Table 2 [file srep35338-s2.doc]

<?xml version="1.0" encoding="UTF-8" standalone="yes"?>
<?mso-application progid="Word.Document"?>
<w:wordDocument xmlns:aml="http://schemas.microsoft.com/aml/2001/core" xmlns:wpc="http://schemas.microsoft.com/office/word/2010/wordprocessingCanvas" xmlns:dt="uuid:C2F41010-65B3-11d1-A29F-00AA00C14882" xmlns:mo="http://schemas.microsoft.com/office/mac/office/2008/main" xmlns:mc="http://schemas.openxmlformats.org/markup-compatibility/2006" xmlns:mv="urn:schemas-microsoft-com:mac:vml" xmlns:o="urn:schemas-microsoft-com:office:office" xmlns:v="urn:schemas-microsoft-com:vml" xmlns:w10="urn:schemas-microsoft-com:office:word" xmlns:w="http://schemas.microsoft.com/office/word/2003/wordml" xmlns:wx="http://schemas.microsoft.com/office/word/2003/auxHint" xmlns:wne="http://schemas.microsoft.com/office/word/2006/wordml" xmlns:wsp="http://schemas.microsoft.com/office/word/2003/wordml/sp2" xmlns:sl="http://schemas.microsoft.com/schemaLibrary/2003/core" w:macrosPresent="no" w:embeddedObjPresent="no" w:ocxPresent="no" xml:space="preserve"><w:ignoreSubtree w:val="http://schemas.microsoft.com/office/word/2003/wordml/sp2"/><o:DocumentProperties><o:Author>Jeremy Hirota</o:Author><o:LastAuthor>Jeremy Hirota</o:LastAuthor><o:Revision>2</o:Revision><o:TotalTime>0</o:TotalTime><o:Created>2016-08-17T22:18:00Z</o:Created><o:LastSaved>2016-08-17T22:18:00Z</o:LastSaved><o:Pages>2</o:Pages><o:Words>493</o:Words><o:Characters>2816</o:Characters><o:Company>UBC</o:Company><o:Lines>23</o:Lines><o:Paragraphs>6</o:Paragraphs><o:CharactersWithSpaces>3303</o:CharactersWithSpaces><o:Version>14</o:Version></o:DocumentProperties><w:fonts><w:defaultFonts w:ascii="Cambria" w:fareast="ＭＳ 明朝" w:h-ansi="Cambria" w:cs="Times New Roman"/><w:font w:name="Times New Roman"><w:panose-1 w:val="02020603050405020304"/><w:charset w:val="00"/><w:family w:val="auto"/><w:pitch w:val="variable"/><w:sig w:usb-0="E0002AFF" w:usb-1="C0007841" w:usb-2="00000009" w:usb-3="00000000" w:csb-0="000001FF" w:csb-1="00000000"/></w:font><w:font w:name="Arial"><w:panose-1 w:val="020B0604020202020204"/><w:charset w:val="00"/><w:family w:val="auto"/><w:pitch w:val="variable"/><w:sig w:usb-0="E0002AFF" w:usb-1="C0007843" w:usb-2="00000009" w:usb-3="00000000" w:csb-0="000001FF" w:csb-1="00000000"/></w:font><w:font w:name="Times"><w:panose-1 w:val="02000500000000000000"/><w:charset w:val="00"/><w:family w:val="auto"/><w:pitch w:val="variable"/><w:sig w:usb-0="00000003" w:usb-1="00000000" w:usb-2="00000000" w:usb-3="00000000" w:csb-0="00000001" w:csb-1="00000000"/></w:font><w:font w:name="ＭＳ 明朝"><w:charset w:val="4E"/><w:family w:val="auto"/><w:pitch w:val="variable"/><w:sig w:usb-0="E00002FF" w:usb-1="6AC7FDFB" w:usb-2="00000012" w:usb-3="00000000" w:csb-0="0002009F" w:csb-1="00000000"/></w:font><w:font w:name="ＭＳ 明朝"><w:charset w:val="4E"/><w:family w:val="auto"/><w:pitch w:val="variable"/><w:sig w:usb-0="E00002FF" w:usb-1="6AC7FDFB" w:usb-2="00000012" w:usb-3="00000000" w:csb-0="0002009F" w:csb-1="00000000"/></w:font><w:font w:name="Calibri"><w:panose-1 w:val="020F0502020204030204"/><w:charset w:val="00"/><w:family w:val="auto"/><w:pitch w:val="variable"/><w:sig w:usb-0="E10002FF" w:usb-1="4000ACFF" w:usb-2="00000009" w:usb-3="00000000" w:csb-0="0000019F" w:csb-1="00000000"/></w:font><w:font w:name="Cambria"><w:panose-1 w:val="02040503050406030204"/><w:charset w:val="00"/><w:family w:val="auto"/><w:pitch w:val="variable"/><w:sig w:usb-0="E00002FF" w:usb-1="400004FF" w:usb-2="00000000" w:usb-3="00000000" w:csb-0="0000019F" w:csb-1="00000000"/></w:font></w:fonts><w:styles><w:versionOfBuiltInStylenames w:val="8"/><w:latentStyles w:defLockedState="off" w:latentStyleCount="276"><w:lsdException w:name="Normal"/><w:lsdException w:name="heading 1"/><w:lsdException w:name="heading 2"/><w:lsdException w:name="heading 3"/><w:lsdException w:name="heading 4"/><w:lsdException w:name="heading 5"/><w:lsdException w:name="heading 6"/><w:lsdException w:name="heading 7"/><w:lsdException w:name="heading 8"/><w:lsdException w:name="heading 9"/><w:lsdException w:name="toc 1"/><w:lsdException w:name="toc 2"/><w:lsdException w:name="toc 3"/><w:lsdException w:name="toc 4"/><w:lsdException w:name="toc 5"/><w:lsdException w:name="toc 6"/><w:lsdException w:name="toc 7"/><w:lsdException w:name="toc 8"/><w:lsdException w:name="toc 9"/><w:lsdException w:name="caption"/><w:lsdException w:name="Title"/><w:lsdException w:name="Default Paragraph Font"/><w:lsdException w:name="Subtitle"/><w:lsdException w:name="Strong"/><w:lsdException w:name="Emphasis"/><w:lsdException w:name="Table Grid"/><w:lsdException w:name="Placeholder Text"/><w:lsdException w:name="No Spacing"/><w:lsdException w:name="Light Shading"/><w:lsdException w:name="Light List"/><w:lsdException w:name="Light Grid"/><w:lsdException w:name="Medium Shading 1"/><w:lsdException w:name="Medium Shading 2"/><w:lsdException w:name="Medium List 1"/><w:lsdException w:name="Medium List 2"/><w:lsdException w:name="Medium Grid 1"/><w:lsdException w:name="Medium Grid 2"/><w:lsdException w:name="Medium Grid 3"/><w:lsdException w:name="Dark List"/><w:lsdException w:name="Colorful Shading"/><w:lsdException w:name="Colorful List"/><w:lsdException w:name="Colorful Grid"/><w:lsdException w:name="Light Shading Accent 1"/><w:lsdException w:name="Light List Accent 1"/><w:lsdException w:name="Light Grid Accent 1"/><w:lsdException w:name="Medium Shading 1 Accent 1"/><w:lsdException w:name="Medium Shading 2 Accent 1"/><w:lsdException w:name="Medium List 1 Accent 1"/><w:lsdException w:name="Revision"/><w:lsdException w:name="List Paragraph"/><w:lsdException w:name="Quote"/><w:lsdException w:name="Intense Quote"/><w:lsdException w:name="Medium List 2 Accent 1"/><w:lsdException w:name="Medium Grid 1 Accent 1"/><w:lsdException w:name="Medium Grid 2 Accent 1"/><w:lsdException w:name="Medium Grid 3 Accent 1"/><w:lsdException w:name="Dark List Accent 1"/><w:lsdException w:name="Colorful Shading Accent 1"/><w:lsdException w:name="Colorful List Accent 1"/><w:lsdException w:name="Colorful Grid Accent 1"/><w:lsdException w:name="Light Shading Accent 2"/><w:lsdException w:name="Light List Accent 2"/><w:lsdException w:name="Light Grid Accent 2"/><w:lsdException w:name="Medium Shading 1 Accent 2"/><w:lsdException w:name="Medium Shading 2 Accent 2"/><w:lsdException w:name="Medium List 1 Accent 2"/><w:lsdException w:name="Medium List 2 Accent 2"/><w:lsdException w:name="Medium Grid 1 Accent 2"/><w:lsdException w:name="Medium Grid 2 Accent 2"/><w:lsdException w:name="Medium Grid 3 Accent 2"/><w:lsdException w:name="Dark List Accent 2"/><w:lsdException w:name="Colorful Shading Accent 2"/><w:lsdException w:name="Colorful List Accent 2"/><w:lsdException w:name="Colorful Grid Accent 2"/><w:lsdException w:name="Light Shading Accent 3"/><w:lsdException w:name="Light List Accent 3"/><w:lsdException w:name="Light Grid Accent 3"/><w:lsdException w:name="Medium Shading 1 Accent 3"/><w:lsdException w:name="Medium Shading 2 Accent 3"/><w:lsdException w:name="Medium List 1 Accent 3"/><w:lsdException w:name="Medium List 2 Accent 3"/><w:lsdException w:name="Medium Grid 1 Accent 3"/><w:lsdException w:name="Medium Grid 2 Accent 3"/><w:lsdException w:name="Medium Grid 3 Accent 3"/><w:lsdException w:name="Dark List Accent 3"/><w:lsdException w:name="Colorful Shading Accent 3"/><w:lsdException w:name="Colorful List Accent 3"/><w:lsdException w:name="Colorful Grid Accent 3"/><w:lsdException w:name="Light Shading Accent 4"/><w:lsdException w:name="Light List Accent 4"/><w:lsdException w:name="Light Grid Accent 4"/><w:lsdException w:name="Medium Shading 1 Accent 4"/><w:lsdException w:name="Medium Shading 2 Accent 4"/><w:lsdException w:name="Medium List 1 Accent 4"/><w:lsdException w:name="Medium List 2 Accent 4"/><w:lsdException w:name="Medium Grid 1 Accent 4"/><w:lsdException w:name="Medium Grid 2 Accent 4"/><w:lsdException w:name="Medium Grid 3 Accent 4"/><w:lsdException w:name="Dark List Accent 4"/><w:lsdException w:name="Colorful Shading Accent 4"/><w:lsdException w:name="Colorful List Accent 4"/><w:lsdException w:name="Colorful Grid Accent 4"/><w:lsdException w:name="Light Shading Accent 5"/><w:lsdException w:name="Light List Accent 5"/><w:lsdException w:name="Light Grid Accent 5"/><w:lsdException w:name="Medium Shading 1 Accent 5"/><w:lsdException w:name="Medium Shading 2 Accent 5"/><w:lsdException w:name="Medium List 1 Accent 5"/><w:lsdException w:name="Medium List 2 Accent 5"/><w:lsdException w:name="Medium Grid 1 Accent 5"/><w:lsdException w:name="Medium Grid 2 Accent 5"/><w:lsdException w:name="Medium Grid 3 Accent 5"/><w:lsdException w:name="Dark List Accent 5"/><w:lsdException w:name="Colorful Shading Accent 5"/><w:lsdException w:name="Colorful List Accent 5"/><w:lsdException w:name="Colorful Grid Accent 5"/><w:lsdException w:name="Light Shading Accent 6"/><w:lsdException w:name="Light List Accent 6"/><w:lsdException w:name="Light Grid Accent 6"/><w:lsdException w:name="Medium Shading 1 Accent 6"/><w:lsdException w:name="Medium Shading 2 Accent 6"/><w:lsdException w:name="Medium List 1 Accent 6"/><w:lsdException w:name="Medium List 2 Accent 6"/><w:lsdException w:name="Medium Grid 1 Accent 6"/><w:lsdException w:name="Medium Grid 2 Accent 6"/><w:lsdException w:name="Medium Grid 3 Accent 6"/><w:lsdException w:name="Dark List Accent 6"/><w:lsdException w:name="Colorful Shading Accent 6"/><w:lsdException w:name="Colorful List Accent 6"/><w:lsdException w:name="Colorful Grid Accent 6"/><w:lsdException w:name="Subtle Emphasis"/><w:lsdException w:name="Intense Emphasis"/><w:lsdException w:name="Subtle Reference"/><w:lsdException w:name="Intense Reference"/><w:lsdException w:name="Book Title"/><w:lsdException w:name="Bibliography"/><w:lsdException w:name="TOC Heading"/></w:latentStyles><w:style w:type="paragraph" w:default="on" w:styleId="Normal"><w:name w:val="Normal"/><w:aliases w:val="ARIAL"/><w:next w:val="NoSpacing"/><w:rsid w:val="004E4460"/><w:rPr><w:rFonts w:ascii="Arial" w:fareast="Cambria" w:h-ansi="Arial"/><wx:font wx:val="Arial"/><w:sz w:val="22"/><w:sz-cs w:val="22"/><w:lang w:val="EN-US" w:fareast="JA" w:bidi="AR-SA"/></w:rPr></w:style><w:style w:type="character" w:default="on" w:styleId="DefaultParagraphFont"><w:name w:val="Default Paragraph Font"/></w:style><w:style w:type="table" w:default="on" w:styleId="TableNormal"><w:name w:val="Normal Table"/><wx:uiName wx:val="Table Normal"/><w:rPr><wx:font wx:val="Cambria"/><w:lang w:val="EN-CA" w:fareast="EN-US" w:bidi="AR-SA"/></w:rPr><w:tblPr><w:tblInd w:w="0" w:type="dxa"/><w:tblCellMar><w:top w:w="0" w:type="dxa"/><w:left w:w="108" w:type="dxa"/><w:bottom w:w="0" w:type="dxa"/><w:right w:w="108" w:type="dxa"/></w:tblCellMar></w:tblPr></w:style><w:style w:type="list" w:default="on" w:styleId="NoList"><w:name w:val="No List"/></w:style><w:style w:type="paragraph" w:styleId="NoSpacing"><w:name w:val="No Spacing"/><w:rsid w:val="004E4460"/><w:rPr><w:rFonts w:ascii="Arial" w:fareast="Cambria" w:h-ansi="Arial"/><wx:font wx:val="Arial"/><w:sz w:val="22"/><w:sz-cs w:val="22"/><w:lang w:val="EN-US" w:fareast="JA" w:bidi="AR-SA"/></w:rPr></w:style><w:style w:type="table" w:styleId="TableGrid"><w:name w:val="Table Grid"/><w:basedOn w:val="TableNormal"/><w:rsid w:val="00485D2A"/><w:rPr><wx:font wx:val="Cambria"/></w:rPr><w:tblPr><w:tblInd w:w="0" w:type="dxa"/><w:tblBorders><w:top w:val="single" w:sz="4" wx:bdrwidth="10" w:space="0" w:color="auto"/><w:left w:val="single" w:sz="4" wx:bdrwidth="10" w:space="0" w:color="auto"/><w:bottom w:val="single" w:sz="4" wx:bdrwidth="10" w:space="0" w:color="auto"/><w:right w:val="single" w:sz="4" wx:bdrwidth="10" w:space="0" w:color="auto"/><w:insideH w:val="single" w:sz="4" wx:bdrwidth="10" w:space="0" w:color="auto"/><w:insideV w:val="single" w:sz="4" wx:bdrwidth="10" w:space="0" w:color="auto"/></w:tblBorders><w:tblCellMar><w:top w:w="0" w:type="dxa"/><w:left w:w="108" w:type="dxa"/><w:bottom w:w="0" w:type="dxa"/><w:right w:w="108" w:type="dxa"/></w:tblCellMar></w:tblPr></w:style><w:style w:type="paragraph" w:styleId="Footer"><w:name w:val="footer"/><wx:uiName wx:val="Footer"/><w:basedOn w:val="Normal"/><w:link w:val="FooterChar"/><w:rsid w:val="00D32E02"/><w:pPr><w:tabs><w:tab w:val="center" w:pos="4320"/><w:tab w:val="right" w:pos="8640"/></w:tabs></w:pPr><w:rPr><wx:font wx:val="Arial"/></w:rPr></w:style><w:style w:type="character" w:styleId="FooterChar"><w:name w:val="Footer Char"/><w:link w:val="Footer"/><w:rsid w:val="00D32E02"/><w:rPr><w:rFonts w:ascii="Arial" w:fareast="Cambria" w:h-ansi="Arial"/><w:sz w:val="22"/><w:sz-cs w:val="22"/></w:rPr></w:style><w:style w:type="character" w:styleId="PageNumber"><w:name w:val="page number"/><wx:uiName wx:val="Page Number"/><w:basedOn w:val="DefaultParagraphFont"/><w:rsid w:val="00D32E02"/></w:style><w:style w:type="paragraph" w:styleId="Header"><w:name w:val="header"/><wx:uiName wx:val="Header"/><w:basedOn w:val="Normal"/><w:link w:val="HeaderChar"/><w:rsid w:val="00D32E02"/><w:pPr><w:tabs><w:tab w:val="center" w:pos="4320"/><w:tab w:val="right" w:pos="8640"/></w:tabs></w:pPr><w:rPr><wx:font wx:val="Arial"/></w:rPr></w:style><w:style w:type="character" w:styleId="HeaderChar"><w:name w:val="Header Char"/><w:link w:val="Header"/><w:rsid w:val="00D32E02"/><w:rPr><w:rFonts w:ascii="Arial" w:fareast="Cambria" w:h-ansi="Arial"/><w:sz w:val="22"/><w:sz-cs w:val="22"/></w:rPr></w:style></w:styles><w:divs><w:div w:id="412748619"><w:bodyDiv w:val="on"/><w:marLeft w:val="0"/><w:marRight w:val="0"/><w:marTop w:val="0"/><w:marBottom w:val="0"/><w:divBdr><w:top w:val="none" w:sz="0" wx:bdrwidth="0" w:space="0" w:color="auto"/><w:left w:val="none" w:sz="0" wx:bdrwidth="0" w:space="0" w:color="auto"/><w:bottom w:val="none" w:sz="0" wx:bdrwidth="0" w:space="0" w:color="auto"/><w:right w:val="none" w:sz="0" wx:bdrwidth="0" w:space="0" w:color="auto"/></w:divBdr></w:div><w:div w:id="500125987"><w:bodyDiv w:val="on"/><w:marLeft w:val="0"/><w:marRight w:val="0"/><w:marTop w:val="0"/><w:marBottom w:val="0"/><w:divBdr><w:top w:val="none" w:sz="0" wx:bdrwidth="0" w:space="0" w:color="auto"/><w:left w:val="none" w:sz="0" wx:bdrwidth="0" w:space="0" w:color="auto"/><w:bottom w:val="none" w:sz="0" wx:bdrwidth="0" w:space="0" w:color="auto"/><w:right w:val="none" w:sz="0" wx:bdrwidth="0" w:space="0" w:color="auto"/></w:divBdr></w:div><w:div w:id="808858206"><w:bodyDiv w:val="on"/><w:marLeft w:val="0"/><w:marRight w:val="0"/><w:marTop w:val="0"/><w:marBottom w:val="0"/><w:divBdr><w:top w:val="none" w:sz="0" wx:bdrwidth="0" w:space="0" w:color="auto"/><w:left w:val="none" w:sz="0" wx:bdrwidth="0" w:space="0" w:color="auto"/><w:bottom w:val="none" w:sz="0" wx:bdrwidth="0" w:space="0" w:color="auto"/><w:right w:val="none" w:sz="0" wx:bdrwidth="0" w:space="0" w:color="auto"/></w:divBdr></w:div><w:div w:id="869075311"><w:bodyDiv w:val="on"/><w:marLeft w:val="0"/><w:marRight w:val="0"/><w:marTop w:val="0"/><w:marBottom w:val="0"/><w:divBdr><w:top w:val="none" w:sz="0" wx:bdrwidth="0" w:space="0" w:color="auto"/><w:left w:val="none" w:sz="0" wx:bdrwidth="0" w:space="0" w:color="auto"/><w:bottom w:val="none" w:sz="0" wx:bdrwidth="0" w:space="0" w:color="auto"/><w:right w:val="none" w:sz="0" wx:bdrwidth="0" w:space="0" w:color="auto"/></w:divBdr></w:div><w:div w:id="921256661"><w:bodyDiv w:val="on"/><w:marLeft w:val="0"/><w:marRight w:val="0"/><w:marTop w:val="0"/><w:marBottom w:val="0"/><w:divBdr><w:top w:val="none" w:sz="0" wx:bdrwidth="0" w:space="0" w:color="auto"/><w:left w:val="none" w:sz="0" wx:bdrwidth="0" w:space="0" w:color="auto"/><w:bottom w:val="none" w:sz="0" wx:bdrwidth="0" w:space="0" w:color="auto"/><w:right w:val="none" w:sz="0" wx:bdrwidth="0" w:space="0" w:color="auto"/></w:divBdr></w:div><w:div w:id="1032417355"><w:bodyDiv w:val="on"/><w:marLeft w:val="0"/><w:marRight w:val="0"/><w:marTop w:val="0"/><w:marBottom w:val="0"/><w:divBdr><w:top w:val="none" w:sz="0" wx:bdrwidth="0" w:space="0" w:color="auto"/><w:left w:val="none" w:sz="0" wx:bdrwidth="0" w:space="0" w:color="auto"/><w:bottom w:val="none" w:sz="0" wx:bdrwidth="0" w:space="0" w:color="auto"/><w:right w:val="none" w:sz="0" wx:bdrwidth="0" w:space="0" w:color="auto"/></w:divBdr></w:div><w:div w:id="1075931817"><w:bodyDiv w:val="on"/><w:marLeft w:val="0"/><w:marRight w:val="0"/><w:marTop w:val="0"/><w:marBottom w:val="0"/><w:divBdr><w:top w:val="none" w:sz="0" wx:bdrwidth="0" w:space="0" w:color="auto"/><w:left w:val="none" w:sz="0" wx:bdrwidth="0" w:space="0" w:color="auto"/><w:bottom w:val="none" w:sz="0" wx:bdrwidth="0" w:space="0" w:color="auto"/><w:right w:val="none" w:sz="0" wx:bdrwidth="0" w:space="0" w:color="auto"/></w:divBdr></w:div><w:div w:id="1385981663"><w:bodyDiv w:val="on"/><w:marLeft w:val="0"/><w:marRight w:val="0"/><w:marTop w:val="0"/><w:marBottom w:val="0"/><w:divBdr><w:top w:val="none" w:sz="0" wx:bdrwidth="0" w:space="0" w:color="auto"/><w:left w:val="none" w:sz="0" wx:bdrwidth="0" w:space="0" w:color="auto"/><w:bottom w:val="none" w:sz="0" wx:bdrwidth="0" w:space="0" w:color="auto"/><w:right w:val="none" w:sz="0" wx:bdrwidth="0" w:space="0" w:color="auto"/></w:divBdr></w:div><w:div w:id="1513641744"><w:bodyDiv w:val="on"/><w:marLeft w:val="0"/><w:marRight w:val="0"/><w:marTop w:val="0"/><w:marBottom w:val="0"/><w:divBdr><w:top w:val="none" w:sz="0" wx:bdrwidth="0" w:space="0" w:color="auto"/><w:left w:val="none" w:sz="0" wx:bdrwidth="0" w:space="0" w:color="auto"/><w:bottom w:val="none" w:sz="0" wx:bdrwidth="0" w:space="0" w:color="auto"/><w:right w:val="none" w:sz="0" wx:bdrwidth="0" w:space="0" w:color="auto"/></w:divBdr></w:div><w:div w:id="1639384289"><w:bodyDiv w:val="on"/><w:marLeft w:val="0"/><w:marRight w:val="0"/><w:marTop w:val="0"/><w:marBottom w:val="0"/><w:divBdr><w:top w:val="none" w:sz="0" wx:bdrwidth="0" w:space="0" w:color="auto"/><w:left w:val="none" w:sz="0" wx:bdrwidth="0" w:space="0" w:color="auto"/><w:bottom w:val="none" w:sz="0" wx:bdrwidth="0" w:space="0" w:color="auto"/><w:right w:val="none" w:sz="0" wx:bdrwidth="0" w:space="0" w:color="auto"/></w:divBdr></w:div><w:div w:id="1664352696"><w:bodyDiv w:val="on"/><w:marLeft w:val="0"/><w:marRight w:val="0"/><w:marTop w:val="0"/><w:marBottom w:val="0"/><w:divBdr><w:top w:val="none" w:sz="0" wx:bdrwidth="0" w:space="0" w:color="auto"/><w:left w:val="none" w:sz="0" wx:bdrwidth="0" w:space="0" w:color="auto"/><w:bottom w:val="none" w:sz="0" wx:bdrwidth="0" w:space="0" w:color="auto"/><w:right w:val="none" w:sz="0" wx:bdrwidth="0" w:space="0" w:color="auto"/></w:divBdr></w:div><w:div w:id="1701855266"><w:bodyDiv w:val="on"/><w:marLeft w:val="0"/><w:marRight w:val="0"/><w:marTop w:val="0"/><w:marBottom w:val="0"/><w:divBdr><w:top w:val="none" w:sz="0" wx:bdrwidth="0" w:space="0" w:color="auto"/><w:left w:val="none" w:sz="0" wx:bdrwidth="0" w:space="0" w:color="auto"/><w:bottom w:val="none" w:sz="0" wx:bdrwidth="0" w:space="0" w:color="auto"/><w:right w:val="none" w:sz="0" wx:bdrwidth="0" w:space="0" w:color="auto"/></w:divBdr></w:div><w:div w:id="1998268650"><w:bodyDiv w:val="on"/><w:marLeft w:val="0"/><w:marRight w:val="0"/><w:marTop w:val="0"/><w:marBottom w:val="0"/><w:divBdr><w:top w:val="none" w:sz="0" wx:bdrwidth="0" w:space="0" w:color="auto"/><w:left w:val="none" w:sz="0" wx:bdrwidth="0" w:space="0" w:color="auto"/><w:bottom w:val="none" w:sz="0" wx:bdrwidth="0" w:space="0" w:color="auto"/><w:right w:val="none" w:sz="0" wx:bdrwidth="0" w:space="0" w:color="auto"/></w:divBdr></w:div><w:div w:id="2014070587"><w:bodyDiv w:val="on"/><w:marLeft w:val="0"/><w:marRight w:val="0"/><w:marTop w:val="0"/><w:marBottom w:val="0"/><w:divBdr><w:top w:val="none" w:sz="0" wx:bdrwidth="0" w:space="0" w:color="auto"/><w:left w:val="none" w:sz="0" wx:bdrwidth="0" w:space="0" w:color="auto"/><w:bottom w:val="none" w:sz="0" wx:bdrwidth="0" w:space="0" w:color="auto"/><w:right w:val="none" w:sz="0" wx:bdrwidth="0" w:space="0" w:color="auto"/></w:divBdr></w:div><w:div w:id="2143377501"><w:bodyDiv w:val="on"/><w:marLeft w:val="0"/><w:marRight w:val="0"/><w:marTop w:val="0"/><w:marBottom w:val="0"/><w:divBdr><w:top w:val="none" w:sz="0" wx:bdrwidth="0" w:space="0" w:color="auto"/><w:left w:val="none" w:sz="0" wx:bdrwidth="0" w:space="0" w:color="auto"/><w:bottom w:val="none" w:sz="0" wx:bdrwidth="0" w:space="0" w:color="auto"/><w:right w:val="none" w:sz="0" wx:bdrwidth="0" w:space="0" w:color="auto"/></w:divBdr></w:div></w:divs><w:docPr><w:view w:val="print"/><w:zoom w:percent="124"/><w:defaultTabStop w:val="720"/><w:drawingGridHorizontalSpacing w:val="360"/><w:drawingGridVerticalSpacing w:val="360"/><w:displayHorizontalDrawingGridEvery w:val="0"/><w:displayVerticalDrawingGridEvery w:val="0"/><w:punctuationKerning/><w:characterSpacingControl w:val="DontCompress"/><w:allowPNG/><w:doNotSaveWebPagesAsSingleFile/><w:savePreviewPicture/><w:validateAgainstSchema/><w:saveInvalidXML w:val="off"/><w:ignoreMixedContent w:val="off"/><w:alwaysShowPlaceholderText w:val="off"/><w:footnotePr><w:footnote w:type="separator"><w:p wsp:rsidR="009C694B" wsp:rsidRDefault="009C694B" wsp:rsidP="00D32E02"><w:r><w:separator/></w:r></w:p></w:footnote><w:footnote w:type="continuation-separator"><w:p wsp:rsidR="009C694B" wsp:rsidRDefault="009C694B" wsp:rsidP="00D32E02"><w:r><w:continuationSeparator/></w:r></w:p></w:footnote></w:footnotePr><w:endnotePr><w:endnote w:type="separator"><w:p wsp:rsidR="009C694B" wsp:rsidRDefault="009C694B" wsp:rsidP="00D32E02"><w:r><w:separator/></w:r></w:p></w:endnote><w:endnote w:type="continuation-separator"><w:p wsp:rsidR="009C694B" wsp:rsidRDefault="009C694B" wsp:rsidP="00D32E02"><w:r><w:continuationSeparator/></w:r></w:p></w:endnote></w:endnotePr><w:compat><w:breakWrappedTables/><w:snapToGridInCell/><w:wrapTextWithPunct/><w:useAsianBreakRules/><w:dontGrowAutofit/><w:useFELayout/></w:compat><wsp:rsids><wsp:rsidRoot wsp:val="00485D2A"/><wsp:rsid wsp:val="00016E83"/><wsp:rsid wsp:val="001634E9"/><wsp:rsid wsp:val="00285BED"/><wsp:rsid wsp:val="002E1286"/><wsp:rsid wsp:val="002E31A1"/><wsp:rsid wsp:val="002F0003"/><wsp:rsid wsp:val="00372820"/><wsp:rsid wsp:val="003C2801"/><wsp:rsid wsp:val="0042518A"/><wsp:rsid wsp:val="00485D2A"/><wsp:rsid wsp:val="004E4460"/><wsp:rsid wsp:val="0050388A"/><wsp:rsid wsp:val="005F7038"/><wsp:rsid wsp:val="009C694B"/><wsp:rsid wsp:val="00B03C00"/><wsp:rsid wsp:val="00B30F91"/><wsp:rsid wsp:val="00CE2C9E"/><wsp:rsid wsp:val="00D32E02"/><wsp:rsid wsp:val="00D6772C"/><wsp:rsid wsp:val="00DE61EA"/><wsp:rsid wsp:val="00E9503B"/><wsp:rsid wsp:val="00F5033D"/></wsp:rsids></w:docPr><w:body><wx:sect><w:p wsp:rsidR="005F7038" wsp:rsidRDefault="005F7038" wsp:rsidP="005F7038"><w:pPr><w:spacing w:line="480" w:line-rule="auto"/><w:rPr><w:rFonts w:ascii="Times New Roman" w:fareast="Times New Roman" w:h-ansi="Times New Roman"/><wx:font wx:val="Times New Roman"/><w:b/><w:sz w:val="24"/><w:sz-cs w:val="24"/><w:lang w:fareast="EN-GB"/></w:rPr></w:pPr><w:r wsp:rsidRPr="0015676D"><w:rPr><w:rFonts w:ascii="Times New Roman" w:fareast="Times New Roman" w:h-ansi="Times New Roman"/><wx:font wx:val="Times New Roman"/><w:sz w:val="24"/><w:sz-cs w:val="24"/><w:lang w:fareast="EN-GB"/></w:rPr><w:t>A novel </w:t></w:r><w:r wsp:rsidRPr="0015676D"><w:rPr><w:rFonts w:ascii="Times New Roman" w:fareast="Times New Roman" w:h-ansi="Times New Roman"/><wx:font wx:val="Times New Roman"/><w:i/><w:sz w:val="24"/><w:sz-cs w:val="24"/><w:lang w:fareast="EN-GB"/></w:rPr><w:t>microbe-based</w:t></w:r><w:r wsp:rsidRPr="0015676D"><w:rPr><w:rFonts w:ascii="Times New Roman" w:fareast="Times New Roman" w:h-ansi="Times New Roman"/><wx:font wx:val="Times New Roman"/><w:sz w:val="24"/><w:sz-cs w:val="24"/><w:lang w:fareast="EN-GB"/></w:rPr><w:t> treatment that attenuates the inflammatory profile in a mouse model of allergic airway disease</w:t></w:r><w:r wsp:rsidRPr="0015676D"><w:rPr><w:rFonts w:ascii="Times New Roman" w:fareast="Times New Roman" w:h-ansi="Times New Roman"/><wx:font wx:val="Times New Roman"/><w:b/><w:sz w:val="24"/><w:sz-cs w:val="24"/><w:lang w:fareast="EN-GB"/></w:rPr><w:t> </w:t></w:r></w:p><w:p wsp:rsidR="00285BED" wsp:rsidRPr="0015676D" wsp:rsidRDefault="00285BED" wsp:rsidP="00285BED"><w:pPr><w:spacing w:line="480" w:line-rule="auto"/><w:rPr><w:rFonts w:ascii="Times New Roman" w:fareast="Times New Roman" w:h-ansi="Times New Roman"/><wx:font wx:val="Times New Roman"/><w:b/><w:sz w:val="24"/><w:sz-cs w:val="24"/><w:lang w:fareast="EN-GB"/></w:rPr></w:pPr><w:r wsp:rsidRPr="0015676D"><w:rPr><w:rFonts w:ascii="Times New Roman" w:fareast="Times New Roman" w:h-ansi="Times New Roman"/><wx:font wx:val="Times New Roman"/><w:sz w:val="24"/><w:sz-cs w:val="24"/><w:lang w:fareast="EN-GB"/></w:rPr><w:t>Mark Bazett</w:t></w:r><w:r><w:rPr><w:rFonts w:ascii="Times New Roman" w:fareast="Times New Roman" w:h-ansi="Times New Roman"/><wx:font wx:val="Times New Roman"/><w:sz w:val="24"/><w:sz-cs w:val="24"/><w:vertAlign w:val="superscript"/><w:lang w:fareast="EN-GB"/></w:rPr><w:t>1</w:t></w:r><w:r wsp:rsidRPr="0015676D"><w:rPr><w:rFonts w:ascii="Times New Roman" w:fareast="Times New Roman" w:h-ansi="Times New Roman"/><wx:font wx:val="Times New Roman"/><w:sz w:val="24"/><w:sz-cs w:val="24"/><w:vertAlign w:val="superscript"/><w:lang w:fareast="EN-GB"/></w:rPr><w:t>*</w:t></w:r><w:r wsp:rsidRPr="0015676D"><w:rPr><w:rFonts w:ascii="Times New Roman" w:fareast="Times New Roman" w:h-ansi="Times New Roman"/><wx:font wx:val="Times New Roman"/><w:sz w:val="24"/><w:sz-cs w:val="24"/><w:lang w:fareast="EN-GB"/></w:rPr><w:t>,</w:t></w:r><w:r wsp:rsidRPr="00912FB2"><w:rPr><w:rFonts w:ascii="Times New Roman" w:fareast="Times New Roman" w:h-ansi="Times New Roman"/><wx:font wx:val="Times New Roman"/><w:sz w:val="24"/><w:sz-cs w:val="24"/><w:lang w:fareast="EN-GB"/></w:rPr><w:t> </w:t></w:r><w:r wsp:rsidRPr="0015676D"><w:rPr><w:rFonts w:ascii="Times New Roman" w:fareast="Times New Roman" w:h-ansi="Times New Roman"/><wx:font wx:val="Times New Roman"/><w:sz w:val="24"/><w:sz-cs w:val="24"/><w:lang w:fareast="EN-GB"/></w:rPr><w:t>Agnieszka Biala</w:t></w:r><w:r><w:rPr><w:rFonts w:ascii="Times New Roman" w:fareast="Times New Roman" w:h-ansi="Times New Roman"/><wx:font wx:val="Times New Roman"/><w:sz w:val="24"/><w:sz-cs w:val="24"/><w:vertAlign w:val="superscript"/><w:lang w:fareast="EN-GB"/></w:rPr><w:t>2</w:t></w:r><w:r wsp:rsidRPr="0015676D"><w:rPr><w:rFonts w:ascii="Times New Roman" w:fareast="Times New Roman" w:h-ansi="Times New Roman"/><wx:font wx:val="Times New Roman"/><w:sz w:val="24"/><w:sz-cs w:val="24"/><w:vertAlign w:val="superscript"/><w:lang w:fareast="EN-GB"/></w:rPr><w:t>*</w:t></w:r><w:r wsp:rsidRPr="0015676D"><w:rPr><w:rFonts w:ascii="Times New Roman" w:fareast="Times New Roman" w:h-ansi="Times New Roman"/><wx:font wx:val="Times New Roman"/><w:sz w:val="24"/><w:sz-cs w:val="24"/><w:lang w:fareast="EN-GB"/></w:rPr><w:t>, Ryan D. Huff</w:t></w:r><w:r><w:rPr><w:rFonts w:ascii="Times New Roman" w:fareast="Times New Roman" w:h-ansi="Times New Roman"/><wx:font wx:val="Times New Roman"/><w:sz w:val="24"/><w:sz-cs w:val="24"/><w:vertAlign w:val="superscript"/><w:lang w:fareast="EN-GB"/></w:rPr><w:t>2</w:t></w:r><w:r wsp:rsidRPr="0015676D"><w:rPr><w:rFonts w:ascii="Times New Roman" w:fareast="Times New Roman" w:h-ansi="Times New Roman"/><wx:font wx:val="Times New Roman"/><w:sz w:val="24"/><w:sz-cs w:val="24"/><w:lang w:fareast="EN-GB"/></w:rPr><w:t>, Momir Bosiljcic</w:t></w:r><w:r><w:rPr><w:rFonts w:ascii="Times New Roman" w:fareast="Times New Roman" w:h-ansi="Times New Roman"/><wx:font wx:val="Times New Roman"/><w:sz w:val="24"/><w:sz-cs w:val="24"/><w:vertAlign w:val="superscript"/><w:lang w:fareast="EN-GB"/></w:rPr><w:t>1</w:t></w:r><w:r wsp:rsidRPr="0015676D"><w:rPr><w:rFonts w:ascii="Times New Roman" w:fareast="Times New Roman" w:h-ansi="Times New Roman"/><wx:font wx:val="Times New Roman"/><w:sz w:val="24"/><w:sz-cs w:val="24"/><w:lang w:fareast="EN-GB"/></w:rPr><w:t>, Hal Gunn</w:t></w:r><w:r><w:rPr><w:rFonts w:ascii="Times New Roman" w:fareast="Times New Roman" w:h-ansi="Times New Roman"/><wx:font wx:val="Times New Roman"/><w:sz w:val="24"/><w:sz-cs w:val="24"/><w:vertAlign w:val="superscript"/><w:lang w:fareast="EN-GB"/></w:rPr><w:t>1</w:t></w:r><w:r wsp:rsidRPr="0015676D"><w:rPr><w:rFonts w:ascii="Times New Roman" w:fareast="Times New Roman" w:h-ansi="Times New Roman"/><wx:font wx:val="Times New Roman"/><w:sz w:val="24"/><w:sz-cs w:val="24"/><w:lang w:fareast="EN-GB"/></w:rPr><w:t>, Shirin Kalyan</w:t></w:r><w:r><w:rPr><w:rFonts w:ascii="Times New Roman" w:fareast="Times New Roman" w:h-ansi="Times New Roman"/><wx:font wx:val="Times New Roman"/><w:sz w:val="24"/><w:sz-cs w:val="24"/><w:vertAlign w:val="superscript"/><w:lang w:fareast="EN-GB"/></w:rPr><w:t>1</w:t></w:r><w:r wsp:rsidRPr="0015676D"><w:rPr><w:rFonts w:ascii="Times New Roman" w:fareast="Times New Roman" w:h-ansi="Times New Roman"/><wx:font wx:val="Times New Roman"/><w:sz w:val="24"/><w:sz-cs w:val="24"/><w:vertAlign w:val="superscript"/><w:lang w:fareast="EN-GB"/></w:rPr><w:t>,3</w:t></w:r><w:r wsp:rsidRPr="0015676D"><w:rPr><w:rFonts w:ascii="Times New Roman" w:fareast="Times New Roman" w:h-ansi="Times New Roman"/><wx:font wx:val="Times New Roman"/><w:sz w:val="24"/><w:sz-cs w:val="24"/><w:lang w:fareast="EN-GB"/></w:rPr><w:t>, Jeremy A. Hirota</w:t></w:r><w:r><w:rPr><w:rFonts w:ascii="Times New Roman" w:fareast="Times New Roman" w:h-ansi="Times New Roman"/><wx:font wx:val="Times New Roman"/><w:sz w:val="24"/><w:sz-cs w:val="24"/><w:vertAlign w:val="superscript"/><w:lang w:fareast="EN-GB"/></w:rPr><w:t>2</w:t></w:r></w:p><w:p wsp:rsidR="005F7038" wsp:rsidRPr="0015676D" wsp:rsidRDefault="005F7038" wsp:rsidP="005F7038"><w:pPr><w:rPr><w:rFonts w:ascii="Times" w:h-ansi="Times"/><wx:font wx:val="Times"/><w:b/><w:sz w:val="24"/><w:sz-cs w:val="24"/></w:rPr></w:pPr><w:r><w:rPr><w:rFonts w:ascii="Times" w:h-ansi="Times"/><wx:font wx:val="Times"/><w:b/><w:sz w:val="24"/><w:sz-cs w:val="24"/></w:rPr><w:t>Supplement Table 2</w:t></w:r><w:r wsp:rsidRPr="0015676D"><w:rPr><w:rFonts w:ascii="Times" w:h-ansi="Times"/><wx:font wx:val="Times"/><w:b/><w:sz w:val="24"/><w:sz-cs w:val="24"/></w:rPr><w:t> – </w:t></w:r><w:r><w:rPr><w:rFonts w:ascii="Times" w:h-ansi="Times"/><wx:font wx:val="Times"/><w:b/><w:sz w:val="24"/><w:sz-cs w:val="24"/></w:rPr><w:t>BAL</w:t></w:r><w:r wsp:rsidRPr="0015676D"><w:rPr><w:rFonts w:ascii="Times" w:h-ansi="Times"/><wx:font wx:val="Times"/><w:b/><w:sz w:val="24"/><w:sz-cs w:val="24"/></w:rPr><w:t> Mediators and Statistics</w:t></w:r></w:p><w:p wsp:rsidR="00016E83" wsp:rsidRDefault="00016E83"/><w:tbl><w:tblPr><w:tblW w:w="12631" w:type="dxa"/><w:tblInd w:w="93" w:type="dxa"/><w:tblLayout w:type="Fixed"/><w:tblLook w:val="04A0"/></w:tblPr><w:tblGrid><w:gridCol w:w="1066"/><w:gridCol w:w="934"/><w:gridCol w:w="992"/><w:gridCol w:w="1276"/><w:gridCol w:w="993"/><w:gridCol w:w="1133"/><w:gridCol w:w="1134"/><w:gridCol w:w="1418"/><w:gridCol w:w="1275"/><w:gridCol w:w="993"/><w:gridCol w:w="1417"/></w:tblGrid><w:tr wsp:rsidR="00CE2C9E" wsp:rsidRPr="00F5033D" wsp:rsidTr="00372820"><w:trPr><w:trHeight w:val="451"/></w:trPr><w:tc><w:tcPr><w:tcW w:w="1066" w:type="dxa"/><w:tcBorders><w:top w:val="nil"/><w:left w:val="nil"/><w:bottom w:val="nil"/><w:right w:val="nil"/></w:tcBorders><w:shd w:val="clear" w:color="auto" w:fill="auto"/><w:noWrap/><w:vAlign w:val="bottom"/></w:tcPr><w:p wsp:rsidR="002E1286" wsp:rsidRPr="002E1286" wsp:rsidRDefault="002E1286" wsp:rsidP="002E1286"><w:pPr><w:rPr><w:rFonts w:ascii="Calibri" w:fareast="Times New Roman" w:h-ansi="Calibri"/><wx:font wx:val="Calibri"/><w:b/><w:b-cs/><w:color w:val="000000"/><w:sz w:val="14"/><w:sz-cs w:val="24"/><w:lang w:val="EN-CA" w:fareast="EN-US"/></w:rPr></w:pPr><w:r wsp:rsidRPr="002E1286"><w:rPr><w:rFonts w:ascii="Calibri" w:fareast="Times New Roman" w:h-ansi="Calibri"/><wx:font wx:val="Calibri"/><w:b/><w:b-cs/><w:color w:val="000000"/><w:sz w:val="14"/><w:sz-cs w:val="24"/><w:lang w:val="EN-CA" w:fareast="EN-US"/></w:rPr><w:t>Analyte</w:t></w:r></w:p></w:tc><w:tc><w:tcPr><w:tcW w:w="934" w:type="dxa"/><w:tcBorders><w:top w:val="nil"/><w:left w:val="nil"/><w:bottom w:val="nil"/><w:right w:val="nil"/></w:tcBorders><w:shd w:val="clear" w:color="auto" w:fill="auto"/><w:noWrap/><w:vAlign w:val="bottom"/></w:tcPr><w:p wsp:rsidR="002E1286" wsp:rsidRPr="002E1286" wsp:rsidRDefault="002E1286" wsp:rsidP="002E1286"><w:pPr><w:rPr><w:rFonts w:ascii="Calibri" w:fareast="Times New Roman" w:h-ansi="Calibri"/><wx:font wx:val="Calibri"/><w:b/><w:b-cs/><w:color w:val="000000"/><w:sz w:val="14"/><w:sz-cs w:val="24"/><w:lang w:val="EN-CA" w:fareast="EN-US"/></w:rPr></w:pPr><w:r wsp:rsidRPr="002E1286"><w:rPr><w:rFonts w:ascii="Calibri" w:fareast="Times New Roman" w:h-ansi="Calibri"/><wx:font wx:val="Calibri"/><w:b/><w:b-cs/><w:color w:val="000000"/><w:sz w:val="14"/><w:sz-cs w:val="24"/><w:lang w:val="EN-CA" w:fareast="EN-US"/></w:rPr><w:t>p(ANOVA)</w:t></w:r></w:p></w:tc><w:tc><w:tcPr><w:tcW w:w="992" w:type="dxa"/><w:tcBorders><w:top w:val="nil"/><w:left w:val="nil"/><w:bottom w:val="nil"/><w:right w:val="nil"/></w:tcBorders><w:shd w:val="clear" w:color="auto" w:fill="auto"/><w:vAlign w:val="bottom"/></w:tcPr><w:p wsp:rsidR="002E1286" wsp:rsidRPr="002E1286" wsp:rsidRDefault="002E1286" wsp:rsidP="002E1286"><w:pPr><w:rPr><w:rFonts w:ascii="Calibri" w:fareast="Times New Roman" w:h-ansi="Calibri"/><wx:font wx:val="Calibri"/><w:b/><w:b-cs/><w:color w:val="000000"/><w:sz w:val="14"/><w:sz-cs w:val="24"/><w:lang w:val="EN-CA" w:fareast="EN-US"/></w:rPr></w:pPr><w:r wsp:rsidRPr="002E1286"><w:rPr><w:rFonts w:ascii="Calibri" w:fareast="Times New Roman" w:h-ansi="Calibri"/><wx:font wx:val="Calibri"/><w:b/><w:b-cs/><w:color w:val="000000"/><w:sz w:val="14"/><w:sz-cs w:val="24"/><w:lang w:val="EN-CA" w:fareast="EN-US"/></w:rPr><w:t>p(Barlett </w:t></w:r><w:r wsp:rsidRPr="002E1286"><w:rPr><w:rFonts w:ascii="Calibri" w:fareast="Times New Roman" w:h-ansi="Calibri"/><wx:font wx:val="Calibri"/><w:b/><w:b-cs/><w:i/><w:i-cs/><w:color w:val="000000"/><w:sz w:val="14"/><w:sz-cs w:val="24"/><w:lang w:val="EN-CA" w:fareast="EN-US"/></w:rPr><w:t>post-hoc </w:t></w:r><w:r wsp:rsidRPr="002E1286"><w:rPr><w:rFonts w:ascii="Calibri" w:fareast="Times New Roman" w:h-ansi="Calibri"/><wx:font wx:val="Calibri"/><w:b/><w:b-cs/><w:color w:val="000000"/><w:sz w:val="14"/><w:sz-cs w:val="24"/><w:lang w:val="EN-CA" w:fareast="EN-US"/></w:rPr><w:t>test correction)</w:t></w:r></w:p></w:tc><w:tc><w:tcPr><w:tcW w:w="1276" w:type="dxa"/><w:tcBorders><w:top w:val="nil"/><w:left w:val="nil"/><w:bottom w:val="nil"/><w:right w:val="nil"/></w:tcBorders><w:shd w:val="clear" w:color="auto" w:fill="auto"/><w:vAlign w:val="bottom"/></w:tcPr><w:p wsp:rsidR="002E1286" wsp:rsidRPr="002E1286" wsp:rsidRDefault="002E1286" wsp:rsidP="002E1286"><w:pPr><w:jc w:val="center"/><w:rPr><w:rFonts w:ascii="Calibri" w:fareast="Times New Roman" w:h-ansi="Calibri"/><wx:font wx:val="Calibri"/><w:b/><w:b-cs/><w:sz w:val="14"/><w:sz-cs w:val="24"/><w:lang w:val="EN-CA" w:fareast="EN-US"/></w:rPr></w:pPr><w:r wsp:rsidRPr="002E1286"><w:rPr><w:rFonts w:ascii="Calibri" w:fareast="Times New Roman" w:h-ansi="Calibri"/><wx:font wx:val="Calibri"/><w:b/><w:b-cs/><w:sz w:val="14"/><w:sz-cs w:val="24"/><w:lang w:val="EN-CA" w:fareast="EN-US"/></w:rPr><w:t>Mean ± SEM Saline + Placebo</w:t></w:r></w:p></w:tc><w:tc><w:tcPr><w:tcW w:w="993" w:type="dxa"/><w:tcBorders><w:top w:val="nil"/><w:left w:val="nil"/><w:bottom w:val="nil"/><w:right w:val="nil"/></w:tcBorders><w:shd w:val="clear" w:color="auto" w:fill="auto"/><w:vAlign w:val="bottom"/></w:tcPr><w:p wsp:rsidR="002E1286" wsp:rsidRPr="002E1286" wsp:rsidRDefault="002E1286" wsp:rsidP="002E1286"><w:pPr><w:jc w:val="center"/><w:rPr><w:rFonts w:ascii="Calibri" w:fareast="Times New Roman" w:h-ansi="Calibri"/><wx:font wx:val="Calibri"/><w:b/><w:b-cs/><w:sz w:val="14"/><w:sz-cs w:val="24"/><w:lang w:val="EN-CA" w:fareast="EN-US"/></w:rPr></w:pPr><w:r wsp:rsidRPr="002E1286"><w:rPr><w:rFonts w:ascii="Calibri" w:fareast="Times New Roman" w:h-ansi="Calibri"/><wx:font wx:val="Calibri"/><w:b/><w:b-cs/><w:sz w:val="14"/><w:sz-cs w:val="24"/><w:lang w:val="EN-CA" w:fareast="EN-US"/></w:rPr><w:t>Mean ± SEM Saline + KB</w:t></w:r></w:p></w:tc><w:tc><w:tcPr><w:tcW w:w="1133" w:type="dxa"/><w:tcBorders><w:top w:val="nil"/><w:left w:val="nil"/><w:bottom w:val="nil"/><w:right w:val="nil"/></w:tcBorders><w:shd w:val="clear" w:color="auto" w:fill="auto"/><w:vAlign w:val="bottom"/></w:tcPr><w:p wsp:rsidR="002E1286" wsp:rsidRPr="002E1286" wsp:rsidRDefault="002E1286" wsp:rsidP="002E1286"><w:pPr><w:jc w:val="center"/><w:rPr><w:rFonts w:ascii="Calibri" w:fareast="Times New Roman" w:h-ansi="Calibri"/><wx:font wx:val="Calibri"/><w:b/><w:b-cs/><w:sz w:val="14"/><w:sz-cs w:val="24"/><w:lang w:val="EN-CA" w:fareast="EN-US"/></w:rPr></w:pPr><w:r wsp:rsidRPr="002E1286"><w:rPr><w:rFonts w:ascii="Calibri" w:fareast="Times New Roman" w:h-ansi="Calibri"/><wx:font wx:val="Calibri"/><w:b/><w:b-cs/><w:sz w:val="14"/><w:sz-cs w:val="24"/><w:lang w:val="EN-CA" w:fareast="EN-US"/></w:rPr><w:t>Mean ± SEM HDM + Placebo</w:t></w:r></w:p></w:tc><w:tc><w:tcPr><w:tcW w:w="1134" w:type="dxa"/><w:tcBorders><w:top w:val="nil"/><w:left w:val="nil"/><w:bottom w:val="nil"/><w:right w:val="nil"/></w:tcBorders><w:shd w:val="clear" w:color="auto" w:fill="auto"/><w:vAlign w:val="bottom"/></w:tcPr><w:p wsp:rsidR="002E1286" wsp:rsidRPr="002E1286" wsp:rsidRDefault="002E1286" wsp:rsidP="002E1286"><w:pPr><w:jc w:val="center"/><w:rPr><w:rFonts w:ascii="Calibri" w:fareast="Times New Roman" w:h-ansi="Calibri"/><wx:font wx:val="Calibri"/><w:b/><w:b-cs/><w:sz w:val="14"/><w:sz-cs w:val="24"/><w:lang w:val="EN-CA" w:fareast="EN-US"/></w:rPr></w:pPr><w:r wsp:rsidRPr="002E1286"><w:rPr><w:rFonts w:ascii="Calibri" w:fareast="Times New Roman" w:h-ansi="Calibri"/><wx:font wx:val="Calibri"/><w:b/><w:b-cs/><w:sz w:val="14"/><w:sz-cs w:val="24"/><w:lang w:val="EN-CA" w:fareast="EN-US"/></w:rPr><w:t>Mean ± SEM HDM + KB</w:t></w:r></w:p></w:tc><w:tc><w:tcPr><w:tcW w:w="1418" w:type="dxa"/><w:tcBorders><w:top w:val="nil"/><w:left w:val="nil"/><w:bottom w:val="nil"/><w:right w:val="nil"/></w:tcBorders><w:shd w:val="clear" w:color="auto" w:fill="auto"/><w:vAlign w:val="bottom"/></w:tcPr><w:p wsp:rsidR="00372820" wsp:rsidRDefault="00372820" wsp:rsidP="002E1286"><w:pPr><w:rPr><w:rFonts w:ascii="Calibri" w:fareast="Times New Roman" w:h-ansi="Calibri"/><wx:font wx:val="Calibri"/><w:b/><w:b-cs/><w:color w:val="000000"/><w:sz w:val="14"/><w:sz-cs w:val="24"/><w:lang w:val="EN-CA" w:fareast="EN-US"/></w:rPr></w:pPr><w:r><w:rPr><w:rFonts w:ascii="Calibri" w:fareast="Times New Roman" w:h-ansi="Calibri"/><wx:font wx:val="Calibri"/><w:b/><w:b-cs/><w:color w:val="000000"/><w:sz w:val="14"/><w:sz-cs w:val="24"/><w:lang w:val="EN-CA" w:fareast="EN-US"/></w:rPr><w:t>Statistical S</w:t></w:r><w:r wsp:rsidR="002E1286" wsp:rsidRPr="002E1286"><w:rPr><w:rFonts w:ascii="Calibri" w:fareast="Times New Roman" w:h-ansi="Calibri"/><wx:font wx:val="Calibri"/><w:b/><w:b-cs/><w:color w:val="000000"/><w:sz w:val="14"/><w:sz-cs w:val="24"/><w:lang w:val="EN-CA" w:fareast="EN-US"/></w:rPr><w:t>ignificance </w:t></w:r></w:p><w:p wsp:rsidR="00372820" wsp:rsidRDefault="002E1286" wsp:rsidP="002E1286"><w:pPr><w:rPr><w:rFonts w:ascii="Calibri" w:fareast="Times New Roman" w:h-ansi="Calibri"/><wx:font wx:val="Calibri"/><w:b/><w:b-cs/><w:color w:val="000000"/><w:sz w:val="14"/><w:sz-cs w:val="24"/><w:lang w:val="EN-CA" w:fareast="EN-US"/></w:rPr></w:pPr><w:r wsp:rsidRPr="002E1286"><w:rPr><w:rFonts w:ascii="Calibri" w:fareast="Times New Roman" w:h-ansi="Calibri"/><wx:font wx:val="Calibri"/><w:b/><w:b-cs/><w:color w:val="000000"/><w:sz w:val="14"/><w:sz-cs w:val="24"/><w:lang w:val="EN-CA" w:fareast="EN-US"/></w:rPr><w:t>Saline + Placebo </w:t></w:r></w:p><w:p wsp:rsidR="002E1286" wsp:rsidRPr="002E1286" wsp:rsidRDefault="002E1286" wsp:rsidP="002E1286"><w:pPr><w:rPr><w:rFonts w:ascii="Calibri" w:fareast="Times New Roman" w:h-ansi="Calibri"/><wx:font wx:val="Calibri"/><w:b/><w:b-cs/><w:color w:val="000000"/><w:sz w:val="14"/><w:sz-cs w:val="24"/><w:lang w:val="EN-CA" w:fareast="EN-US"/></w:rPr></w:pPr><w:r wsp:rsidRPr="002E1286"><w:rPr><w:rFonts w:ascii="Calibri" w:fareast="Times New Roman" w:h-ansi="Calibri"/><wx:font wx:val="Calibri"/><w:b/><w:b-cs/><w:color w:val="000000"/><w:sz w:val="14"/><w:sz-cs w:val="24"/><w:lang w:val="EN-CA" w:fareast="EN-US"/></w:rPr><w:t>vs. Saline + KB</w:t></w:r></w:p></w:tc><w:tc><w:tcPr><w:tcW w:w="1275" w:type="dxa"/><w:tcBorders><w:top w:val="nil"/><w:left w:val="nil"/><w:bottom w:val="nil"/><w:right w:val="nil"/></w:tcBorders><w:shd w:val="clear" w:color="auto" w:fill="auto"/><w:vAlign w:val="bottom"/></w:tcPr><w:p wsp:rsidR="002E1286" wsp:rsidRPr="002E1286" wsp:rsidRDefault="00372820" wsp:rsidP="002E1286"><w:pPr><w:rPr><w:rFonts w:ascii="Calibri" w:fareast="Times New Roman" w:h-ansi="Calibri"/><wx:font wx:val="Calibri"/><w:b/><w:b-cs/><w:color w:val="000000"/><w:sz w:val="14"/><w:sz-cs w:val="24"/><w:lang w:val="EN-CA" w:fareast="EN-US"/></w:rPr></w:pPr><w:r><w:rPr><w:rFonts w:ascii="Calibri" w:fareast="Times New Roman" w:h-ansi="Calibri"/><wx:font wx:val="Calibri"/><w:b/><w:b-cs/><w:color w:val="000000"/><w:sz w:val="14"/><w:sz-cs w:val="24"/><w:lang w:val="EN-CA" w:fareast="EN-US"/></w:rPr><w:t>Statistical S</w:t></w:r><w:r wsp:rsidR="002E1286" wsp:rsidRPr="002E1286"><w:rPr><w:rFonts w:ascii="Calibri" w:fareast="Times New Roman" w:h-ansi="Calibri"/><wx:font wx:val="Calibri"/><w:b/><w:b-cs/><w:color w:val="000000"/><w:sz w:val="14"/><w:sz-cs w:val="24"/><w:lang w:val="EN-CA" w:fareast="EN-US"/></w:rPr><w:t>ignificance Saline + Placebo vs. HDM + Placebo </w:t></w:r></w:p></w:tc><w:tc><w:tcPr><w:tcW w:w="993" w:type="dxa"/><w:tcBorders><w:top w:val="nil"/><w:left w:val="nil"/><w:bottom w:val="nil"/><w:right w:val="nil"/></w:tcBorders><w:shd w:val="clear" w:color="auto" w:fill="auto"/><w:vAlign w:val="bottom"/></w:tcPr><w:p wsp:rsidR="002E1286" wsp:rsidRPr="002E1286" wsp:rsidRDefault="002E1286" wsp:rsidP="002E1286"><w:pPr><w:rPr><w:rFonts w:ascii="Calibri" w:fareast="Times New Roman" w:h-ansi="Calibri"/><wx:font wx:val="Calibri"/><w:b/><w:b-cs/><w:color w:val="000000"/><w:sz w:val="14"/><w:sz-cs w:val="24"/><w:lang w:val="EN-CA" w:fareast="EN-US"/></w:rPr></w:pPr><w:r wsp:rsidRPr="002E1286"><w:rPr><w:rFonts w:ascii="Calibri" w:fareast="Times New Roman" w:h-ansi="Calibri"/><wx:font wx:val="Calibri"/><w:b/><w:b-cs/><w:color w:val="000000"/><w:sz w:val="14"/><w:sz-cs w:val="24"/><w:lang w:val="EN-CA" w:fareast="EN-US"/></w:rPr><w:t>Statistical significance HDM + Placebo vs. HDM + KB</w:t></w:r></w:p></w:tc><w:tc><w:tcPr><w:tcW w:w="1417" w:type="dxa"/><w:tcBorders><w:top w:val="nil"/><w:left w:val="nil"/><w:bottom w:val="nil"/><w:right w:val="nil"/></w:tcBorders><w:shd w:val="clear" w:color="auto" w:fill="auto"/><w:vAlign w:val="bottom"/></w:tcPr><w:p wsp:rsidR="002E1286" wsp:rsidRPr="002E1286" wsp:rsidRDefault="00372820" wsp:rsidP="002E1286"><w:pPr><w:rPr><w:rFonts w:ascii="Calibri" w:fareast="Times New Roman" w:h-ansi="Calibri"/><wx:font wx:val="Calibri"/><w:b/><w:b-cs/><w:color w:val="000000"/><w:sz w:val="14"/><w:sz-cs w:val="24"/><w:lang w:val="EN-CA" w:fareast="EN-US"/></w:rPr></w:pPr><w:r><w:rPr><w:rFonts w:ascii="Calibri" w:fareast="Times New Roman" w:h-ansi="Calibri"/><wx:font wx:val="Calibri"/><w:b/><w:b-cs/><w:color w:val="000000"/><w:sz w:val="14"/><w:sz-cs w:val="24"/><w:lang w:val="EN-CA" w:fareast="EN-US"/></w:rPr><w:t>Statistical S</w:t></w:r><w:r wsp:rsidR="002E1286" wsp:rsidRPr="002E1286"><w:rPr><w:rFonts w:ascii="Calibri" w:fareast="Times New Roman" w:h-ansi="Calibri"/><wx:font wx:val="Calibri"/><w:b/><w:b-cs/><w:color w:val="000000"/><w:sz w:val="14"/><w:sz-cs w:val="24"/><w:lang w:val="EN-CA" w:fareast="EN-US"/></w:rPr><w:t>ignificance Saline + KB vs. HDM + KB</w:t></w:r></w:p></w:tc></w:tr><w:tr wsp:rsidR="00372820" wsp:rsidRPr="00F5033D" wsp:rsidTr="00372820"><w:trPr><w:trHeight w:val="300"/></w:trPr><w:tc><w:tcPr><w:tcW w:w="1066" w:type="dxa"/><w:tcBorders><w:top w:val="nil"/><w:left w:val="nil"/><w:bottom w:val="nil"/><w:right w:val="nil"/></w:tcBorders><w:shd w:val="clear" w:color="auto" w:fill="auto"/><w:noWrap/><w:vAlign w:val="bottom"/></w:tcPr><w:p wsp:rsidR="002E1286" wsp:rsidRPr="002E1286" wsp:rsidRDefault="002E1286" wsp:rsidP="002E1286"><w:pPr><w:rPr><w:rFonts w:ascii="Calibri" w:fareast="Times New Roman" w:h-ansi="Calibri"/><wx:font wx:val="Calibri"/><w:b/><w:b-cs/><w:color w:val="000000"/><w:sz w:val="14"/><w:sz-cs w:val="24"/><w:lang w:val="EN-CA" w:fareast="EN-US"/></w:rPr></w:pPr><w:r wsp:rsidRPr="002E1286"><w:rPr><w:rFonts w:ascii="Calibri" w:fareast="Times New Roman" w:h-ansi="Calibri"/><wx:font wx:val="Calibri"/><w:b/><w:b-cs/><w:color w:val="000000"/><w:sz w:val="14"/><w:sz-cs w:val="24"/><w:lang w:val="EN-CA" w:fareast="EN-US"/></w:rPr><w:t>Eotaxin</w:t></w:r></w:p></w:tc><w:tc><w:tcPr><w:tcW w:w="934" w:type="dxa"/><w:tcBorders><w:top w:val="nil"/><w:left w:val="nil"/><w:bottom w:val="nil"/><w:right w:val="nil"/></w:tcBorders><w:shd w:val="clear" w:color="auto" w:fill="auto"/><w:noWrap/><w:vAlign w:val="bottom"/></w:tcPr><w:p wsp:rsidR="002E1286" wsp:rsidRPr="002E1286" wsp:rsidRDefault="002E1286" wsp:rsidP="002E1286"><w:pPr><w:rPr><w:rFonts w:ascii="Calibri" w:fareast="Times New Roman" w:h-ansi="Calibri"/><wx:font wx:val="Calibri"/><w:sz w:val="14"/><w:sz-cs w:val="24"/><w:lang w:val="EN-CA" w:fareast="EN-US"/></w:rPr></w:pPr><w:r wsp:rsidRPr="002E1286"><w:rPr><w:rFonts w:ascii="Calibri" w:fareast="Times New Roman" w:h-ansi="Calibri"/><wx:font wx:val="Calibri"/><w:sz w:val="14"/><w:sz-cs w:val="24"/><w:lang w:val="EN-CA" w:fareast="EN-US"/></w:rPr><w:t>&lt; 0.0001</w:t></w:r></w:p></w:tc><w:tc><w:tcPr><w:tcW w:w="992" w:type="dxa"/><w:tcBorders><w:top w:val="nil"/><w:left w:val="nil"/><w:bottom w:val="nil"/><w:right w:val="nil"/></w:tcBorders><w:shd w:val="clear" w:color="auto" w:fill="auto"/><w:noWrap/><w:vAlign w:val="bottom"/></w:tcPr><w:p wsp:rsidR="002E1286" wsp:rsidRPr="002E1286" wsp:rsidRDefault="002E1286" wsp:rsidP="002E1286"><w:pPr><w:jc w:val="right"/><w:rPr><w:rFonts w:ascii="Calibri" w:fareast="Times New Roman" w:h-ansi="Calibri"/><wx:font wx:val="Calibri"/><w:sz w:val="14"/><w:sz-cs w:val="24"/><w:lang w:val="EN-CA" w:fareast="EN-US"/></w:rPr></w:pPr><w:r wsp:rsidRPr="002E1286"><w:rPr><w:rFonts w:ascii="Calibri" w:fareast="Times New Roman" w:h-ansi="Calibri"/><wx:font wx:val="Calibri"/><w:sz w:val="14"/><w:sz-cs w:val="24"/><w:lang w:val="EN-CA" w:fareast="EN-US"/></w:rPr><w:t>0.0004</w:t></w:r></w:p></w:tc><w:tc><w:tcPr><w:tcW w:w="1276" w:type="dxa"/><w:tcBorders><w:top w:val="nil"/><w:left w:val="nil"/><w:bottom w:val="nil"/><w:right w:val="nil"/></w:tcBorders><w:shd w:val="clear" w:color="auto" w:fill="auto"/><w:noWrap/><w:vAlign w:val="bottom"/></w:tcPr><w:p wsp:rsidR="002E1286" wsp:rsidRPr="002E1286" wsp:rsidRDefault="002E1286" wsp:rsidP="002E1286"><w:pPr><w:rPr><w:rFonts w:ascii="Calibri" w:fareast="Times New Roman" w:h-ansi="Calibri"/><wx:font wx:val="Calibri"/><w:sz w:val="14"/><w:sz-cs w:val="24"/><w:lang w:val="EN-CA" w:fareast="EN-US"/></w:rPr></w:pPr><w:r wsp:rsidRPr="002E1286"><w:rPr><w:rFonts w:ascii="Calibri" w:fareast="Times New Roman" w:h-ansi="Calibri"/><wx:font wx:val="Calibri"/><w:sz w:val="14"/><w:sz-cs w:val="24"/><w:lang w:val="EN-CA" w:fareast="EN-US"/></w:rPr><w:t>2.05 ± 0.26</w:t></w:r></w:p></w:tc><w:tc><w:tcPr><w:tcW w:w="993" w:type="dxa"/><w:tcBorders><w:top w:val="nil"/><w:left w:val="nil"/><w:bottom w:val="nil"/><w:right w:val="nil"/></w:tcBorders><w:shd w:val="clear" w:color="auto" w:fill="auto"/><w:noWrap/><w:vAlign w:val="bottom"/></w:tcPr><w:p wsp:rsidR="002E1286" wsp:rsidRPr="002E1286" wsp:rsidRDefault="002E1286" wsp:rsidP="002E1286"><w:pPr><w:rPr><w:rFonts w:ascii="Calibri" w:fareast="Times New Roman" w:h-ansi="Calibri"/><wx:font wx:val="Calibri"/><w:sz w:val="14"/><w:sz-cs w:val="24"/><w:lang w:val="EN-CA" w:fareast="EN-US"/></w:rPr></w:pPr><w:r wsp:rsidRPr="002E1286"><w:rPr><w:rFonts w:ascii="Calibri" w:fareast="Times New Roman" w:h-ansi="Calibri"/><wx:font wx:val="Calibri"/><w:sz w:val="14"/><w:sz-cs w:val="24"/><w:lang w:val="EN-CA" w:fareast="EN-US"/></w:rPr><w:t>2.69 ±  0.40</w:t></w:r></w:p></w:tc><w:tc><w:tcPr><w:tcW w:w="1133" w:type="dxa"/><w:tcBorders><w:top w:val="nil"/><w:left w:val="nil"/><w:bottom w:val="nil"/><w:right w:val="nil"/></w:tcBorders><w:shd w:val="clear" w:color="auto" w:fill="auto"/><w:noWrap/><w:vAlign w:val="bottom"/></w:tcPr><w:p wsp:rsidR="002E1286" wsp:rsidRPr="002E1286" wsp:rsidRDefault="002E1286" wsp:rsidP="002E1286"><w:pPr><w:rPr><w:rFonts w:ascii="Calibri" w:fareast="Times New Roman" w:h-ansi="Calibri"/><wx:font wx:val="Calibri"/><w:sz w:val="14"/><w:sz-cs w:val="24"/><w:lang w:val="EN-CA" w:fareast="EN-US"/></w:rPr></w:pPr><w:r wsp:rsidRPr="002E1286"><w:rPr><w:rFonts w:ascii="Calibri" w:fareast="Times New Roman" w:h-ansi="Calibri"/><wx:font wx:val="Calibri"/><w:sz w:val="14"/><w:sz-cs w:val="24"/><w:lang w:val="EN-CA" w:fareast="EN-US"/></w:rPr><w:t>11 ±  1.07</w:t></w:r></w:p></w:tc><w:tc><w:tcPr><w:tcW w:w="1134" w:type="dxa"/><w:tcBorders><w:top w:val="nil"/><w:left w:val="nil"/><w:bottom w:val="nil"/><w:right w:val="nil"/></w:tcBorders><w:shd w:val="clear" w:color="auto" w:fill="auto"/><w:noWrap/><w:vAlign w:val="bottom"/></w:tcPr><w:p wsp:rsidR="002E1286" wsp:rsidRPr="002E1286" wsp:rsidRDefault="002E1286" wsp:rsidP="002E1286"><w:pPr><w:rPr><w:rFonts w:ascii="Calibri" w:fareast="Times New Roman" w:h-ansi="Calibri"/><wx:font wx:val="Calibri"/><w:sz w:val="14"/><w:sz-cs w:val="24"/><w:lang w:val="EN-CA" w:fareast="EN-US"/></w:rPr></w:pPr><w:r wsp:rsidRPr="002E1286"><w:rPr><w:rFonts w:ascii="Calibri" w:fareast="Times New Roman" w:h-ansi="Calibri"/><wx:font wx:val="Calibri"/><w:sz w:val="14"/><w:sz-cs w:val="24"/><w:lang w:val="EN-CA" w:fareast="EN-US"/></w:rPr><w:t>6.739 ±  0.8487</w:t></w:r></w:p></w:tc><w:tc><w:tcPr><w:tcW w:w="1418" w:type="dxa"/><w:tcBorders><w:top w:val="nil"/><w:left w:val="nil"/><w:bottom w:val="nil"/><w:right w:val="nil"/></w:tcBorders><w:shd w:val="clear" w:color="auto" w:fill="auto"/><w:noWrap/><w:vAlign w:val="bottom"/></w:tcPr><w:p wsp:rsidR="002E1286" wsp:rsidRPr="002E1286" wsp:rsidRDefault="002E1286" wsp:rsidP="002E1286"><w:pPr><w:rPr><w:rFonts w:ascii="Calibri" w:fareast="Times New Roman" w:h-ansi="Calibri"/><wx:font wx:val="Calibri"/><w:sz w:val="14"/><w:sz-cs w:val="24"/><w:lang w:val="EN-CA" w:fareast="EN-US"/></w:rPr></w:pPr><w:r wsp:rsidRPr="002E1286"><w:rPr><w:rFonts w:ascii="Calibri" w:fareast="Times New Roman" w:h-ansi="Calibri"/><wx:font wx:val="Calibri"/><w:sz w:val="14"/><w:sz-cs w:val="24"/><w:lang w:val="EN-CA" w:fareast="EN-US"/></w:rPr><w:t>ns</w:t></w:r></w:p></w:tc><w:tc><w:tcPr><w:tcW w:w="1275" w:type="dxa"/><w:tcBorders><w:top w:val="nil"/><w:left w:val="nil"/><w:bottom w:val="nil"/><w:right w:val="nil"/></w:tcBorders><w:shd w:val="clear" w:color="auto" w:fill="auto"/><w:noWrap/><w:vAlign w:val="bottom"/></w:tcPr><w:p wsp:rsidR="002E1286" wsp:rsidRPr="002E1286" wsp:rsidRDefault="002E1286" wsp:rsidP="002E1286"><w:pPr><w:rPr><w:rFonts w:ascii="Calibri" w:fareast="Times New Roman" w:h-ansi="Calibri"/><wx:font wx:val="Calibri"/><w:sz w:val="14"/><w:sz-cs w:val="24"/><w:lang w:val="EN-CA" w:fareast="EN-US"/></w:rPr></w:pPr><w:r wsp:rsidRPr="002E1286"><w:rPr><w:rFonts w:ascii="Calibri" w:fareast="Times New Roman" w:h-ansi="Calibri"/><wx:font wx:val="Calibri"/><w:sz w:val="14"/><w:sz-cs w:val="24"/><w:lang w:val="EN-CA" w:fareast="EN-US"/></w:rPr><w:t>*</w:t></w:r></w:p></w:tc><w:tc><w:tcPr><w:tcW w:w="993" w:type="dxa"/><w:tcBorders><w:top w:val="nil"/><w:left w:val="nil"/><w:bottom w:val="nil"/><w:right w:val="nil"/></w:tcBorders><w:shd w:val="clear" w:color="auto" w:fill="auto"/><w:noWrap/><w:vAlign w:val="bottom"/></w:tcPr><w:p wsp:rsidR="002E1286" wsp:rsidRPr="002E1286" wsp:rsidRDefault="002E1286" wsp:rsidP="002E1286"><w:pPr><w:rPr><w:rFonts w:ascii="Calibri" w:fareast="Times New Roman" w:h-ansi="Calibri"/><wx:font wx:val="Calibri"/><w:sz w:val="14"/><w:sz-cs w:val="24"/><w:lang w:val="EN-CA" w:fareast="EN-US"/></w:rPr></w:pPr><w:r wsp:rsidRPr="002E1286"><w:rPr><w:rFonts w:ascii="Calibri" w:fareast="Times New Roman" w:h-ansi="Calibri"/><wx:font wx:val="Calibri"/><w:sz w:val="14"/><w:sz-cs w:val="24"/><w:lang w:val="EN-CA" w:fareast="EN-US"/></w:rPr><w:t>***</w:t></w:r></w:p></w:tc><w:tc><w:tcPr><w:tcW w:w="1417" w:type="dxa"/><w:tcBorders><w:top w:val="nil"/><w:left w:val="nil"/><w:bottom w:val="nil"/><w:right w:val="nil"/></w:tcBorders><w:shd w:val="clear" w:color="auto" w:fill="auto"/><w:noWrap/><w:vAlign w:val="bottom"/></w:tcPr><w:p wsp:rsidR="002E1286" wsp:rsidRPr="002E1286" wsp:rsidRDefault="002E1286" wsp:rsidP="002E1286"><w:pPr><w:rPr><w:rFonts w:ascii="Calibri" w:fareast="Times New Roman" w:h-ansi="Calibri"/><wx:font wx:val="Calibri"/><w:sz w:val="14"/><w:sz-cs w:val="24"/><w:lang w:val="EN-CA" w:fareast="EN-US"/></w:rPr></w:pPr><w:r wsp:rsidRPr="002E1286"><w:rPr><w:rFonts w:ascii="Calibri" w:fareast="Times New Roman" w:h-ansi="Calibri"/><wx:font wx:val="Calibri"/><w:sz w:val="14"/><w:sz-cs w:val="24"/><w:lang w:val="EN-CA" w:fareast="EN-US"/></w:rPr><w:t>*</w:t></w:r></w:p></w:tc></w:tr><w:tr wsp:rsidR="00372820" wsp:rsidRPr="00F5033D" wsp:rsidTr="00372820"><w:trPr><w:trHeight w:val="300"/></w:trPr><w:tc><w:tcPr><w:tcW w:w="1066" w:type="dxa"/><w:tcBorders><w:top w:val="nil"/><w:left w:val="nil"/><w:bottom w:val="nil"/><w:right w:val="nil"/></w:tcBorders><w:shd w:val="clear" w:color="auto" w:fill="auto"/><w:noWrap/><w:vAlign w:val="bottom"/></w:tcPr><w:p wsp:rsidR="002E1286" wsp:rsidRPr="002E1286" wsp:rsidRDefault="002E1286" wsp:rsidP="002E1286"><w:pPr><w:rPr><w:rFonts w:ascii="Calibri" w:fareast="Times New Roman" w:h-ansi="Calibri"/><wx:font wx:val="Calibri"/><w:b/><w:b-cs/><w:color w:val="000000"/><w:sz w:val="14"/><w:sz-cs w:val="24"/><w:lang w:val="EN-CA" w:fareast="EN-US"/></w:rPr></w:pPr><w:r wsp:rsidRPr="002E1286"><w:rPr><w:rFonts w:ascii="Calibri" w:fareast="Times New Roman" w:h-ansi="Calibri"/><wx:font wx:val="Calibri"/><w:b/><w:b-cs/><w:color w:val="000000"/><w:sz w:val="14"/><w:sz-cs w:val="24"/><w:lang w:val="EN-CA" w:fareast="EN-US"/></w:rPr><w:t>G-CSF</w:t></w:r></w:p></w:tc><w:tc><w:tcPr><w:tcW w:w="934" w:type="dxa"/><w:tcBorders><w:top w:val="nil"/><w:left w:val="nil"/><w:bottom w:val="nil"/><w:right w:val="nil"/></w:tcBorders><w:shd w:val="clear" w:color="auto" w:fill="auto"/><w:noWrap/><w:vAlign w:val="bottom"/></w:tcPr><w:p wsp:rsidR="002E1286" wsp:rsidRPr="002E1286" wsp:rsidRDefault="002E1286" wsp:rsidP="002E1286"><w:pPr><w:jc w:val="right"/><w:rPr><w:rFonts w:ascii="Calibri" w:fareast="Times New Roman" w:h-ansi="Calibri"/><wx:font wx:val="Calibri"/><w:sz w:val="14"/><w:sz-cs w:val="24"/><w:lang w:val="EN-CA" w:fareast="EN-US"/></w:rPr></w:pPr><w:r wsp:rsidRPr="002E1286"><w:rPr><w:rFonts w:ascii="Calibri" w:fareast="Times New Roman" w:h-ansi="Calibri"/><wx:font wx:val="Calibri"/><w:sz w:val="14"/><w:sz-cs w:val="24"/><w:lang w:val="EN-CA" w:fareast="EN-US"/></w:rPr><w:t>0.0105</w:t></w:r></w:p></w:tc><w:tc><w:tcPr><w:tcW w:w="992" w:type="dxa"/><w:tcBorders><w:top w:val="nil"/><w:left w:val="nil"/><w:bottom w:val="nil"/><w:right w:val="nil"/></w:tcBorders><w:shd w:val="clear" w:color="auto" w:fill="auto"/><w:noWrap/><w:vAlign w:val="bottom"/></w:tcPr><w:p wsp:rsidR="002E1286" wsp:rsidRPr="002E1286" wsp:rsidRDefault="002E1286" wsp:rsidP="002E1286"><w:pPr><w:jc w:val="right"/><w:rPr><w:rFonts w:ascii="Calibri" w:fareast="Times New Roman" w:h-ansi="Calibri"/><wx:font wx:val="Calibri"/><w:sz w:val="14"/><w:sz-cs w:val="24"/><w:lang w:val="EN-CA" w:fareast="EN-US"/></w:rPr></w:pPr><w:r wsp:rsidRPr="002E1286"><w:rPr><w:rFonts w:ascii="Calibri" w:fareast="Times New Roman" w:h-ansi="Calibri"/><wx:font wx:val="Calibri"/><w:sz w:val="14"/><w:sz-cs w:val="24"/><w:lang w:val="EN-CA" w:fareast="EN-US"/></w:rPr><w:t>0.1359</w:t></w:r></w:p></w:tc><w:tc><w:tcPr><w:tcW w:w="1276" w:type="dxa"/><w:tcBorders><w:top w:val="nil"/><w:left w:val="nil"/><w:bottom w:val="nil"/><w:right w:val="nil"/></w:tcBorders><w:shd w:val="clear" w:color="auto" w:fill="auto"/><w:noWrap/><w:vAlign w:val="bottom"/></w:tcPr><w:p wsp:rsidR="002E1286" wsp:rsidRPr="002E1286" wsp:rsidRDefault="002E1286" wsp:rsidP="002E1286"><w:pPr><w:rPr><w:rFonts w:ascii="Calibri" w:fareast="Times New Roman" w:h-ansi="Calibri"/><wx:font wx:val="Calibri"/><w:color w:val="000000"/><w:sz w:val="14"/><w:sz-cs w:val="24"/><w:lang w:val="EN-CA" w:fareast="EN-US"/></w:rPr></w:pPr><w:r wsp:rsidRPr="002E1286"><w:rPr><w:rFonts w:ascii="Calibri" w:fareast="Times New Roman" w:h-ansi="Calibri"/><wx:font wx:val="Calibri"/><w:color w:val="000000"/><w:sz w:val="14"/><w:sz-cs w:val="24"/><w:lang w:val="EN-CA" w:fareast="EN-US"/></w:rPr><w:t>7.99 ± 1.44</w:t></w:r></w:p></w:tc><w:tc><w:tcPr><w:tcW w:w="993" w:type="dxa"/><w:tcBorders><w:top w:val="nil"/><w:left w:val="nil"/><w:bottom w:val="nil"/><w:right w:val="nil"/></w:tcBorders><w:shd w:val="clear" w:color="auto" w:fill="auto"/><w:noWrap/><w:vAlign w:val="bottom"/></w:tcPr><w:p wsp:rsidR="002E1286" wsp:rsidRPr="002E1286" wsp:rsidRDefault="002E1286" wsp:rsidP="002E1286"><w:pPr><w:rPr><w:rFonts w:ascii="Calibri" w:fareast="Times New Roman" w:h-ansi="Calibri"/><wx:font wx:val="Calibri"/><w:sz w:val="14"/><w:sz-cs w:val="24"/><w:lang w:val="EN-CA" w:fareast="EN-US"/></w:rPr></w:pPr><w:r wsp:rsidRPr="002E1286"><w:rPr><w:rFonts w:ascii="Calibri" w:fareast="Times New Roman" w:h-ansi="Calibri"/><wx:font wx:val="Calibri"/><w:sz w:val="14"/><w:sz-cs w:val="24"/><w:lang w:val="EN-CA" w:fareast="EN-US"/></w:rPr><w:t>6.96 ± 0.85</w:t></w:r></w:p></w:tc><w:tc><w:tcPr><w:tcW w:w="1133" w:type="dxa"/><w:tcBorders><w:top w:val="nil"/><w:left w:val="nil"/><w:bottom w:val="nil"/><w:right w:val="nil"/></w:tcBorders><w:shd w:val="clear" w:color="auto" w:fill="auto"/><w:noWrap/><w:vAlign w:val="bottom"/></w:tcPr><w:p wsp:rsidR="002E1286" wsp:rsidRPr="002E1286" wsp:rsidRDefault="002E1286" wsp:rsidP="002E1286"><w:pPr><w:rPr><w:rFonts w:ascii="Calibri" w:fareast="Times New Roman" w:h-ansi="Calibri"/><wx:font wx:val="Calibri"/><w:sz w:val="14"/><w:sz-cs w:val="24"/><w:lang w:val="EN-CA" w:fareast="EN-US"/></w:rPr></w:pPr><w:r wsp:rsidRPr="002E1286"><w:rPr><w:rFonts w:ascii="Calibri" w:fareast="Times New Roman" w:h-ansi="Calibri"/><wx:font wx:val="Calibri"/><w:sz w:val="14"/><w:sz-cs w:val="24"/><w:lang w:val="EN-CA" w:fareast="EN-US"/></w:rPr><w:t>4.53 ± 0.84</w:t></w:r></w:p></w:tc><w:tc><w:tcPr><w:tcW w:w="1134" w:type="dxa"/><w:tcBorders><w:top w:val="nil"/><w:left w:val="nil"/><w:bottom w:val="nil"/><w:right w:val="nil"/></w:tcBorders><w:shd w:val="clear" w:color="auto" w:fill="auto"/><w:noWrap/><w:vAlign w:val="bottom"/></w:tcPr><w:p wsp:rsidR="002E1286" wsp:rsidRPr="002E1286" wsp:rsidRDefault="002E1286" wsp:rsidP="002E1286"><w:pPr><w:rPr><w:rFonts w:ascii="Calibri" w:fareast="Times New Roman" w:h-ansi="Calibri"/><wx:font wx:val="Calibri"/><w:sz w:val="14"/><w:sz-cs w:val="24"/><w:lang w:val="EN-CA" w:fareast="EN-US"/></w:rPr></w:pPr><w:r wsp:rsidRPr="002E1286"><w:rPr><w:rFonts w:ascii="Calibri" w:fareast="Times New Roman" w:h-ansi="Calibri"/><wx:font wx:val="Calibri"/><w:sz w:val="14"/><w:sz-cs w:val="24"/><w:lang w:val="EN-CA" w:fareast="EN-US"/></w:rPr><w:t>3.546 ± 0.7011</w:t></w:r></w:p></w:tc><w:tc><w:tcPr><w:tcW w:w="1418" w:type="dxa"/><w:tcBorders><w:top w:val="nil"/><w:left w:val="nil"/><w:bottom w:val="nil"/><w:right w:val="nil"/></w:tcBorders><w:shd w:val="clear" w:color="auto" w:fill="auto"/><w:noWrap/><w:vAlign w:val="bottom"/></w:tcPr><w:p wsp:rsidR="002E1286" wsp:rsidRPr="002E1286" wsp:rsidRDefault="002E1286" wsp:rsidP="002E1286"><w:pPr><w:rPr><w:rFonts w:ascii="Calibri" w:fareast="Times New Roman" w:h-ansi="Calibri"/><wx:font wx:val="Calibri"/><w:sz w:val="14"/><w:sz-cs w:val="24"/><w:lang w:val="EN-CA" w:fareast="EN-US"/></w:rPr></w:pPr><w:r wsp:rsidRPr="002E1286"><w:rPr><w:rFonts w:ascii="Calibri" w:fareast="Times New Roman" w:h-ansi="Calibri"/><wx:font wx:val="Calibri"/><w:sz w:val="14"/><w:sz-cs w:val="24"/><w:lang w:val="EN-CA" w:fareast="EN-US"/></w:rPr><w:t>ns</w:t></w:r></w:p></w:tc><w:tc><w:tcPr><w:tcW w:w="1275" w:type="dxa"/><w:tcBorders><w:top w:val="nil"/><w:left w:val="nil"/><w:bottom w:val="nil"/><w:right w:val="nil"/></w:tcBorders><w:shd w:val="clear" w:color="auto" w:fill="auto"/><w:noWrap/><w:vAlign w:val="bottom"/></w:tcPr><w:p wsp:rsidR="002E1286" wsp:rsidRPr="002E1286" wsp:rsidRDefault="002E1286" wsp:rsidP="002E1286"><w:pPr><w:rPr><w:rFonts w:ascii="Calibri" w:fareast="Times New Roman" w:h-ansi="Calibri"/><wx:font wx:val="Calibri"/><w:sz w:val="14"/><w:sz-cs w:val="24"/><w:lang w:val="EN-CA" w:fareast="EN-US"/></w:rPr></w:pPr><w:r wsp:rsidRPr="002E1286"><w:rPr><w:rFonts w:ascii="Calibri" w:fareast="Times New Roman" w:h-ansi="Calibri"/><wx:font wx:val="Calibri"/><w:sz w:val="14"/><w:sz-cs w:val="24"/><w:lang w:val="EN-CA" w:fareast="EN-US"/></w:rPr><w:t>ns</w:t></w:r></w:p></w:tc><w:tc><w:tcPr><w:tcW w:w="993" w:type="dxa"/><w:tcBorders><w:top w:val="nil"/><w:left w:val="nil"/><w:bottom w:val="nil"/><w:right w:val="nil"/></w:tcBorders><w:shd w:val="clear" w:color="auto" w:fill="auto"/><w:noWrap/><w:vAlign w:val="bottom"/></w:tcPr><w:p wsp:rsidR="002E1286" wsp:rsidRPr="002E1286" wsp:rsidRDefault="002E1286" wsp:rsidP="002E1286"><w:pPr><w:rPr><w:rFonts w:ascii="Calibri" w:fareast="Times New Roman" w:h-ansi="Calibri"/><wx:font wx:val="Calibri"/><w:sz w:val="14"/><w:sz-cs w:val="24"/><w:lang w:val="EN-CA" w:fareast="EN-US"/></w:rPr></w:pPr><w:r wsp:rsidRPr="002E1286"><w:rPr><w:rFonts w:ascii="Calibri" w:fareast="Times New Roman" w:h-ansi="Calibri"/><wx:font wx:val="Calibri"/><w:sz w:val="14"/><w:sz-cs w:val="24"/><w:lang w:val="EN-CA" w:fareast="EN-US"/></w:rPr><w:t>ns</w:t></w:r></w:p></w:tc><w:tc><w:tcPr><w:tcW w:w="1417" w:type="dxa"/><w:tcBorders><w:top w:val="nil"/><w:left w:val="nil"/><w:bottom w:val="nil"/><w:right w:val="nil"/></w:tcBorders><w:shd w:val="clear" w:color="auto" w:fill="auto"/><w:noWrap/><w:vAlign w:val="bottom"/></w:tcPr><w:p wsp:rsidR="002E1286" wsp:rsidRPr="002E1286" wsp:rsidRDefault="002E1286" wsp:rsidP="002E1286"><w:pPr><w:rPr><w:rFonts w:ascii="Calibri" w:fareast="Times New Roman" w:h-ansi="Calibri"/><wx:font wx:val="Calibri"/><w:sz w:val="14"/><w:sz-cs w:val="24"/><w:lang w:val="EN-CA" w:fareast="EN-US"/></w:rPr></w:pPr><w:r wsp:rsidRPr="002E1286"><w:rPr><w:rFonts w:ascii="Calibri" w:fareast="Times New Roman" w:h-ansi="Calibri"/><wx:font wx:val="Calibri"/><w:sz w:val="14"/><w:sz-cs w:val="24"/><w:lang w:val="EN-CA" w:fareast="EN-US"/></w:rPr><w:t>ns</w:t></w:r></w:p></w:tc></w:tr><w:tr wsp:rsidR="00372820" wsp:rsidRPr="00F5033D" wsp:rsidTr="00372820"><w:trPr><w:trHeight w:val="300"/></w:trPr><w:tc><w:tcPr><w:tcW w:w="1066" w:type="dxa"/><w:tcBorders><w:top w:val="nil"/><w:left w:val="nil"/><w:bottom w:val="nil"/><w:right w:val="nil"/></w:tcBorders><w:shd w:val="clear" w:color="auto" w:fill="auto"/><w:noWrap/><w:vAlign w:val="bottom"/></w:tcPr><w:p wsp:rsidR="002E1286" wsp:rsidRPr="002E1286" wsp:rsidRDefault="002E1286" wsp:rsidP="002E1286"><w:pPr><w:rPr><w:rFonts w:ascii="Calibri" w:fareast="Times New Roman" w:h-ansi="Calibri"/><wx:font wx:val="Calibri"/><w:b/><w:b-cs/><w:color w:val="000000"/><w:sz w:val="14"/><w:sz-cs w:val="24"/><w:lang w:val="EN-CA" w:fareast="EN-US"/></w:rPr></w:pPr><w:r wsp:rsidRPr="002E1286"><w:rPr><w:rFonts w:ascii="Calibri" w:fareast="Times New Roman" w:h-ansi="Calibri"/><wx:font wx:val="Calibri"/><w:b/><w:b-cs/><w:color w:val="000000"/><w:sz w:val="14"/><w:sz-cs w:val="24"/><w:lang w:val="EN-CA" w:fareast="EN-US"/></w:rPr><w:t>GM-CSF</w:t></w:r></w:p></w:tc><w:tc><w:tcPr><w:tcW w:w="934" w:type="dxa"/><w:tcBorders><w:top w:val="nil"/><w:left w:val="nil"/><w:bottom w:val="nil"/><w:right w:val="nil"/></w:tcBorders><w:shd w:val="clear" w:color="auto" w:fill="auto"/><w:noWrap/><w:vAlign w:val="bottom"/></w:tcPr><w:p wsp:rsidR="002E1286" wsp:rsidRPr="002E1286" wsp:rsidRDefault="002E1286" wsp:rsidP="002E1286"><w:pPr><w:jc w:val="right"/><w:rPr><w:rFonts w:ascii="Calibri" w:fareast="Times New Roman" w:h-ansi="Calibri"/><wx:font wx:val="Calibri"/><w:sz w:val="14"/><w:sz-cs w:val="24"/><w:lang w:val="EN-CA" w:fareast="EN-US"/></w:rPr></w:pPr><w:r wsp:rsidRPr="002E1286"><w:rPr><w:rFonts w:ascii="Calibri" w:fareast="Times New Roman" w:h-ansi="Calibri"/><wx:font wx:val="Calibri"/><w:sz w:val="14"/><w:sz-cs w:val="24"/><w:lang w:val="EN-CA" w:fareast="EN-US"/></w:rPr><w:t>0.8957</w:t></w:r></w:p></w:tc><w:tc><w:tcPr><w:tcW w:w="992" w:type="dxa"/><w:tcBorders><w:top w:val="nil"/><w:left w:val="nil"/><w:bottom w:val="nil"/><w:right w:val="nil"/></w:tcBorders><w:shd w:val="clear" w:color="auto" w:fill="auto"/><w:noWrap/><w:vAlign w:val="bottom"/></w:tcPr><w:p wsp:rsidR="002E1286" wsp:rsidRPr="002E1286" wsp:rsidRDefault="002E1286" wsp:rsidP="002E1286"><w:pPr><w:jc w:val="right"/><w:rPr><w:rFonts w:ascii="Calibri" w:fareast="Times New Roman" w:h-ansi="Calibri"/><wx:font wx:val="Calibri"/><w:sz w:val="14"/><w:sz-cs w:val="24"/><w:lang w:val="EN-CA" w:fareast="EN-US"/></w:rPr></w:pPr><w:r wsp:rsidRPr="002E1286"><w:rPr><w:rFonts w:ascii="Calibri" w:fareast="Times New Roman" w:h-ansi="Calibri"/><wx:font wx:val="Calibri"/><w:sz w:val="14"/><w:sz-cs w:val="24"/><w:lang w:val="EN-CA" w:fareast="EN-US"/></w:rPr><w:t>0.6083</w:t></w:r></w:p></w:tc><w:tc><w:tcPr><w:tcW w:w="1276" w:type="dxa"/><w:tcBorders><w:top w:val="nil"/><w:left w:val="nil"/><w:bottom w:val="nil"/><w:right w:val="nil"/></w:tcBorders><w:shd w:val="clear" w:color="auto" w:fill="auto"/><w:noWrap/><w:vAlign w:val="bottom"/></w:tcPr><w:p wsp:rsidR="002E1286" wsp:rsidRPr="002E1286" wsp:rsidRDefault="002E1286" wsp:rsidP="002E1286"><w:pPr><w:rPr><w:rFonts w:ascii="Calibri" w:fareast="Times New Roman" w:h-ansi="Calibri"/><wx:font wx:val="Calibri"/><w:sz w:val="14"/><w:sz-cs w:val="24"/><w:lang w:val="EN-CA" w:fareast="EN-US"/></w:rPr></w:pPr><w:r wsp:rsidRPr="002E1286"><w:rPr><w:rFonts w:ascii="Calibri" w:fareast="Times New Roman" w:h-ansi="Calibri"/><wx:font wx:val="Calibri"/><w:sz w:val="14"/><w:sz-cs w:val="24"/><w:lang w:val="EN-CA" w:fareast="EN-US"/></w:rPr><w:t>6.03 ± 1.75</w:t></w:r></w:p></w:tc><w:tc><w:tcPr><w:tcW w:w="993" w:type="dxa"/><w:tcBorders><w:top w:val="nil"/><w:left w:val="nil"/><w:bottom w:val="nil"/><w:right w:val="nil"/></w:tcBorders><w:shd w:val="clear" w:color="auto" w:fill="auto"/><w:noWrap/><w:vAlign w:val="bottom"/></w:tcPr><w:p wsp:rsidR="002E1286" wsp:rsidRPr="002E1286" wsp:rsidRDefault="002E1286" wsp:rsidP="002E1286"><w:pPr><w:rPr><w:rFonts w:ascii="Calibri" w:fareast="Times New Roman" w:h-ansi="Calibri"/><wx:font wx:val="Calibri"/><w:sz w:val="14"/><w:sz-cs w:val="24"/><w:lang w:val="EN-CA" w:fareast="EN-US"/></w:rPr></w:pPr><w:r wsp:rsidRPr="002E1286"><w:rPr><w:rFonts w:ascii="Calibri" w:fareast="Times New Roman" w:h-ansi="Calibri"/><wx:font wx:val="Calibri"/><w:sz w:val="14"/><w:sz-cs w:val="24"/><w:lang w:val="EN-CA" w:fareast="EN-US"/></w:rPr><w:t>7.65 ± 1.22</w:t></w:r></w:p></w:tc><w:tc><w:tcPr><w:tcW w:w="1133" w:type="dxa"/><w:tcBorders><w:top w:val="nil"/><w:left w:val="nil"/><w:bottom w:val="nil"/><w:right w:val="nil"/></w:tcBorders><w:shd w:val="clear" w:color="auto" w:fill="auto"/><w:noWrap/><w:vAlign w:val="bottom"/></w:tcPr><w:p wsp:rsidR="002E1286" wsp:rsidRPr="002E1286" wsp:rsidRDefault="002E1286" wsp:rsidP="002E1286"><w:pPr><w:rPr><w:rFonts w:ascii="Calibri" w:fareast="Times New Roman" w:h-ansi="Calibri"/><wx:font wx:val="Calibri"/><w:sz w:val="14"/><w:sz-cs w:val="24"/><w:lang w:val="EN-CA" w:fareast="EN-US"/></w:rPr></w:pPr><w:r wsp:rsidRPr="002E1286"><w:rPr><w:rFonts w:ascii="Calibri" w:fareast="Times New Roman" w:h-ansi="Calibri"/><wx:font wx:val="Calibri"/><w:sz w:val="14"/><w:sz-cs w:val="24"/><w:lang w:val="EN-CA" w:fareast="EN-US"/></w:rPr><w:t>6.48 ± 1.87</w:t></w:r></w:p></w:tc><w:tc><w:tcPr><w:tcW w:w="1134" w:type="dxa"/><w:tcBorders><w:top w:val="nil"/><w:left w:val="nil"/><w:bottom w:val="nil"/><w:right w:val="nil"/></w:tcBorders><w:shd w:val="clear" w:color="auto" w:fill="auto"/><w:noWrap/><w:vAlign w:val="bottom"/></w:tcPr><w:p wsp:rsidR="002E1286" wsp:rsidRPr="002E1286" wsp:rsidRDefault="002E1286" wsp:rsidP="002E1286"><w:pPr><w:rPr><w:rFonts w:ascii="Calibri" w:fareast="Times New Roman" w:h-ansi="Calibri"/><wx:font wx:val="Calibri"/><w:sz w:val="14"/><w:sz-cs w:val="24"/><w:lang w:val="EN-CA" w:fareast="EN-US"/></w:rPr></w:pPr><w:r wsp:rsidRPr="002E1286"><w:rPr><w:rFonts w:ascii="Calibri" w:fareast="Times New Roman" w:h-ansi="Calibri"/><wx:font wx:val="Calibri"/><w:sz w:val="14"/><w:sz-cs w:val="24"/><w:lang w:val="EN-CA" w:fareast="EN-US"/></w:rPr><w:t>7.137 ± 1.456</w:t></w:r></w:p></w:tc><w:tc><w:tcPr><w:tcW w:w="1418" w:type="dxa"/><w:tcBorders><w:top w:val="nil"/><w:left w:val="nil"/><w:bottom w:val="nil"/><w:right w:val="nil"/></w:tcBorders><w:shd w:val="clear" w:color="auto" w:fill="auto"/><w:noWrap/><w:vAlign w:val="bottom"/></w:tcPr><w:p wsp:rsidR="002E1286" wsp:rsidRPr="002E1286" wsp:rsidRDefault="002E1286" wsp:rsidP="002E1286"><w:pPr><w:rPr><w:rFonts w:ascii="Calibri" w:fareast="Times New Roman" w:h-ansi="Calibri"/><wx:font wx:val="Calibri"/><w:sz w:val="14"/><w:sz-cs w:val="24"/><w:lang w:val="EN-CA" w:fareast="EN-US"/></w:rPr></w:pPr><w:r wsp:rsidRPr="002E1286"><w:rPr><w:rFonts w:ascii="Calibri" w:fareast="Times New Roman" w:h-ansi="Calibri"/><wx:font wx:val="Calibri"/><w:sz w:val="14"/><w:sz-cs w:val="24"/><w:lang w:val="EN-CA" w:fareast="EN-US"/></w:rPr><w:t>ns</w:t></w:r></w:p></w:tc><w:tc><w:tcPr><w:tcW w:w="1275" w:type="dxa"/><w:tcBorders><w:top w:val="nil"/><w:left w:val="nil"/><w:bottom w:val="nil"/><w:right w:val="nil"/></w:tcBorders><w:shd w:val="clear" w:color="auto" w:fill="auto"/><w:noWrap/><w:vAlign w:val="bottom"/></w:tcPr><w:p wsp:rsidR="002E1286" wsp:rsidRPr="002E1286" wsp:rsidRDefault="002E1286" wsp:rsidP="002E1286"><w:pPr><w:rPr><w:rFonts w:ascii="Calibri" w:fareast="Times New Roman" w:h-ansi="Calibri"/><wx:font wx:val="Calibri"/><w:sz w:val="14"/><w:sz-cs w:val="24"/><w:lang w:val="EN-CA" w:fareast="EN-US"/></w:rPr></w:pPr><w:r wsp:rsidRPr="002E1286"><w:rPr><w:rFonts w:ascii="Calibri" w:fareast="Times New Roman" w:h-ansi="Calibri"/><wx:font wx:val="Calibri"/><w:sz w:val="14"/><w:sz-cs w:val="24"/><w:lang w:val="EN-CA" w:fareast="EN-US"/></w:rPr><w:t>ns</w:t></w:r></w:p></w:tc><w:tc><w:tcPr><w:tcW w:w="993" w:type="dxa"/><w:tcBorders><w:top w:val="nil"/><w:left w:val="nil"/><w:bottom w:val="nil"/><w:right w:val="nil"/></w:tcBorders><w:shd w:val="clear" w:color="auto" w:fill="auto"/><w:noWrap/><w:vAlign w:val="bottom"/></w:tcPr><w:p wsp:rsidR="002E1286" wsp:rsidRPr="002E1286" wsp:rsidRDefault="002E1286" wsp:rsidP="002E1286"><w:pPr><w:rPr><w:rFonts w:ascii="Calibri" w:fareast="Times New Roman" w:h-ansi="Calibri"/><wx:font wx:val="Calibri"/><w:sz w:val="14"/><w:sz-cs w:val="24"/><w:lang w:val="EN-CA" w:fareast="EN-US"/></w:rPr></w:pPr><w:r wsp:rsidRPr="002E1286"><w:rPr><w:rFonts w:ascii="Calibri" w:fareast="Times New Roman" w:h-ansi="Calibri"/><wx:font wx:val="Calibri"/><w:sz w:val="14"/><w:sz-cs w:val="24"/><w:lang w:val="EN-CA" w:fareast="EN-US"/></w:rPr><w:t>ns</w:t></w:r></w:p></w:tc><w:tc><w:tcPr><w:tcW w:w="1417" w:type="dxa"/><w:tcBorders><w:top w:val="nil"/><w:left w:val="nil"/><w:bottom w:val="nil"/><w:right w:val="nil"/></w:tcBorders><w:shd w:val="clear" w:color="auto" w:fill="auto"/><w:noWrap/><w:vAlign w:val="bottom"/></w:tcPr><w:p wsp:rsidR="002E1286" wsp:rsidRPr="002E1286" wsp:rsidRDefault="002E1286" wsp:rsidP="002E1286"><w:pPr><w:rPr><w:rFonts w:ascii="Calibri" w:fareast="Times New Roman" w:h-ansi="Calibri"/><wx:font wx:val="Calibri"/><w:sz w:val="14"/><w:sz-cs w:val="24"/><w:lang w:val="EN-CA" w:fareast="EN-US"/></w:rPr></w:pPr><w:r wsp:rsidRPr="002E1286"><w:rPr><w:rFonts w:ascii="Calibri" w:fareast="Times New Roman" w:h-ansi="Calibri"/><wx:font wx:val="Calibri"/><w:sz w:val="14"/><w:sz-cs w:val="24"/><w:lang w:val="EN-CA" w:fareast="EN-US"/></w:rPr><w:t>ns</w:t></w:r></w:p></w:tc></w:tr><w:tr wsp:rsidR="00372820" wsp:rsidRPr="00F5033D" wsp:rsidTr="00372820"><w:trPr><w:trHeight w:val="300"/></w:trPr><w:tc><w:tcPr><w:tcW w:w="1066" w:type="dxa"/><w:tcBorders><w:top w:val="nil"/><w:left w:val="nil"/><w:bottom w:val="nil"/><w:right w:val="nil"/></w:tcBorders><w:shd w:val="clear" w:color="auto" w:fill="auto"/><w:noWrap/><w:vAlign w:val="bottom"/></w:tcPr><w:p wsp:rsidR="002E1286" wsp:rsidRPr="002E1286" wsp:rsidRDefault="002E1286" wsp:rsidP="002E1286"><w:pPr><w:rPr><w:rFonts w:ascii="Calibri" w:fareast="Times New Roman" w:h-ansi="Calibri"/><wx:font wx:val="Calibri"/><w:b/><w:b-cs/><w:color w:val="000000"/><w:sz w:val="14"/><w:sz-cs w:val="24"/><w:lang w:val="EN-CA" w:fareast="EN-US"/></w:rPr></w:pPr><w:r wsp:rsidRPr="002E1286"><w:rPr><w:rFonts w:ascii="Calibri" w:fareast="Times New Roman" w:h-ansi="Calibri"/><wx:font wx:val="Calibri"/><w:b/><w:b-cs/><w:color w:val="000000"/><w:sz w:val="14"/><w:sz-cs w:val="24"/><w:lang w:val="EN-CA" w:fareast="EN-US"/></w:rPr><w:t>IFNg</w:t></w:r></w:p></w:tc><w:tc><w:tcPr><w:tcW w:w="934" w:type="dxa"/><w:tcBorders><w:top w:val="nil"/><w:left w:val="nil"/><w:bottom w:val="nil"/><w:right w:val="nil"/></w:tcBorders><w:shd w:val="clear" w:color="auto" w:fill="auto"/><w:noWrap/><w:vAlign w:val="bottom"/></w:tcPr><w:p wsp:rsidR="002E1286" wsp:rsidRPr="002E1286" wsp:rsidRDefault="002E1286" wsp:rsidP="002E1286"><w:pPr><w:jc w:val="right"/><w:rPr><w:rFonts w:ascii="Calibri" w:fareast="Times New Roman" w:h-ansi="Calibri"/><wx:font wx:val="Calibri"/><w:sz w:val="14"/><w:sz-cs w:val="24"/><w:lang w:val="EN-CA" w:fareast="EN-US"/></w:rPr></w:pPr><w:r wsp:rsidRPr="002E1286"><w:rPr><w:rFonts w:ascii="Calibri" w:fareast="Times New Roman" w:h-ansi="Calibri"/><wx:font wx:val="Calibri"/><w:sz w:val="14"/><w:sz-cs w:val="24"/><w:lang w:val="EN-CA" w:fareast="EN-US"/></w:rPr><w:t>0.9134</w:t></w:r></w:p></w:tc><w:tc><w:tcPr><w:tcW w:w="992" w:type="dxa"/><w:tcBorders><w:top w:val="nil"/><w:left w:val="nil"/><w:bottom w:val="nil"/><w:right w:val="nil"/></w:tcBorders><w:shd w:val="clear" w:color="auto" w:fill="auto"/><w:noWrap/><w:vAlign w:val="bottom"/></w:tcPr><w:p wsp:rsidR="002E1286" wsp:rsidRPr="002E1286" wsp:rsidRDefault="002E1286" wsp:rsidP="002E1286"><w:pPr><w:jc w:val="right"/><w:rPr><w:rFonts w:ascii="Calibri" w:fareast="Times New Roman" w:h-ansi="Calibri"/><wx:font wx:val="Calibri"/><w:sz w:val="14"/><w:sz-cs w:val="24"/><w:lang w:val="EN-CA" w:fareast="EN-US"/></w:rPr></w:pPr><w:r wsp:rsidRPr="002E1286"><w:rPr><w:rFonts w:ascii="Calibri" w:fareast="Times New Roman" w:h-ansi="Calibri"/><wx:font wx:val="Calibri"/><w:sz w:val="14"/><w:sz-cs w:val="24"/><w:lang w:val="EN-CA" w:fareast="EN-US"/></w:rPr><w:t>0.3235</w:t></w:r></w:p></w:tc><w:tc><w:tcPr><w:tcW w:w="1276" w:type="dxa"/><w:tcBorders><w:top w:val="nil"/><w:left w:val="nil"/><w:bottom w:val="nil"/><w:right w:val="nil"/></w:tcBorders><w:shd w:val="clear" w:color="auto" w:fill="auto"/><w:noWrap/><w:vAlign w:val="bottom"/></w:tcPr><w:p wsp:rsidR="002E1286" wsp:rsidRPr="002E1286" wsp:rsidRDefault="002E1286" wsp:rsidP="002E1286"><w:pPr><w:rPr><w:rFonts w:ascii="Calibri" w:fareast="Times New Roman" w:h-ansi="Calibri"/><wx:font wx:val="Calibri"/><w:sz w:val="14"/><w:sz-cs w:val="24"/><w:lang w:val="EN-CA" w:fareast="EN-US"/></w:rPr></w:pPr><w:r wsp:rsidRPr="002E1286"><w:rPr><w:rFonts w:ascii="Calibri" w:fareast="Times New Roman" w:h-ansi="Calibri"/><wx:font wx:val="Calibri"/><w:sz w:val="14"/><w:sz-cs w:val="24"/><w:lang w:val="EN-CA" w:fareast="EN-US"/></w:rPr><w:t>1.20 ± 0.24</w:t></w:r></w:p></w:tc><w:tc><w:tcPr><w:tcW w:w="993" w:type="dxa"/><w:tcBorders><w:top w:val="nil"/><w:left w:val="nil"/><w:bottom w:val="nil"/><w:right w:val="nil"/></w:tcBorders><w:shd w:val="clear" w:color="auto" w:fill="auto"/><w:noWrap/><w:vAlign w:val="bottom"/></w:tcPr><w:p wsp:rsidR="002E1286" wsp:rsidRPr="002E1286" wsp:rsidRDefault="002E1286" wsp:rsidP="002E1286"><w:pPr><w:rPr><w:rFonts w:ascii="Calibri" w:fareast="Times New Roman" w:h-ansi="Calibri"/><wx:font wx:val="Calibri"/><w:sz w:val="14"/><w:sz-cs w:val="24"/><w:lang w:val="EN-CA" w:fareast="EN-US"/></w:rPr></w:pPr><w:r wsp:rsidRPr="002E1286"><w:rPr><w:rFonts w:ascii="Calibri" w:fareast="Times New Roman" w:h-ansi="Calibri"/><wx:font wx:val="Calibri"/><w:sz w:val="14"/><w:sz-cs w:val="24"/><w:lang w:val="EN-CA" w:fareast="EN-US"/></w:rPr><w:t>1.06 ± 0.21</w:t></w:r></w:p></w:tc><w:tc><w:tcPr><w:tcW w:w="1133" w:type="dxa"/><w:tcBorders><w:top w:val="nil"/><w:left w:val="nil"/><w:bottom w:val="nil"/><w:right w:val="nil"/></w:tcBorders><w:shd w:val="clear" w:color="auto" w:fill="auto"/><w:noWrap/><w:vAlign w:val="bottom"/></w:tcPr><w:p wsp:rsidR="002E1286" wsp:rsidRPr="002E1286" wsp:rsidRDefault="002E1286" wsp:rsidP="002E1286"><w:pPr><w:rPr><w:rFonts w:ascii="Calibri" w:fareast="Times New Roman" w:h-ansi="Calibri"/><wx:font wx:val="Calibri"/><w:sz w:val="14"/><w:sz-cs w:val="24"/><w:lang w:val="EN-CA" w:fareast="EN-US"/></w:rPr></w:pPr><w:r wsp:rsidRPr="002E1286"><w:rPr><w:rFonts w:ascii="Calibri" w:fareast="Times New Roman" w:h-ansi="Calibri"/><wx:font wx:val="Calibri"/><w:sz w:val="14"/><w:sz-cs w:val="24"/><w:lang w:val="EN-CA" w:fareast="EN-US"/></w:rPr><w:t>1.18 ± 0.38</w:t></w:r></w:p></w:tc><w:tc><w:tcPr><w:tcW w:w="1134" w:type="dxa"/><w:tcBorders><w:top w:val="nil"/><w:left w:val="nil"/><w:bottom w:val="nil"/><w:right w:val="nil"/></w:tcBorders><w:shd w:val="clear" w:color="auto" w:fill="auto"/><w:noWrap/><w:vAlign w:val="bottom"/></w:tcPr><w:p wsp:rsidR="002E1286" wsp:rsidRPr="002E1286" wsp:rsidRDefault="002E1286" wsp:rsidP="002E1286"><w:pPr><w:rPr><w:rFonts w:ascii="Calibri" w:fareast="Times New Roman" w:h-ansi="Calibri"/><wx:font wx:val="Calibri"/><w:sz w:val="14"/><w:sz-cs w:val="24"/><w:lang w:val="EN-CA" w:fareast="EN-US"/></w:rPr></w:pPr><w:r wsp:rsidRPr="002E1286"><w:rPr><w:rFonts w:ascii="Calibri" w:fareast="Times New Roman" w:h-ansi="Calibri"/><wx:font wx:val="Calibri"/><w:sz w:val="14"/><w:sz-cs w:val="24"/><w:lang w:val="EN-CA" w:fareast="EN-US"/></w:rPr><w:t>0.94 ± 0.29</w:t></w:r></w:p></w:tc><w:tc><w:tcPr><w:tcW w:w="1418" w:type="dxa"/><w:tcBorders><w:top w:val="nil"/><w:left w:val="nil"/><w:bottom w:val="nil"/><w:right w:val="nil"/></w:tcBorders><w:shd w:val="clear" w:color="auto" w:fill="auto"/><w:noWrap/><w:vAlign w:val="bottom"/></w:tcPr><w:p wsp:rsidR="002E1286" wsp:rsidRPr="002E1286" wsp:rsidRDefault="002F0003" wsp:rsidP="002F0003"><w:pPr><w:rPr><w:rFonts w:ascii="Calibri" w:fareast="Times New Roman" w:h-ansi="Calibri"/><wx:font wx:val="Calibri"/><w:sz w:val="14"/><w:sz-cs w:val="24"/><w:lang w:val="EN-CA" w:fareast="EN-US"/></w:rPr></w:pPr><w:r><w:rPr><w:rFonts w:ascii="Calibri" w:fareast="Times New Roman" w:h-ansi="Calibri"/><wx:font wx:val="Calibri"/><w:sz w:val="14"/><w:sz-cs w:val="24"/><w:lang w:val="EN-CA" w:fareast="EN-US"/></w:rPr><w:t>ns</w:t></w:r></w:p></w:tc><w:tc><w:tcPr><w:tcW w:w="1275" w:type="dxa"/><w:tcBorders><w:top w:val="nil"/><w:left w:val="nil"/><w:bottom w:val="nil"/><w:right w:val="nil"/></w:tcBorders><w:shd w:val="clear" w:color="auto" w:fill="auto"/><w:noWrap/><w:vAlign w:val="bottom"/></w:tcPr><w:p wsp:rsidR="002E1286" wsp:rsidRPr="002E1286" wsp:rsidRDefault="002F0003" wsp:rsidP="002F0003"><w:pPr><w:rPr><w:rFonts w:ascii="Calibri" w:fareast="Times New Roman" w:h-ansi="Calibri"/><wx:font wx:val="Calibri"/><w:sz w:val="14"/><w:sz-cs w:val="24"/><w:lang w:val="EN-CA" w:fareast="EN-US"/></w:rPr></w:pPr><w:r><w:rPr><w:rFonts w:ascii="Calibri" w:fareast="Times New Roman" w:h-ansi="Calibri"/><wx:font wx:val="Calibri"/><w:sz w:val="14"/><w:sz-cs w:val="24"/><w:lang w:val="EN-CA" w:fareast="EN-US"/></w:rPr><w:t>ns</w:t></w:r></w:p></w:tc><w:tc><w:tcPr><w:tcW w:w="993" w:type="dxa"/><w:tcBorders><w:top w:val="nil"/><w:left w:val="nil"/><w:bottom w:val="nil"/><w:right w:val="nil"/></w:tcBorders><w:shd w:val="clear" w:color="auto" w:fill="auto"/><w:noWrap/><w:vAlign w:val="bottom"/></w:tcPr><w:p wsp:rsidR="002E1286" wsp:rsidRPr="002E1286" wsp:rsidRDefault="002F0003" wsp:rsidP="002F0003"><w:pPr><w:rPr><w:rFonts w:ascii="Calibri" w:fareast="Times New Roman" w:h-ansi="Calibri"/><wx:font wx:val="Calibri"/><w:sz w:val="14"/><w:sz-cs w:val="24"/><w:lang w:val="EN-CA" w:fareast="EN-US"/></w:rPr></w:pPr><w:r><w:rPr><w:rFonts w:ascii="Calibri" w:fareast="Times New Roman" w:h-ansi="Calibri"/><wx:font wx:val="Calibri"/><w:sz w:val="14"/><w:sz-cs w:val="24"/><w:lang w:val="EN-CA" w:fareast="EN-US"/></w:rPr><w:t>ns</w:t></w:r></w:p></w:tc><w:tc><w:tcPr><w:tcW w:w="1417" w:type="dxa"/><w:tcBorders><w:top w:val="nil"/><w:left w:val="nil"/><w:bottom w:val="nil"/><w:right w:val="nil"/></w:tcBorders><w:shd w:val="clear" w:color="auto" w:fill="auto"/><w:noWrap/><w:vAlign w:val="bottom"/></w:tcPr><w:p wsp:rsidR="002E1286" wsp:rsidRPr="002E1286" wsp:rsidRDefault="002F0003" wsp:rsidP="002F0003"><w:pPr><w:rPr><w:rFonts w:ascii="Calibri" w:fareast="Times New Roman" w:h-ansi="Calibri"/><wx:font wx:val="Calibri"/><w:sz w:val="14"/><w:sz-cs w:val="24"/><w:lang w:val="EN-CA" w:fareast="EN-US"/></w:rPr></w:pPr><w:r><w:rPr><w:rFonts w:ascii="Calibri" w:fareast="Times New Roman" w:h-ansi="Calibri"/><wx:font wx:val="Calibri"/><w:sz w:val="14"/><w:sz-cs w:val="24"/><w:lang w:val="EN-CA" w:fareast="EN-US"/></w:rPr><w:t>ns</w:t></w:r></w:p></w:tc></w:tr><w:tr wsp:rsidR="00372820" wsp:rsidRPr="00F5033D" wsp:rsidTr="00372820"><w:trPr><w:trHeight w:val="300"/></w:trPr><w:tc><w:tcPr><w:tcW w:w="1066" w:type="dxa"/><w:tcBorders><w:top w:val="nil"/><w:left w:val="nil"/><w:bottom w:val="nil"/><w:right w:val="nil"/></w:tcBorders><w:shd w:val="clear" w:color="auto" w:fill="auto"/><w:noWrap/><w:vAlign w:val="bottom"/></w:tcPr><w:p wsp:rsidR="002E1286" wsp:rsidRPr="002E1286" wsp:rsidRDefault="002E1286" wsp:rsidP="002E1286"><w:pPr><w:rPr><w:rFonts w:ascii="Calibri" w:fareast="Times New Roman" w:h-ansi="Calibri"/><wx:font wx:val="Calibri"/><w:b/><w:b-cs/><w:color w:val="000000"/><w:sz w:val="14"/><w:sz-cs w:val="24"/><w:lang w:val="EN-CA" w:fareast="EN-US"/></w:rPr></w:pPr><w:r wsp:rsidRPr="002E1286"><w:rPr><w:rFonts w:ascii="Calibri" w:fareast="Times New Roman" w:h-ansi="Calibri"/><wx:font wx:val="Calibri"/><w:b/><w:b-cs/><w:color w:val="000000"/><w:sz w:val="14"/><w:sz-cs w:val="24"/><w:lang w:val="EN-CA" w:fareast="EN-US"/></w:rPr><w:t>IL-1a</w:t></w:r></w:p></w:tc><w:tc><w:tcPr><w:tcW w:w="934" w:type="dxa"/><w:tcBorders><w:top w:val="nil"/><w:left w:val="nil"/><w:bottom w:val="nil"/><w:right w:val="nil"/></w:tcBorders><w:shd w:val="clear" w:color="auto" w:fill="auto"/><w:noWrap/><w:vAlign w:val="bottom"/></w:tcPr><w:p wsp:rsidR="002E1286" wsp:rsidRPr="002E1286" wsp:rsidRDefault="002E1286" wsp:rsidP="002E1286"><w:pPr><w:jc w:val="right"/><w:rPr><w:rFonts w:ascii="Calibri" w:fareast="Times New Roman" w:h-ansi="Calibri"/><wx:font wx:val="Calibri"/><w:sz w:val="14"/><w:sz-cs w:val="24"/><w:lang w:val="EN-CA" w:fareast="EN-US"/></w:rPr></w:pPr><w:r wsp:rsidRPr="002E1286"><w:rPr><w:rFonts w:ascii="Calibri" w:fareast="Times New Roman" w:h-ansi="Calibri"/><wx:font wx:val="Calibri"/><w:sz w:val="14"/><w:sz-cs w:val="24"/><w:lang w:val="EN-CA" w:fareast="EN-US"/></w:rPr><w:t>0.0142</w:t></w:r></w:p></w:tc><w:tc><w:tcPr><w:tcW w:w="992" w:type="dxa"/><w:tcBorders><w:top w:val="nil"/><w:left w:val="nil"/><w:bottom w:val="nil"/><w:right w:val="nil"/></w:tcBorders><w:shd w:val="clear" w:color="auto" w:fill="auto"/><w:noWrap/><w:vAlign w:val="bottom"/></w:tcPr><w:p wsp:rsidR="002E1286" wsp:rsidRPr="002E1286" wsp:rsidRDefault="002E1286" wsp:rsidP="002E1286"><w:pPr><w:jc w:val="right"/><w:rPr><w:rFonts w:ascii="Calibri" w:fareast="Times New Roman" w:h-ansi="Calibri"/><wx:font wx:val="Calibri"/><w:sz w:val="14"/><w:sz-cs w:val="24"/><w:lang w:val="EN-CA" w:fareast="EN-US"/></w:rPr></w:pPr><w:r wsp:rsidRPr="002E1286"><w:rPr><w:rFonts w:ascii="Calibri" w:fareast="Times New Roman" w:h-ansi="Calibri"/><wx:font wx:val="Calibri"/><w:sz w:val="14"/><w:sz-cs w:val="24"/><w:lang w:val="EN-CA" w:fareast="EN-US"/></w:rPr><w:t>0.3911</w:t></w:r></w:p></w:tc><w:tc><w:tcPr><w:tcW w:w="1276" w:type="dxa"/><w:tcBorders><w:top w:val="nil"/><w:left w:val="nil"/><w:bottom w:val="nil"/><w:right w:val="nil"/></w:tcBorders><w:shd w:val="clear" w:color="auto" w:fill="auto"/><w:noWrap/><w:vAlign w:val="bottom"/></w:tcPr><w:p wsp:rsidR="002E1286" wsp:rsidRPr="002E1286" wsp:rsidRDefault="002E1286" wsp:rsidP="002E1286"><w:pPr><w:rPr><w:rFonts w:ascii="Calibri" w:fareast="Times New Roman" w:h-ansi="Calibri"/><wx:font wx:val="Calibri"/><w:sz w:val="14"/><w:sz-cs w:val="24"/><w:lang w:val="EN-CA" w:fareast="EN-US"/></w:rPr></w:pPr><w:r wsp:rsidRPr="002E1286"><w:rPr><w:rFonts w:ascii="Calibri" w:fareast="Times New Roman" w:h-ansi="Calibri"/><wx:font wx:val="Calibri"/><w:sz w:val="14"/><w:sz-cs w:val="24"/><w:lang w:val="EN-CA" w:fareast="EN-US"/></w:rPr><w:t>8.86 ± 1.15</w:t></w:r></w:p></w:tc><w:tc><w:tcPr><w:tcW w:w="993" w:type="dxa"/><w:tcBorders><w:top w:val="nil"/><w:left w:val="nil"/><w:bottom w:val="nil"/><w:right w:val="nil"/></w:tcBorders><w:shd w:val="clear" w:color="auto" w:fill="auto"/><w:noWrap/><w:vAlign w:val="bottom"/></w:tcPr><w:p wsp:rsidR="002E1286" wsp:rsidRPr="002E1286" wsp:rsidRDefault="002E1286" wsp:rsidP="002E1286"><w:pPr><w:rPr><w:rFonts w:ascii="Calibri" w:fareast="Times New Roman" w:h-ansi="Calibri"/><wx:font wx:val="Calibri"/><w:sz w:val="14"/><w:sz-cs w:val="24"/><w:lang w:val="EN-CA" w:fareast="EN-US"/></w:rPr></w:pPr><w:r wsp:rsidRPr="002E1286"><w:rPr><w:rFonts w:ascii="Calibri" w:fareast="Times New Roman" w:h-ansi="Calibri"/><wx:font wx:val="Calibri"/><w:sz w:val="14"/><w:sz-cs w:val="24"/><w:lang w:val="EN-CA" w:fareast="EN-US"/></w:rPr><w:t>6.53 ± 1.19</w:t></w:r></w:p></w:tc><w:tc><w:tcPr><w:tcW w:w="1133" w:type="dxa"/><w:tcBorders><w:top w:val="nil"/><w:left w:val="nil"/><w:bottom w:val="nil"/><w:right w:val="nil"/></w:tcBorders><w:shd w:val="clear" w:color="auto" w:fill="auto"/><w:noWrap/><w:vAlign w:val="bottom"/></w:tcPr><w:p wsp:rsidR="002E1286" wsp:rsidRPr="002E1286" wsp:rsidRDefault="002E1286" wsp:rsidP="002E1286"><w:pPr><w:rPr><w:rFonts w:ascii="Calibri" w:fareast="Times New Roman" w:h-ansi="Calibri"/><wx:font wx:val="Calibri"/><w:sz w:val="14"/><w:sz-cs w:val="24"/><w:lang w:val="EN-CA" w:fareast="EN-US"/></w:rPr></w:pPr><w:r wsp:rsidRPr="002E1286"><w:rPr><w:rFonts w:ascii="Calibri" w:fareast="Times New Roman" w:h-ansi="Calibri"/><wx:font wx:val="Calibri"/><w:sz w:val="14"/><w:sz-cs w:val="24"/><w:lang w:val="EN-CA" w:fareast="EN-US"/></w:rPr><w:t>3.30 ± 0.76</w:t></w:r></w:p></w:tc><w:tc><w:tcPr><w:tcW w:w="1134" w:type="dxa"/><w:tcBorders><w:top w:val="nil"/><w:left w:val="nil"/><w:bottom w:val="nil"/><w:right w:val="nil"/></w:tcBorders><w:shd w:val="clear" w:color="auto" w:fill="auto"/><w:noWrap/><w:vAlign w:val="bottom"/></w:tcPr><w:p wsp:rsidR="002E1286" wsp:rsidRPr="002E1286" wsp:rsidRDefault="002E1286" wsp:rsidP="002E1286"><w:pPr><w:rPr><w:rFonts w:ascii="Calibri" w:fareast="Times New Roman" w:h-ansi="Calibri"/><wx:font wx:val="Calibri"/><w:sz w:val="14"/><w:sz-cs w:val="24"/><w:lang w:val="EN-CA" w:fareast="EN-US"/></w:rPr></w:pPr><w:r wsp:rsidRPr="002E1286"><w:rPr><w:rFonts w:ascii="Calibri" w:fareast="Times New Roman" w:h-ansi="Calibri"/><wx:font wx:val="Calibri"/><w:sz w:val="14"/><w:sz-cs w:val="24"/><w:lang w:val="EN-CA" w:fareast="EN-US"/></w:rPr><w:t>5.55 ± 1.39</w:t></w:r></w:p></w:tc><w:tc><w:tcPr><w:tcW w:w="1418" w:type="dxa"/><w:tcBorders><w:top w:val="nil"/><w:left w:val="nil"/><w:bottom w:val="nil"/><w:right w:val="nil"/></w:tcBorders><w:shd w:val="clear" w:color="auto" w:fill="auto"/><w:noWrap/><w:vAlign w:val="bottom"/></w:tcPr><w:p wsp:rsidR="002E1286" wsp:rsidRPr="002E1286" wsp:rsidRDefault="002E1286" wsp:rsidP="002E1286"><w:pPr><w:rPr><w:rFonts w:ascii="Calibri" w:fareast="Times New Roman" w:h-ansi="Calibri"/><wx:font wx:val="Calibri"/><w:sz w:val="14"/><w:sz-cs w:val="24"/><w:lang w:val="EN-CA" w:fareast="EN-US"/></w:rPr></w:pPr><w:r wsp:rsidRPr="002E1286"><w:rPr><w:rFonts w:ascii="Calibri" w:fareast="Times New Roman" w:h-ansi="Calibri"/><wx:font wx:val="Calibri"/><w:sz w:val="14"/><w:sz-cs w:val="24"/><w:lang w:val="EN-CA" w:fareast="EN-US"/></w:rPr><w:t>ns</w:t></w:r></w:p></w:tc><w:tc><w:tcPr><w:tcW w:w="1275" w:type="dxa"/><w:tcBorders><w:top w:val="nil"/><w:left w:val="nil"/><w:bottom w:val="nil"/><w:right w:val="nil"/></w:tcBorders><w:shd w:val="clear" w:color="auto" w:fill="auto"/><w:noWrap/><w:vAlign w:val="bottom"/></w:tcPr><w:p wsp:rsidR="002E1286" wsp:rsidRPr="002E1286" wsp:rsidRDefault="002E1286" wsp:rsidP="002E1286"><w:pPr><w:rPr><w:rFonts w:ascii="Calibri" w:fareast="Times New Roman" w:h-ansi="Calibri"/><wx:font wx:val="Calibri"/><w:sz w:val="14"/><w:sz-cs w:val="24"/><w:lang w:val="EN-CA" w:fareast="EN-US"/></w:rPr></w:pPr><w:r wsp:rsidRPr="002E1286"><w:rPr><w:rFonts w:ascii="Calibri" w:fareast="Times New Roman" w:h-ansi="Calibri"/><wx:font wx:val="Calibri"/><w:sz w:val="14"/><w:sz-cs w:val="24"/><w:lang w:val="EN-CA" w:fareast="EN-US"/></w:rPr><w:t>*</w:t></w:r></w:p></w:tc><w:tc><w:tcPr><w:tcW w:w="993" w:type="dxa"/><w:tcBorders><w:top w:val="nil"/><w:left w:val="nil"/><w:bottom w:val="nil"/><w:right w:val="nil"/></w:tcBorders><w:shd w:val="clear" w:color="auto" w:fill="auto"/><w:noWrap/><w:vAlign w:val="bottom"/></w:tcPr><w:p wsp:rsidR="002E1286" wsp:rsidRPr="002E1286" wsp:rsidRDefault="002E1286" wsp:rsidP="002E1286"><w:pPr><w:rPr><w:rFonts w:ascii="Calibri" w:fareast="Times New Roman" w:h-ansi="Calibri"/><wx:font wx:val="Calibri"/><w:sz w:val="14"/><w:sz-cs w:val="24"/><w:lang w:val="EN-CA" w:fareast="EN-US"/></w:rPr></w:pPr><w:r wsp:rsidRPr="002E1286"><w:rPr><w:rFonts w:ascii="Calibri" w:fareast="Times New Roman" w:h-ansi="Calibri"/><wx:font wx:val="Calibri"/><w:sz w:val="14"/><w:sz-cs w:val="24"/><w:lang w:val="EN-CA" w:fareast="EN-US"/></w:rPr><w:t>ns</w:t></w:r></w:p></w:tc><w:tc><w:tcPr><w:tcW w:w="1417" w:type="dxa"/><w:tcBorders><w:top w:val="nil"/><w:left w:val="nil"/><w:bottom w:val="nil"/><w:right w:val="nil"/></w:tcBorders><w:shd w:val="clear" w:color="auto" w:fill="auto"/><w:noWrap/><w:vAlign w:val="bottom"/></w:tcPr><w:p wsp:rsidR="002E1286" wsp:rsidRPr="002E1286" wsp:rsidRDefault="002E1286" wsp:rsidP="002E1286"><w:pPr><w:rPr><w:rFonts w:ascii="Calibri" w:fareast="Times New Roman" w:h-ansi="Calibri"/><wx:font wx:val="Calibri"/><w:sz w:val="14"/><w:sz-cs w:val="24"/><w:lang w:val="EN-CA" w:fareast="EN-US"/></w:rPr></w:pPr><w:r wsp:rsidRPr="002E1286"><w:rPr><w:rFonts w:ascii="Calibri" w:fareast="Times New Roman" w:h-ansi="Calibri"/><wx:font wx:val="Calibri"/><w:sz w:val="14"/><w:sz-cs w:val="24"/><w:lang w:val="EN-CA" w:fareast="EN-US"/></w:rPr><w:t>ns</w:t></w:r></w:p></w:tc></w:tr><w:tr wsp:rsidR="00372820" wsp:rsidRPr="00F5033D" wsp:rsidTr="00372820"><w:trPr><w:trHeight w:val="300"/></w:trPr><w:tc><w:tcPr><w:tcW w:w="1066" w:type="dxa"/><w:tcBorders><w:top w:val="nil"/><w:left w:val="nil"/><w:bottom w:val="nil"/><w:right w:val="nil"/></w:tcBorders><w:shd w:val="clear" w:color="auto" w:fill="auto"/><w:noWrap/><w:vAlign w:val="bottom"/></w:tcPr><w:p wsp:rsidR="002E1286" wsp:rsidRPr="002E1286" wsp:rsidRDefault="002E1286" wsp:rsidP="002E1286"><w:pPr><w:rPr><w:rFonts w:ascii="Calibri" w:fareast="Times New Roman" w:h-ansi="Calibri"/><wx:font wx:val="Calibri"/><w:b/><w:b-cs/><w:color w:val="000000"/><w:sz w:val="14"/><w:sz-cs w:val="24"/><w:lang w:val="EN-CA" w:fareast="EN-US"/></w:rPr></w:pPr><w:r wsp:rsidRPr="002E1286"><w:rPr><w:rFonts w:ascii="Calibri" w:fareast="Times New Roman" w:h-ansi="Calibri"/><wx:font wx:val="Calibri"/><w:b/><w:b-cs/><w:color w:val="000000"/><w:sz w:val="14"/><w:sz-cs w:val="24"/><w:lang w:val="EN-CA" w:fareast="EN-US"/></w:rPr><w:t>IL-1b</w:t></w:r></w:p></w:tc><w:tc><w:tcPr><w:tcW w:w="934" w:type="dxa"/><w:tcBorders><w:top w:val="nil"/><w:left w:val="nil"/><w:bottom w:val="nil"/><w:right w:val="nil"/></w:tcBorders><w:shd w:val="clear" w:color="auto" w:fill="auto"/><w:noWrap/><w:vAlign w:val="bottom"/></w:tcPr><w:p wsp:rsidR="002E1286" wsp:rsidRPr="002E1286" wsp:rsidRDefault="002E1286" wsp:rsidP="002E1286"><w:pPr><w:jc w:val="right"/><w:rPr><w:rFonts w:ascii="Calibri" w:fareast="Times New Roman" w:h-ansi="Calibri"/><wx:font wx:val="Calibri"/><w:sz w:val="14"/><w:sz-cs w:val="24"/><w:lang w:val="EN-CA" w:fareast="EN-US"/></w:rPr></w:pPr><w:r wsp:rsidRPr="002E1286"><w:rPr><w:rFonts w:ascii="Calibri" w:fareast="Times New Roman" w:h-ansi="Calibri"/><wx:font wx:val="Calibri"/><w:sz w:val="14"/><w:sz-cs w:val="24"/><w:lang w:val="EN-CA" w:fareast="EN-US"/></w:rPr><w:t>0.4568</w:t></w:r></w:p></w:tc><w:tc><w:tcPr><w:tcW w:w="992" w:type="dxa"/><w:tcBorders><w:top w:val="nil"/><w:left w:val="nil"/><w:bottom w:val="nil"/><w:right w:val="nil"/></w:tcBorders><w:shd w:val="clear" w:color="auto" w:fill="auto"/><w:noWrap/><w:vAlign w:val="bottom"/></w:tcPr><w:p wsp:rsidR="002E1286" wsp:rsidRPr="002E1286" wsp:rsidRDefault="002E1286" wsp:rsidP="002E1286"><w:pPr><w:jc w:val="right"/><w:rPr><w:rFonts w:ascii="Calibri" w:fareast="Times New Roman" w:h-ansi="Calibri"/><wx:font wx:val="Calibri"/><w:sz w:val="14"/><w:sz-cs w:val="24"/><w:lang w:val="EN-CA" w:fareast="EN-US"/></w:rPr></w:pPr><w:r wsp:rsidRPr="002E1286"><w:rPr><w:rFonts w:ascii="Calibri" w:fareast="Times New Roman" w:h-ansi="Calibri"/><wx:font wx:val="Calibri"/><w:sz w:val="14"/><w:sz-cs w:val="24"/><w:lang w:val="EN-CA" w:fareast="EN-US"/></w:rPr><w:t>0.7897</w:t></w:r></w:p></w:tc><w:tc><w:tcPr><w:tcW w:w="1276" w:type="dxa"/><w:tcBorders><w:top w:val="nil"/><w:left w:val="nil"/><w:bottom w:val="nil"/><w:right w:val="nil"/></w:tcBorders><w:shd w:val="clear" w:color="auto" w:fill="auto"/><w:noWrap/><w:vAlign w:val="bottom"/></w:tcPr><w:p wsp:rsidR="002E1286" wsp:rsidRPr="002E1286" wsp:rsidRDefault="002E1286" wsp:rsidP="002E1286"><w:pPr><w:rPr><w:rFonts w:ascii="Calibri" w:fareast="Times New Roman" w:h-ansi="Calibri"/><wx:font wx:val="Calibri"/><w:sz w:val="14"/><w:sz-cs w:val="24"/><w:lang w:val="EN-CA" w:fareast="EN-US"/></w:rPr></w:pPr><w:r wsp:rsidRPr="002E1286"><w:rPr><w:rFonts w:ascii="Calibri" w:fareast="Times New Roman" w:h-ansi="Calibri"/><wx:font wx:val="Calibri"/><w:sz w:val="14"/><w:sz-cs w:val="24"/><w:lang w:val="EN-CA" w:fareast="EN-US"/></w:rPr><w:t>2.30 ± 0.77</w:t></w:r></w:p></w:tc><w:tc><w:tcPr><w:tcW w:w="993" w:type="dxa"/><w:tcBorders><w:top w:val="nil"/><w:left w:val="nil"/><w:bottom w:val="nil"/><w:right w:val="nil"/></w:tcBorders><w:shd w:val="clear" w:color="auto" w:fill="auto"/><w:noWrap/><w:vAlign w:val="bottom"/></w:tcPr><w:p wsp:rsidR="002E1286" wsp:rsidRPr="002E1286" wsp:rsidRDefault="002E1286" wsp:rsidP="002E1286"><w:pPr><w:rPr><w:rFonts w:ascii="Calibri" w:fareast="Times New Roman" w:h-ansi="Calibri"/><wx:font wx:val="Calibri"/><w:sz w:val="14"/><w:sz-cs w:val="24"/><w:lang w:val="EN-CA" w:fareast="EN-US"/></w:rPr></w:pPr><w:r wsp:rsidRPr="002E1286"><w:rPr><w:rFonts w:ascii="Calibri" w:fareast="Times New Roman" w:h-ansi="Calibri"/><wx:font wx:val="Calibri"/><w:sz w:val="14"/><w:sz-cs w:val="24"/><w:lang w:val="EN-CA" w:fareast="EN-US"/></w:rPr><w:t>3.54 ± 0.63</w:t></w:r></w:p></w:tc><w:tc><w:tcPr><w:tcW w:w="1133" w:type="dxa"/><w:tcBorders><w:top w:val="nil"/><w:left w:val="nil"/><w:bottom w:val="nil"/><w:right w:val="nil"/></w:tcBorders><w:shd w:val="clear" w:color="auto" w:fill="auto"/><w:noWrap/><w:vAlign w:val="bottom"/></w:tcPr><w:p wsp:rsidR="002E1286" wsp:rsidRPr="002E1286" wsp:rsidRDefault="002E1286" wsp:rsidP="002E1286"><w:pPr><w:rPr><w:rFonts w:ascii="Calibri" w:fareast="Times New Roman" w:h-ansi="Calibri"/><wx:font wx:val="Calibri"/><w:sz w:val="14"/><w:sz-cs w:val="24"/><w:lang w:val="EN-CA" w:fareast="EN-US"/></w:rPr></w:pPr><w:r wsp:rsidRPr="002E1286"><w:rPr><w:rFonts w:ascii="Calibri" w:fareast="Times New Roman" w:h-ansi="Calibri"/><wx:font wx:val="Calibri"/><w:sz w:val="14"/><w:sz-cs w:val="24"/><w:lang w:val="EN-CA" w:fareast="EN-US"/></w:rPr><w:t>3.93 ± 0.67</w:t></w:r></w:p></w:tc><w:tc><w:tcPr><w:tcW w:w="1134" w:type="dxa"/><w:tcBorders><w:top w:val="nil"/><w:left w:val="nil"/><w:bottom w:val="nil"/><w:right w:val="nil"/></w:tcBorders><w:shd w:val="clear" w:color="auto" w:fill="auto"/><w:noWrap/><w:vAlign w:val="bottom"/></w:tcPr><w:p wsp:rsidR="002E1286" wsp:rsidRPr="002E1286" wsp:rsidRDefault="002E1286" wsp:rsidP="002E1286"><w:pPr><w:rPr><w:rFonts w:ascii="Calibri" w:fareast="Times New Roman" w:h-ansi="Calibri"/><wx:font wx:val="Calibri"/><w:sz w:val="14"/><w:sz-cs w:val="24"/><w:lang w:val="EN-CA" w:fareast="EN-US"/></w:rPr></w:pPr><w:r wsp:rsidRPr="002E1286"><w:rPr><w:rFonts w:ascii="Calibri" w:fareast="Times New Roman" w:h-ansi="Calibri"/><wx:font wx:val="Calibri"/><w:sz w:val="14"/><w:sz-cs w:val="24"/><w:lang w:val="EN-CA" w:fareast="EN-US"/></w:rPr><w:t>3.236 ± 0.8622</w:t></w:r></w:p></w:tc><w:tc><w:tcPr><w:tcW w:w="1418" w:type="dxa"/><w:tcBorders><w:top w:val="nil"/><w:left w:val="nil"/><w:bottom w:val="nil"/><w:right w:val="nil"/></w:tcBorders><w:shd w:val="clear" w:color="auto" w:fill="auto"/><w:noWrap/><w:vAlign w:val="bottom"/></w:tcPr><w:p wsp:rsidR="002E1286" wsp:rsidRPr="002E1286" wsp:rsidRDefault="002E1286" wsp:rsidP="002E1286"><w:pPr><w:rPr><w:rFonts w:ascii="Calibri" w:fareast="Times New Roman" w:h-ansi="Calibri"/><wx:font wx:val="Calibri"/><w:sz w:val="14"/><w:sz-cs w:val="24"/><w:lang w:val="EN-CA" w:fareast="EN-US"/></w:rPr></w:pPr><w:r wsp:rsidRPr="002E1286"><w:rPr><w:rFonts w:ascii="Calibri" w:fareast="Times New Roman" w:h-ansi="Calibri"/><wx:font wx:val="Calibri"/><w:sz w:val="14"/><w:sz-cs w:val="24"/><w:lang w:val="EN-CA" w:fareast="EN-US"/></w:rPr><w:t>ns</w:t></w:r></w:p></w:tc><w:tc><w:tcPr><w:tcW w:w="1275" w:type="dxa"/><w:tcBorders><w:top w:val="nil"/><w:left w:val="nil"/><w:bottom w:val="nil"/><w:right w:val="nil"/></w:tcBorders><w:shd w:val="clear" w:color="auto" w:fill="auto"/><w:noWrap/><w:vAlign w:val="bottom"/></w:tcPr><w:p wsp:rsidR="002E1286" wsp:rsidRPr="002E1286" wsp:rsidRDefault="002E1286" wsp:rsidP="002E1286"><w:pPr><w:rPr><w:rFonts w:ascii="Calibri" w:fareast="Times New Roman" w:h-ansi="Calibri"/><wx:font wx:val="Calibri"/><w:sz w:val="14"/><w:sz-cs w:val="24"/><w:lang w:val="EN-CA" w:fareast="EN-US"/></w:rPr></w:pPr><w:r wsp:rsidRPr="002E1286"><w:rPr><w:rFonts w:ascii="Calibri" w:fareast="Times New Roman" w:h-ansi="Calibri"/><wx:font wx:val="Calibri"/><w:sz w:val="14"/><w:sz-cs w:val="24"/><w:lang w:val="EN-CA" w:fareast="EN-US"/></w:rPr><w:t>ns</w:t></w:r></w:p></w:tc><w:tc><w:tcPr><w:tcW w:w="993" w:type="dxa"/><w:tcBorders><w:top w:val="nil"/><w:left w:val="nil"/><w:bottom w:val="nil"/><w:right w:val="nil"/></w:tcBorders><w:shd w:val="clear" w:color="auto" w:fill="auto"/><w:noWrap/><w:vAlign w:val="bottom"/></w:tcPr><w:p wsp:rsidR="002E1286" wsp:rsidRPr="002E1286" wsp:rsidRDefault="002E1286" wsp:rsidP="002E1286"><w:pPr><w:rPr><w:rFonts w:ascii="Calibri" w:fareast="Times New Roman" w:h-ansi="Calibri"/><wx:font wx:val="Calibri"/><w:sz w:val="14"/><w:sz-cs w:val="24"/><w:lang w:val="EN-CA" w:fareast="EN-US"/></w:rPr></w:pPr><w:r wsp:rsidRPr="002E1286"><w:rPr><w:rFonts w:ascii="Calibri" w:fareast="Times New Roman" w:h-ansi="Calibri"/><wx:font wx:val="Calibri"/><w:sz w:val="14"/><w:sz-cs w:val="24"/><w:lang w:val="EN-CA" w:fareast="EN-US"/></w:rPr><w:t>ns</w:t></w:r></w:p></w:tc><w:tc><w:tcPr><w:tcW w:w="1417" w:type="dxa"/><w:tcBorders><w:top w:val="nil"/><w:left w:val="nil"/><w:bottom w:val="nil"/><w:right w:val="nil"/></w:tcBorders><w:shd w:val="clear" w:color="auto" w:fill="auto"/><w:noWrap/><w:vAlign w:val="bottom"/></w:tcPr><w:p wsp:rsidR="002E1286" wsp:rsidRPr="002E1286" wsp:rsidRDefault="002E1286" wsp:rsidP="002E1286"><w:pPr><w:rPr><w:rFonts w:ascii="Calibri" w:fareast="Times New Roman" w:h-ansi="Calibri"/><wx:font wx:val="Calibri"/><w:sz w:val="14"/><w:sz-cs w:val="24"/><w:lang w:val="EN-CA" w:fareast="EN-US"/></w:rPr></w:pPr><w:r wsp:rsidRPr="002E1286"><w:rPr><w:rFonts w:ascii="Calibri" w:fareast="Times New Roman" w:h-ansi="Calibri"/><wx:font wx:val="Calibri"/><w:sz w:val="14"/><w:sz-cs w:val="24"/><w:lang w:val="EN-CA" w:fareast="EN-US"/></w:rPr><w:t>ns</w:t></w:r></w:p></w:tc></w:tr><w:tr wsp:rsidR="00372820" wsp:rsidRPr="00F5033D" wsp:rsidTr="00372820"><w:trPr><w:trHeight w:val="300"/></w:trPr><w:tc><w:tcPr><w:tcW w:w="1066" w:type="dxa"/><w:tcBorders><w:top w:val="nil"/><w:left w:val="nil"/><w:bottom w:val="nil"/><w:right w:val="nil"/></w:tcBorders><w:shd w:val="clear" w:color="auto" w:fill="auto"/><w:noWrap/><w:vAlign w:val="bottom"/></w:tcPr><w:p wsp:rsidR="002E1286" wsp:rsidRPr="002E1286" wsp:rsidRDefault="002E1286" wsp:rsidP="002E1286"><w:pPr><w:rPr><w:rFonts w:ascii="Calibri" w:fareast="Times New Roman" w:h-ansi="Calibri"/><wx:font wx:val="Calibri"/><w:b/><w:b-cs/><w:color w:val="000000"/><w:sz w:val="14"/><w:sz-cs w:val="24"/><w:lang w:val="EN-CA" w:fareast="EN-US"/></w:rPr></w:pPr><w:r wsp:rsidRPr="002E1286"><w:rPr><w:rFonts w:ascii="Calibri" w:fareast="Times New Roman" w:h-ansi="Calibri"/><wx:font wx:val="Calibri"/><w:b/><w:b-cs/><w:color w:val="000000"/><w:sz w:val="14"/><w:sz-cs w:val="24"/><w:lang w:val="EN-CA" w:fareast="EN-US"/></w:rPr><w:t>IL-2</w:t></w:r></w:p></w:tc><w:tc><w:tcPr><w:tcW w:w="934" w:type="dxa"/><w:tcBorders><w:top w:val="nil"/><w:left w:val="nil"/><w:bottom w:val="nil"/><w:right w:val="nil"/></w:tcBorders><w:shd w:val="clear" w:color="auto" w:fill="auto"/><w:noWrap/><w:vAlign w:val="bottom"/></w:tcPr><w:p wsp:rsidR="002E1286" wsp:rsidRPr="002E1286" wsp:rsidRDefault="002E1286" wsp:rsidP="002E1286"><w:pPr><w:jc w:val="right"/><w:rPr><w:rFonts w:ascii="Calibri" w:fareast="Times New Roman" w:h-ansi="Calibri"/><wx:font wx:val="Calibri"/><w:sz w:val="14"/><w:sz-cs w:val="24"/><w:lang w:val="EN-CA" w:fareast="EN-US"/></w:rPr></w:pPr><w:r wsp:rsidRPr="002E1286"><w:rPr><w:rFonts w:ascii="Calibri" w:fareast="Times New Roman" w:h-ansi="Calibri"/><wx:font wx:val="Calibri"/><w:sz w:val="14"/><w:sz-cs w:val="24"/><w:lang w:val="EN-CA" w:fareast="EN-US"/></w:rPr><w:t>0.1722</w:t></w:r></w:p></w:tc><w:tc><w:tcPr><w:tcW w:w="992" w:type="dxa"/><w:tcBorders><w:top w:val="nil"/><w:left w:val="nil"/><w:bottom w:val="nil"/><w:right w:val="nil"/></w:tcBorders><w:shd w:val="clear" w:color="auto" w:fill="auto"/><w:noWrap/><w:vAlign w:val="bottom"/></w:tcPr><w:p wsp:rsidR="002E1286" wsp:rsidRPr="002E1286" wsp:rsidRDefault="002E1286" wsp:rsidP="002E1286"><w:pPr><w:jc w:val="right"/><w:rPr><w:rFonts w:ascii="Calibri" w:fareast="Times New Roman" w:h-ansi="Calibri"/><wx:font wx:val="Calibri"/><w:sz w:val="14"/><w:sz-cs w:val="24"/><w:lang w:val="EN-CA" w:fareast="EN-US"/></w:rPr></w:pPr><w:r wsp:rsidRPr="002E1286"><w:rPr><w:rFonts w:ascii="Calibri" w:fareast="Times New Roman" w:h-ansi="Calibri"/><wx:font wx:val="Calibri"/><w:sz w:val="14"/><w:sz-cs w:val="24"/><w:lang w:val="EN-CA" w:fareast="EN-US"/></w:rPr><w:t>0.8165</w:t></w:r></w:p></w:tc><w:tc><w:tcPr><w:tcW w:w="1276" w:type="dxa"/><w:tcBorders><w:top w:val="nil"/><w:left w:val="nil"/><w:bottom w:val="nil"/><w:right w:val="nil"/></w:tcBorders><w:shd w:val="clear" w:color="auto" w:fill="auto"/><w:noWrap/><w:vAlign w:val="bottom"/></w:tcPr><w:p wsp:rsidR="002E1286" wsp:rsidRPr="002E1286" wsp:rsidRDefault="002E1286" wsp:rsidP="002E1286"><w:pPr><w:rPr><w:rFonts w:ascii="Calibri" w:fareast="Times New Roman" w:h-ansi="Calibri"/><wx:font wx:val="Calibri"/><w:sz w:val="14"/><w:sz-cs w:val="24"/><w:lang w:val="EN-CA" w:fareast="EN-US"/></w:rPr></w:pPr><w:r wsp:rsidRPr="002E1286"><w:rPr><w:rFonts w:ascii="Calibri" w:fareast="Times New Roman" w:h-ansi="Calibri"/><wx:font wx:val="Calibri"/><w:sz w:val="14"/><w:sz-cs w:val="24"/><w:lang w:val="EN-CA" w:fareast="EN-US"/></w:rPr><w:t>3.60 ± 0.48</w:t></w:r></w:p></w:tc><w:tc><w:tcPr><w:tcW w:w="993" w:type="dxa"/><w:tcBorders><w:top w:val="nil"/><w:left w:val="nil"/><w:bottom w:val="nil"/><w:right w:val="nil"/></w:tcBorders><w:shd w:val="clear" w:color="auto" w:fill="auto"/><w:noWrap/><w:vAlign w:val="bottom"/></w:tcPr><w:p wsp:rsidR="002E1286" wsp:rsidRPr="002E1286" wsp:rsidRDefault="002E1286" wsp:rsidP="002E1286"><w:pPr><w:rPr><w:rFonts w:ascii="Calibri" w:fareast="Times New Roman" w:h-ansi="Calibri"/><wx:font wx:val="Calibri"/><w:sz w:val="14"/><w:sz-cs w:val="24"/><w:lang w:val="EN-CA" w:fareast="EN-US"/></w:rPr></w:pPr><w:r wsp:rsidRPr="002E1286"><w:rPr><w:rFonts w:ascii="Calibri" w:fareast="Times New Roman" w:h-ansi="Calibri"/><wx:font wx:val="Calibri"/><w:sz w:val="14"/><w:sz-cs w:val="24"/><w:lang w:val="EN-CA" w:fareast="EN-US"/></w:rPr><w:t>4.49 ± 0.59</w:t></w:r></w:p></w:tc><w:tc><w:tcPr><w:tcW w:w="1133" w:type="dxa"/><w:tcBorders><w:top w:val="nil"/><w:left w:val="nil"/><w:bottom w:val="nil"/><w:right w:val="nil"/></w:tcBorders><w:shd w:val="clear" w:color="auto" w:fill="auto"/><w:noWrap/><w:vAlign w:val="bottom"/></w:tcPr><w:p wsp:rsidR="002E1286" wsp:rsidRPr="002E1286" wsp:rsidRDefault="002E1286" wsp:rsidP="002E1286"><w:pPr><w:rPr><w:rFonts w:ascii="Calibri" w:fareast="Times New Roman" w:h-ansi="Calibri"/><wx:font wx:val="Calibri"/><w:sz w:val="14"/><w:sz-cs w:val="24"/><w:lang w:val="EN-CA" w:fareast="EN-US"/></w:rPr></w:pPr><w:r wsp:rsidRPr="002E1286"><w:rPr><w:rFonts w:ascii="Calibri" w:fareast="Times New Roman" w:h-ansi="Calibri"/><wx:font wx:val="Calibri"/><w:sz w:val="14"/><w:sz-cs w:val="24"/><w:lang w:val="EN-CA" w:fareast="EN-US"/></w:rPr><w:t>3.14 ± 0.46</w:t></w:r></w:p></w:tc><w:tc><w:tcPr><w:tcW w:w="1134" w:type="dxa"/><w:tcBorders><w:top w:val="nil"/><w:left w:val="nil"/><w:bottom w:val="nil"/><w:right w:val="nil"/></w:tcBorders><w:shd w:val="clear" w:color="auto" w:fill="auto"/><w:noWrap/><w:vAlign w:val="bottom"/></w:tcPr><w:p wsp:rsidR="002E1286" wsp:rsidRPr="002E1286" wsp:rsidRDefault="002E1286" wsp:rsidP="002E1286"><w:pPr><w:rPr><w:rFonts w:ascii="Calibri" w:fareast="Times New Roman" w:h-ansi="Calibri"/><wx:font wx:val="Calibri"/><w:sz w:val="14"/><w:sz-cs w:val="24"/><w:lang w:val="EN-CA" w:fareast="EN-US"/></w:rPr></w:pPr><w:r wsp:rsidRPr="002E1286"><w:rPr><w:rFonts w:ascii="Calibri" w:fareast="Times New Roman" w:h-ansi="Calibri"/><wx:font wx:val="Calibri"/><w:sz w:val="14"/><w:sz-cs w:val="24"/><w:lang w:val="EN-CA" w:fareast="EN-US"/></w:rPr><w:t>4.615 ± 0.5978</w:t></w:r></w:p></w:tc><w:tc><w:tcPr><w:tcW w:w="1418" w:type="dxa"/><w:tcBorders><w:top w:val="nil"/><w:left w:val="nil"/><w:bottom w:val="nil"/><w:right w:val="nil"/></w:tcBorders><w:shd w:val="clear" w:color="auto" w:fill="auto"/><w:noWrap/><w:vAlign w:val="bottom"/></w:tcPr><w:p wsp:rsidR="002E1286" wsp:rsidRPr="002E1286" wsp:rsidRDefault="002E1286" wsp:rsidP="002E1286"><w:pPr><w:rPr><w:rFonts w:ascii="Calibri" w:fareast="Times New Roman" w:h-ansi="Calibri"/><wx:font wx:val="Calibri"/><w:sz w:val="14"/><w:sz-cs w:val="24"/><w:lang w:val="EN-CA" w:fareast="EN-US"/></w:rPr></w:pPr><w:r wsp:rsidRPr="002E1286"><w:rPr><w:rFonts w:ascii="Calibri" w:fareast="Times New Roman" w:h-ansi="Calibri"/><wx:font wx:val="Calibri"/><w:sz w:val="14"/><w:sz-cs w:val="24"/><w:lang w:val="EN-CA" w:fareast="EN-US"/></w:rPr><w:t>ns</w:t></w:r></w:p></w:tc><w:tc><w:tcPr><w:tcW w:w="1275" w:type="dxa"/><w:tcBorders><w:top w:val="nil"/><w:left w:val="nil"/><w:bottom w:val="nil"/><w:right w:val="nil"/></w:tcBorders><w:shd w:val="clear" w:color="auto" w:fill="auto"/><w:noWrap/><w:vAlign w:val="bottom"/></w:tcPr><w:p wsp:rsidR="002E1286" wsp:rsidRPr="002E1286" wsp:rsidRDefault="002E1286" wsp:rsidP="002E1286"><w:pPr><w:rPr><w:rFonts w:ascii="Calibri" w:fareast="Times New Roman" w:h-ansi="Calibri"/><wx:font wx:val="Calibri"/><w:sz w:val="14"/><w:sz-cs w:val="24"/><w:lang w:val="EN-CA" w:fareast="EN-US"/></w:rPr></w:pPr><w:r wsp:rsidRPr="002E1286"><w:rPr><w:rFonts w:ascii="Calibri" w:fareast="Times New Roman" w:h-ansi="Calibri"/><wx:font wx:val="Calibri"/><w:sz w:val="14"/><w:sz-cs w:val="24"/><w:lang w:val="EN-CA" w:fareast="EN-US"/></w:rPr><w:t>ns</w:t></w:r></w:p></w:tc><w:tc><w:tcPr><w:tcW w:w="993" w:type="dxa"/><w:tcBorders><w:top w:val="nil"/><w:left w:val="nil"/><w:bottom w:val="nil"/><w:right w:val="nil"/></w:tcBorders><w:shd w:val="clear" w:color="auto" w:fill="auto"/><w:noWrap/><w:vAlign w:val="bottom"/></w:tcPr><w:p wsp:rsidR="002E1286" wsp:rsidRPr="002E1286" wsp:rsidRDefault="002E1286" wsp:rsidP="002E1286"><w:pPr><w:rPr><w:rFonts w:ascii="Calibri" w:fareast="Times New Roman" w:h-ansi="Calibri"/><wx:font wx:val="Calibri"/><w:sz w:val="14"/><w:sz-cs w:val="24"/><w:lang w:val="EN-CA" w:fareast="EN-US"/></w:rPr></w:pPr><w:r wsp:rsidRPr="002E1286"><w:rPr><w:rFonts w:ascii="Calibri" w:fareast="Times New Roman" w:h-ansi="Calibri"/><wx:font wx:val="Calibri"/><w:sz w:val="14"/><w:sz-cs w:val="24"/><w:lang w:val="EN-CA" w:fareast="EN-US"/></w:rPr><w:t>ns</w:t></w:r></w:p></w:tc><w:tc><w:tcPr><w:tcW w:w="1417" w:type="dxa"/><w:tcBorders><w:top w:val="nil"/><w:left w:val="nil"/><w:bottom w:val="nil"/><w:right w:val="nil"/></w:tcBorders><w:shd w:val="clear" w:color="auto" w:fill="auto"/><w:noWrap/><w:vAlign w:val="bottom"/></w:tcPr><w:p wsp:rsidR="002E1286" wsp:rsidRPr="002E1286" wsp:rsidRDefault="002E1286" wsp:rsidP="002E1286"><w:pPr><w:rPr><w:rFonts w:ascii="Calibri" w:fareast="Times New Roman" w:h-ansi="Calibri"/><wx:font wx:val="Calibri"/><w:sz w:val="14"/><w:sz-cs w:val="24"/><w:lang w:val="EN-CA" w:fareast="EN-US"/></w:rPr></w:pPr><w:r wsp:rsidRPr="002E1286"><w:rPr><w:rFonts w:ascii="Calibri" w:fareast="Times New Roman" w:h-ansi="Calibri"/><wx:font wx:val="Calibri"/><w:sz w:val="14"/><w:sz-cs w:val="24"/><w:lang w:val="EN-CA" w:fareast="EN-US"/></w:rPr><w:t>ns</w:t></w:r></w:p></w:tc></w:tr><w:tr wsp:rsidR="00372820" wsp:rsidRPr="00F5033D" wsp:rsidTr="00372820"><w:trPr><w:trHeight w:val="300"/></w:trPr><w:tc><w:tcPr><w:tcW w:w="1066" w:type="dxa"/><w:tcBorders><w:top w:val="nil"/><w:left w:val="nil"/><w:bottom w:val="nil"/><w:right w:val="nil"/></w:tcBorders><w:shd w:val="clear" w:color="auto" w:fill="auto"/><w:noWrap/><w:vAlign w:val="bottom"/></w:tcPr><w:p wsp:rsidR="002E1286" wsp:rsidRPr="002E1286" wsp:rsidRDefault="002E1286" wsp:rsidP="002E1286"><w:pPr><w:rPr><w:rFonts w:ascii="Calibri" w:fareast="Times New Roman" w:h-ansi="Calibri"/><wx:font wx:val="Calibri"/><w:b/><w:b-cs/><w:color w:val="000000"/><w:sz w:val="14"/><w:sz-cs w:val="24"/><w:lang w:val="EN-CA" w:fareast="EN-US"/></w:rPr></w:pPr><w:r wsp:rsidRPr="002E1286"><w:rPr><w:rFonts w:ascii="Calibri" w:fareast="Times New Roman" w:h-ansi="Calibri"/><wx:font wx:val="Calibri"/><w:b/><w:b-cs/><w:color w:val="000000"/><w:sz w:val="14"/><w:sz-cs w:val="24"/><w:lang w:val="EN-CA" w:fareast="EN-US"/></w:rPr><w:t>IL-3</w:t></w:r></w:p></w:tc><w:tc><w:tcPr><w:tcW w:w="934" w:type="dxa"/><w:tcBorders><w:top w:val="nil"/><w:left w:val="nil"/><w:bottom w:val="nil"/><w:right w:val="nil"/></w:tcBorders><w:shd w:val="clear" w:color="auto" w:fill="auto"/><w:noWrap/><w:vAlign w:val="bottom"/></w:tcPr><w:p wsp:rsidR="002E1286" wsp:rsidRPr="002E1286" wsp:rsidRDefault="002E1286" wsp:rsidP="002E1286"><w:pPr><w:jc w:val="right"/><w:rPr><w:rFonts w:ascii="Calibri" w:fareast="Times New Roman" w:h-ansi="Calibri"/><wx:font wx:val="Calibri"/><w:sz w:val="14"/><w:sz-cs w:val="24"/><w:lang w:val="EN-CA" w:fareast="EN-US"/></w:rPr></w:pPr><w:r wsp:rsidRPr="002E1286"><w:rPr><w:rFonts w:ascii="Calibri" w:fareast="Times New Roman" w:h-ansi="Calibri"/><wx:font wx:val="Calibri"/><w:sz w:val="14"/><w:sz-cs w:val="24"/><w:lang w:val="EN-CA" w:fareast="EN-US"/></w:rPr><w:t>0.5531</w:t></w:r></w:p></w:tc><w:tc><w:tcPr><w:tcW w:w="992" w:type="dxa"/><w:tcBorders><w:top w:val="nil"/><w:left w:val="nil"/><w:bottom w:val="nil"/><w:right w:val="nil"/></w:tcBorders><w:shd w:val="clear" w:color="auto" w:fill="auto"/><w:noWrap/><w:vAlign w:val="bottom"/></w:tcPr><w:p wsp:rsidR="002E1286" wsp:rsidRPr="002E1286" wsp:rsidRDefault="002E1286" wsp:rsidP="002E1286"><w:pPr><w:jc w:val="right"/><w:rPr><w:rFonts w:ascii="Calibri" w:fareast="Times New Roman" w:h-ansi="Calibri"/><wx:font wx:val="Calibri"/><w:sz w:val="14"/><w:sz-cs w:val="24"/><w:lang w:val="EN-CA" w:fareast="EN-US"/></w:rPr></w:pPr><w:r wsp:rsidRPr="002E1286"><w:rPr><w:rFonts w:ascii="Calibri" w:fareast="Times New Roman" w:h-ansi="Calibri"/><wx:font wx:val="Calibri"/><w:sz w:val="14"/><w:sz-cs w:val="24"/><w:lang w:val="EN-CA" w:fareast="EN-US"/></w:rPr><w:t>0.6562</w:t></w:r></w:p></w:tc><w:tc><w:tcPr><w:tcW w:w="1276" w:type="dxa"/><w:tcBorders><w:top w:val="nil"/><w:left w:val="nil"/><w:bottom w:val="nil"/><w:right w:val="nil"/></w:tcBorders><w:shd w:val="clear" w:color="auto" w:fill="auto"/><w:noWrap/><w:vAlign w:val="bottom"/></w:tcPr><w:p wsp:rsidR="002E1286" wsp:rsidRPr="002E1286" wsp:rsidRDefault="002E1286" wsp:rsidP="002E1286"><w:pPr><w:rPr><w:rFonts w:ascii="Calibri" w:fareast="Times New Roman" w:h-ansi="Calibri"/><wx:font wx:val="Calibri"/><w:sz w:val="14"/><w:sz-cs w:val="24"/><w:lang w:val="EN-CA" w:fareast="EN-US"/></w:rPr></w:pPr><w:r wsp:rsidRPr="002E1286"><w:rPr><w:rFonts w:ascii="Calibri" w:fareast="Times New Roman" w:h-ansi="Calibri"/><wx:font wx:val="Calibri"/><w:sz w:val="14"/><w:sz-cs w:val="24"/><w:lang w:val="EN-CA" w:fareast="EN-US"/></w:rPr><w:t>0.41 ± 0.05</w:t></w:r></w:p></w:tc><w:tc><w:tcPr><w:tcW w:w="993" w:type="dxa"/><w:tcBorders><w:top w:val="nil"/><w:left w:val="nil"/><w:bottom w:val="nil"/><w:right w:val="nil"/></w:tcBorders><w:shd w:val="clear" w:color="auto" w:fill="auto"/><w:noWrap/><w:vAlign w:val="bottom"/></w:tcPr><w:p wsp:rsidR="002E1286" wsp:rsidRPr="002E1286" wsp:rsidRDefault="002E1286" wsp:rsidP="002E1286"><w:pPr><w:rPr><w:rFonts w:ascii="Calibri" w:fareast="Times New Roman" w:h-ansi="Calibri"/><wx:font wx:val="Calibri"/><w:sz w:val="14"/><w:sz-cs w:val="24"/><w:lang w:val="EN-CA" w:fareast="EN-US"/></w:rPr></w:pPr><w:r wsp:rsidRPr="002E1286"><w:rPr><w:rFonts w:ascii="Calibri" w:fareast="Times New Roman" w:h-ansi="Calibri"/><wx:font wx:val="Calibri"/><w:sz w:val="14"/><w:sz-cs w:val="24"/><w:lang w:val="EN-CA" w:fareast="EN-US"/></w:rPr><w:t>0.47 ± 0.05</w:t></w:r></w:p></w:tc><w:tc><w:tcPr><w:tcW w:w="1133" w:type="dxa"/><w:tcBorders><w:top w:val="nil"/><w:left w:val="nil"/><w:bottom w:val="nil"/><w:right w:val="nil"/></w:tcBorders><w:shd w:val="clear" w:color="auto" w:fill="auto"/><w:noWrap/><w:vAlign w:val="bottom"/></w:tcPr><w:p wsp:rsidR="002E1286" wsp:rsidRPr="002E1286" wsp:rsidRDefault="002E1286" wsp:rsidP="002E1286"><w:pPr><w:rPr><w:rFonts w:ascii="Calibri" w:fareast="Times New Roman" w:h-ansi="Calibri"/><wx:font wx:val="Calibri"/><w:sz w:val="14"/><w:sz-cs w:val="24"/><w:lang w:val="EN-CA" w:fareast="EN-US"/></w:rPr></w:pPr><w:r wsp:rsidRPr="002E1286"><w:rPr><w:rFonts w:ascii="Calibri" w:fareast="Times New Roman" w:h-ansi="Calibri"/><wx:font wx:val="Calibri"/><w:sz w:val="14"/><w:sz-cs w:val="24"/><w:lang w:val="EN-CA" w:fareast="EN-US"/></w:rPr><w:t>0.39 ± 0.06</w:t></w:r></w:p></w:tc><w:tc><w:tcPr><w:tcW w:w="1134" w:type="dxa"/><w:tcBorders><w:top w:val="nil"/><w:left w:val="nil"/><w:bottom w:val="nil"/><w:right w:val="nil"/></w:tcBorders><w:shd w:val="clear" w:color="auto" w:fill="auto"/><w:noWrap/><w:vAlign w:val="bottom"/></w:tcPr><w:p wsp:rsidR="002E1286" wsp:rsidRPr="002E1286" wsp:rsidRDefault="002E1286" wsp:rsidP="002E1286"><w:pPr><w:rPr><w:rFonts w:ascii="Calibri" w:fareast="Times New Roman" w:h-ansi="Calibri"/><wx:font wx:val="Calibri"/><w:sz w:val="14"/><w:sz-cs w:val="24"/><w:lang w:val="EN-CA" w:fareast="EN-US"/></w:rPr></w:pPr><w:r wsp:rsidRPr="002E1286"><w:rPr><w:rFonts w:ascii="Calibri" w:fareast="Times New Roman" w:h-ansi="Calibri"/><wx:font wx:val="Calibri"/><w:sz w:val="14"/><w:sz-cs w:val="24"/><w:lang w:val="EN-CA" w:fareast="EN-US"/></w:rPr><w:t>0.367 ± 0.03807</w:t></w:r></w:p></w:tc><w:tc><w:tcPr><w:tcW w:w="1418" w:type="dxa"/><w:tcBorders><w:top w:val="nil"/><w:left w:val="nil"/><w:bottom w:val="nil"/><w:right w:val="nil"/></w:tcBorders><w:shd w:val="clear" w:color="auto" w:fill="auto"/><w:noWrap/><w:vAlign w:val="bottom"/></w:tcPr><w:p wsp:rsidR="002E1286" wsp:rsidRPr="002E1286" wsp:rsidRDefault="002E1286" wsp:rsidP="002E1286"><w:pPr><w:rPr><w:rFonts w:ascii="Calibri" w:fareast="Times New Roman" w:h-ansi="Calibri"/><wx:font wx:val="Calibri"/><w:sz w:val="14"/><w:sz-cs w:val="24"/><w:lang w:val="EN-CA" w:fareast="EN-US"/></w:rPr></w:pPr><w:r wsp:rsidRPr="002E1286"><w:rPr><w:rFonts w:ascii="Calibri" w:fareast="Times New Roman" w:h-ansi="Calibri"/><wx:font wx:val="Calibri"/><w:sz w:val="14"/><w:sz-cs w:val="24"/><w:lang w:val="EN-CA" w:fareast="EN-US"/></w:rPr><w:t>ns</w:t></w:r></w:p></w:tc><w:tc><w:tcPr><w:tcW w:w="1275" w:type="dxa"/><w:tcBorders><w:top w:val="nil"/><w:left w:val="nil"/><w:bottom w:val="nil"/><w:right w:val="nil"/></w:tcBorders><w:shd w:val="clear" w:color="auto" w:fill="auto"/><w:noWrap/><w:vAlign w:val="bottom"/></w:tcPr><w:p wsp:rsidR="002E1286" wsp:rsidRPr="002E1286" wsp:rsidRDefault="002E1286" wsp:rsidP="002E1286"><w:pPr><w:rPr><w:rFonts w:ascii="Calibri" w:fareast="Times New Roman" w:h-ansi="Calibri"/><wx:font wx:val="Calibri"/><w:sz w:val="14"/><w:sz-cs w:val="24"/><w:lang w:val="EN-CA" w:fareast="EN-US"/></w:rPr></w:pPr><w:r wsp:rsidRPr="002E1286"><w:rPr><w:rFonts w:ascii="Calibri" w:fareast="Times New Roman" w:h-ansi="Calibri"/><wx:font wx:val="Calibri"/><w:sz w:val="14"/><w:sz-cs w:val="24"/><w:lang w:val="EN-CA" w:fareast="EN-US"/></w:rPr><w:t>ns</w:t></w:r></w:p></w:tc><w:tc><w:tcPr><w:tcW w:w="993" w:type="dxa"/><w:tcBorders><w:top w:val="nil"/><w:left w:val="nil"/><w:bottom w:val="nil"/><w:right w:val="nil"/></w:tcBorders><w:shd w:val="clear" w:color="auto" w:fill="auto"/><w:noWrap/><w:vAlign w:val="bottom"/></w:tcPr><w:p wsp:rsidR="002E1286" wsp:rsidRPr="002E1286" wsp:rsidRDefault="002E1286" wsp:rsidP="002E1286"><w:pPr><w:rPr><w:rFonts w:ascii="Calibri" w:fareast="Times New Roman" w:h-ansi="Calibri"/><wx:font wx:val="Calibri"/><w:sz w:val="14"/><w:sz-cs w:val="24"/><w:lang w:val="EN-CA" w:fareast="EN-US"/></w:rPr></w:pPr><w:r wsp:rsidRPr="002E1286"><w:rPr><w:rFonts w:ascii="Calibri" w:fareast="Times New Roman" w:h-ansi="Calibri"/><wx:font wx:val="Calibri"/><w:sz w:val="14"/><w:sz-cs w:val="24"/><w:lang w:val="EN-CA" w:fareast="EN-US"/></w:rPr><w:t>ns</w:t></w:r></w:p></w:tc><w:tc><w:tcPr><w:tcW w:w="1417" w:type="dxa"/><w:tcBorders><w:top w:val="nil"/><w:left w:val="nil"/><w:bottom w:val="nil"/><w:right w:val="nil"/></w:tcBorders><w:shd w:val="clear" w:color="auto" w:fill="auto"/><w:noWrap/><w:vAlign w:val="bottom"/></w:tcPr><w:p wsp:rsidR="002E1286" wsp:rsidRPr="002E1286" wsp:rsidRDefault="002E1286" wsp:rsidP="002E1286"><w:pPr><w:rPr><w:rFonts w:ascii="Calibri" w:fareast="Times New Roman" w:h-ansi="Calibri"/><wx:font wx:val="Calibri"/><w:sz w:val="14"/><w:sz-cs w:val="24"/><w:lang w:val="EN-CA" w:fareast="EN-US"/></w:rPr></w:pPr><w:r wsp:rsidRPr="002E1286"><w:rPr><w:rFonts w:ascii="Calibri" w:fareast="Times New Roman" w:h-ansi="Calibri"/><wx:font wx:val="Calibri"/><w:sz w:val="14"/><w:sz-cs w:val="24"/><w:lang w:val="EN-CA" w:fareast="EN-US"/></w:rPr><w:t>ns</w:t></w:r></w:p></w:tc></w:tr><w:tr wsp:rsidR="00372820" wsp:rsidRPr="00F5033D" wsp:rsidTr="00372820"><w:trPr><w:trHeight w:val="300"/></w:trPr><w:tc><w:tcPr><w:tcW w:w="1066" w:type="dxa"/><w:tcBorders><w:top w:val="nil"/><w:left w:val="nil"/><w:bottom w:val="nil"/><w:right w:val="nil"/></w:tcBorders><w:shd w:val="clear" w:color="auto" w:fill="auto"/><w:noWrap/><w:vAlign w:val="bottom"/></w:tcPr><w:p wsp:rsidR="002E1286" wsp:rsidRPr="002E1286" wsp:rsidRDefault="002E1286" wsp:rsidP="002E1286"><w:pPr><w:rPr><w:rFonts w:ascii="Calibri" w:fareast="Times New Roman" w:h-ansi="Calibri"/><wx:font wx:val="Calibri"/><w:b/><w:b-cs/><w:color w:val="000000"/><w:sz w:val="14"/><w:sz-cs w:val="24"/><w:lang w:val="EN-CA" w:fareast="EN-US"/></w:rPr></w:pPr><w:r wsp:rsidRPr="002E1286"><w:rPr><w:rFonts w:ascii="Calibri" w:fareast="Times New Roman" w:h-ansi="Calibri"/><wx:font wx:val="Calibri"/><w:b/><w:b-cs/><w:color w:val="000000"/><w:sz w:val="14"/><w:sz-cs w:val="24"/><w:lang w:val="EN-CA" w:fareast="EN-US"/></w:rPr><w:t>IL-4</w:t></w:r></w:p></w:tc><w:tc><w:tcPr><w:tcW w:w="934" w:type="dxa"/><w:tcBorders><w:top w:val="nil"/><w:left w:val="nil"/><w:bottom w:val="nil"/><w:right w:val="nil"/></w:tcBorders><w:shd w:val="clear" w:color="auto" w:fill="auto"/><w:noWrap/><w:vAlign w:val="bottom"/></w:tcPr><w:p wsp:rsidR="002E1286" wsp:rsidRPr="002E1286" wsp:rsidRDefault="002E1286" wsp:rsidP="002E1286"><w:pPr><w:rPr><w:rFonts w:ascii="Calibri" w:fareast="Times New Roman" w:h-ansi="Calibri"/><wx:font wx:val="Calibri"/><w:sz w:val="14"/><w:sz-cs w:val="24"/><w:lang w:val="EN-CA" w:fareast="EN-US"/></w:rPr></w:pPr><w:r wsp:rsidRPr="002E1286"><w:rPr><w:rFonts w:ascii="Calibri" w:fareast="Times New Roman" w:h-ansi="Calibri"/><wx:font wx:val="Calibri"/><w:sz w:val="14"/><w:sz-cs w:val="24"/><w:lang w:val="EN-CA" w:fareast="EN-US"/></w:rPr><w:t>&lt; 0.0001</w:t></w:r></w:p></w:tc><w:tc><w:tcPr><w:tcW w:w="992" w:type="dxa"/><w:tcBorders><w:top w:val="nil"/><w:left w:val="nil"/><w:bottom w:val="nil"/><w:right w:val="nil"/></w:tcBorders><w:shd w:val="clear" w:color="auto" w:fill="auto"/><w:noWrap/><w:vAlign w:val="bottom"/></w:tcPr><w:p wsp:rsidR="002E1286" wsp:rsidRPr="002E1286" wsp:rsidRDefault="002E1286" wsp:rsidP="002E1286"><w:pPr><w:rPr><w:rFonts w:ascii="Calibri" w:fareast="Times New Roman" w:h-ansi="Calibri"/><wx:font wx:val="Calibri"/><w:sz w:val="14"/><w:sz-cs w:val="24"/><w:lang w:val="EN-CA" w:fareast="EN-US"/></w:rPr></w:pPr><w:r wsp:rsidRPr="002E1286"><w:rPr><w:rFonts w:ascii="Calibri" w:fareast="Times New Roman" w:h-ansi="Calibri"/><wx:font wx:val="Calibri"/><w:sz w:val="14"/><w:sz-cs w:val="24"/><w:lang w:val="EN-CA" w:fareast="EN-US"/></w:rPr><w:t>&lt; 0.0001</w:t></w:r></w:p></w:tc><w:tc><w:tcPr><w:tcW w:w="1276" w:type="dxa"/><w:tcBorders><w:top w:val="nil"/><w:left w:val="nil"/><w:bottom w:val="nil"/><w:right w:val="nil"/></w:tcBorders><w:shd w:val="clear" w:color="auto" w:fill="auto"/><w:noWrap/><w:vAlign w:val="bottom"/></w:tcPr><w:p wsp:rsidR="002E1286" wsp:rsidRPr="002E1286" wsp:rsidRDefault="002E1286" wsp:rsidP="002E1286"><w:pPr><w:rPr><w:rFonts w:ascii="Calibri" w:fareast="Times New Roman" w:h-ansi="Calibri"/><wx:font wx:val="Calibri"/><w:sz w:val="14"/><w:sz-cs w:val="24"/><w:lang w:val="EN-CA" w:fareast="EN-US"/></w:rPr></w:pPr><w:r wsp:rsidRPr="002E1286"><w:rPr><w:rFonts w:ascii="Calibri" w:fareast="Times New Roman" w:h-ansi="Calibri"/><wx:font wx:val="Calibri"/><w:sz w:val="14"/><w:sz-cs w:val="24"/><w:lang w:val="EN-CA" w:fareast="EN-US"/></w:rPr><w:t>0.34 ± 0.012</w:t></w:r></w:p></w:tc><w:tc><w:tcPr><w:tcW w:w="993" w:type="dxa"/><w:tcBorders><w:top w:val="nil"/><w:left w:val="nil"/><w:bottom w:val="nil"/><w:right w:val="nil"/></w:tcBorders><w:shd w:val="clear" w:color="auto" w:fill="auto"/><w:noWrap/><w:vAlign w:val="bottom"/></w:tcPr><w:p wsp:rsidR="002E1286" wsp:rsidRPr="002E1286" wsp:rsidRDefault="002E1286" wsp:rsidP="002E1286"><w:pPr><w:rPr><w:rFonts w:ascii="Calibri" w:fareast="Times New Roman" w:h-ansi="Calibri"/><wx:font wx:val="Calibri"/><w:sz w:val="14"/><w:sz-cs w:val="24"/><w:lang w:val="EN-CA" w:fareast="EN-US"/></w:rPr></w:pPr><w:r wsp:rsidRPr="002E1286"><w:rPr><w:rFonts w:ascii="Calibri" w:fareast="Times New Roman" w:h-ansi="Calibri"/><wx:font wx:val="Calibri"/><w:sz w:val="14"/><w:sz-cs w:val="24"/><w:lang w:val="EN-CA" w:fareast="EN-US"/></w:rPr><w:t>0.34 ± 0.01</w:t></w:r></w:p></w:tc><w:tc><w:tcPr><w:tcW w:w="1133" w:type="dxa"/><w:tcBorders><w:top w:val="nil"/><w:left w:val="nil"/><w:bottom w:val="nil"/><w:right w:val="nil"/></w:tcBorders><w:shd w:val="clear" w:color="auto" w:fill="auto"/><w:noWrap/><w:vAlign w:val="bottom"/></w:tcPr><w:p wsp:rsidR="002E1286" wsp:rsidRPr="002E1286" wsp:rsidRDefault="002E1286" wsp:rsidP="002E1286"><w:pPr><w:rPr><w:rFonts w:ascii="Calibri" w:fareast="Times New Roman" w:h-ansi="Calibri"/><wx:font wx:val="Calibri"/><w:sz w:val="14"/><w:sz-cs w:val="24"/><w:lang w:val="EN-CA" w:fareast="EN-US"/></w:rPr></w:pPr><w:r wsp:rsidRPr="002E1286"><w:rPr><w:rFonts w:ascii="Calibri" w:fareast="Times New Roman" w:h-ansi="Calibri"/><wx:font wx:val="Calibri"/><w:sz w:val="14"/><w:sz-cs w:val="24"/><w:lang w:val="EN-CA" w:fareast="EN-US"/></w:rPr><w:t>14.09 ± 2.90</w:t></w:r></w:p></w:tc><w:tc><w:tcPr><w:tcW w:w="1134" w:type="dxa"/><w:tcBorders><w:top w:val="nil"/><w:left w:val="nil"/><w:bottom w:val="nil"/><w:right w:val="nil"/></w:tcBorders><w:shd w:val="clear" w:color="auto" w:fill="auto"/><w:noWrap/><w:vAlign w:val="bottom"/></w:tcPr><w:p wsp:rsidR="002E1286" wsp:rsidRPr="002E1286" wsp:rsidRDefault="002E1286" wsp:rsidP="002E1286"><w:pPr><w:rPr><w:rFonts w:ascii="Calibri" w:fareast="Times New Roman" w:h-ansi="Calibri"/><wx:font wx:val="Calibri"/><w:sz w:val="14"/><w:sz-cs w:val="24"/><w:lang w:val="EN-CA" w:fareast="EN-US"/></w:rPr></w:pPr><w:r wsp:rsidRPr="002E1286"><w:rPr><w:rFonts w:ascii="Calibri" w:fareast="Times New Roman" w:h-ansi="Calibri"/><wx:font wx:val="Calibri"/><w:sz w:val="14"/><w:sz-cs w:val="24"/><w:lang w:val="EN-CA" w:fareast="EN-US"/></w:rPr><w:t>5.682 ± 1.18</w:t></w:r></w:p></w:tc><w:tc><w:tcPr><w:tcW w:w="1418" w:type="dxa"/><w:tcBorders><w:top w:val="nil"/><w:left w:val="nil"/><w:bottom w:val="nil"/><w:right w:val="nil"/></w:tcBorders><w:shd w:val="clear" w:color="auto" w:fill="auto"/><w:noWrap/><w:vAlign w:val="bottom"/></w:tcPr><w:p wsp:rsidR="002E1286" wsp:rsidRPr="002E1286" wsp:rsidRDefault="002E1286" wsp:rsidP="002E1286"><w:pPr><w:rPr><w:rFonts w:ascii="Calibri" w:fareast="Times New Roman" w:h-ansi="Calibri"/><wx:font wx:val="Calibri"/><w:sz w:val="14"/><w:sz-cs w:val="24"/><w:lang w:val="EN-CA" w:fareast="EN-US"/></w:rPr></w:pPr><w:r wsp:rsidRPr="002E1286"><w:rPr><w:rFonts w:ascii="Calibri" w:fareast="Times New Roman" w:h-ansi="Calibri"/><wx:font wx:val="Calibri"/><w:sz w:val="14"/><w:sz-cs w:val="24"/><w:lang w:val="EN-CA" w:fareast="EN-US"/></w:rPr><w:t>ns</w:t></w:r></w:p></w:tc><w:tc><w:tcPr><w:tcW w:w="1275" w:type="dxa"/><w:tcBorders><w:top w:val="nil"/><w:left w:val="nil"/><w:bottom w:val="nil"/><w:right w:val="nil"/></w:tcBorders><w:shd w:val="clear" w:color="auto" w:fill="auto"/><w:noWrap/><w:vAlign w:val="bottom"/></w:tcPr><w:p wsp:rsidR="002E1286" wsp:rsidRPr="002E1286" wsp:rsidRDefault="002E1286" wsp:rsidP="002E1286"><w:pPr><w:rPr><w:rFonts w:ascii="Calibri" w:fareast="Times New Roman" w:h-ansi="Calibri"/><wx:font wx:val="Calibri"/><w:sz w:val="14"/><w:sz-cs w:val="24"/><w:lang w:val="EN-CA" w:fareast="EN-US"/></w:rPr></w:pPr><w:r wsp:rsidRPr="002E1286"><w:rPr><w:rFonts w:ascii="Calibri" w:fareast="Times New Roman" w:h-ansi="Calibri"/><wx:font wx:val="Calibri"/><w:sz w:val="14"/><w:sz-cs w:val="24"/><w:lang w:val="EN-CA" w:fareast="EN-US"/></w:rPr><w:t>*</w:t></w:r></w:p></w:tc><w:tc><w:tcPr><w:tcW w:w="993" w:type="dxa"/><w:tcBorders><w:top w:val="nil"/><w:left w:val="nil"/><w:bottom w:val="nil"/><w:right w:val="nil"/></w:tcBorders><w:shd w:val="clear" w:color="auto" w:fill="auto"/><w:noWrap/><w:vAlign w:val="bottom"/></w:tcPr><w:p wsp:rsidR="002E1286" wsp:rsidRPr="002E1286" wsp:rsidRDefault="002E1286" wsp:rsidP="002E1286"><w:pPr><w:rPr><w:rFonts w:ascii="Calibri" w:fareast="Times New Roman" w:h-ansi="Calibri"/><wx:font wx:val="Calibri"/><w:sz w:val="14"/><w:sz-cs w:val="24"/><w:lang w:val="EN-CA" w:fareast="EN-US"/></w:rPr></w:pPr><w:r wsp:rsidRPr="002E1286"><w:rPr><w:rFonts w:ascii="Calibri" w:fareast="Times New Roman" w:h-ansi="Calibri"/><wx:font wx:val="Calibri"/><w:sz w:val="14"/><w:sz-cs w:val="24"/><w:lang w:val="EN-CA" w:fareast="EN-US"/></w:rPr><w:t>#</w:t></w:r></w:p></w:tc><w:tc><w:tcPr><w:tcW w:w="1417" w:type="dxa"/><w:tcBorders><w:top w:val="nil"/><w:left w:val="nil"/><w:bottom w:val="nil"/><w:right w:val="nil"/></w:tcBorders><w:shd w:val="clear" w:color="auto" w:fill="auto"/><w:noWrap/><w:vAlign w:val="bottom"/></w:tcPr><w:p wsp:rsidR="002E1286" wsp:rsidRPr="002E1286" wsp:rsidRDefault="002E1286" wsp:rsidP="002E1286"><w:pPr><w:rPr><w:rFonts w:ascii="Calibri" w:fareast="Times New Roman" w:h-ansi="Calibri"/><wx:font wx:val="Calibri"/><w:sz w:val="14"/><w:sz-cs w:val="24"/><w:lang w:val="EN-CA" w:fareast="EN-US"/></w:rPr></w:pPr><w:r wsp:rsidRPr="002E1286"><w:rPr><w:rFonts w:ascii="Calibri" w:fareast="Times New Roman" w:h-ansi="Calibri"/><wx:font wx:val="Calibri"/><w:sz w:val="14"/><w:sz-cs w:val="24"/><w:lang w:val="EN-CA" w:fareast="EN-US"/></w:rPr><w:t>ns</w:t></w:r></w:p></w:tc></w:tr><w:tr wsp:rsidR="00372820" wsp:rsidRPr="00F5033D" wsp:rsidTr="00372820"><w:trPr><w:trHeight w:val="300"/></w:trPr><w:tc><w:tcPr><w:tcW w:w="1066" w:type="dxa"/><w:tcBorders><w:top w:val="nil"/><w:left w:val="nil"/><w:bottom w:val="nil"/><w:right w:val="nil"/></w:tcBorders><w:shd w:val="clear" w:color="auto" w:fill="auto"/><w:noWrap/><w:vAlign w:val="bottom"/></w:tcPr><w:p wsp:rsidR="002E1286" wsp:rsidRPr="002E1286" wsp:rsidRDefault="002E1286" wsp:rsidP="002E1286"><w:pPr><w:rPr><w:rFonts w:ascii="Calibri" w:fareast="Times New Roman" w:h-ansi="Calibri"/><wx:font wx:val="Calibri"/><w:b/><w:b-cs/><w:color w:val="000000"/><w:sz w:val="14"/><w:sz-cs w:val="24"/><w:lang w:val="EN-CA" w:fareast="EN-US"/></w:rPr></w:pPr><w:r wsp:rsidRPr="002E1286"><w:rPr><w:rFonts w:ascii="Calibri" w:fareast="Times New Roman" w:h-ansi="Calibri"/><wx:font wx:val="Calibri"/><w:b/><w:b-cs/><w:color w:val="000000"/><w:sz w:val="14"/><w:sz-cs w:val="24"/><w:lang w:val="EN-CA" w:fareast="EN-US"/></w:rPr><w:t>IL-5</w:t></w:r></w:p></w:tc><w:tc><w:tcPr><w:tcW w:w="934" w:type="dxa"/><w:tcBorders><w:top w:val="nil"/><w:left w:val="nil"/><w:bottom w:val="nil"/><w:right w:val="nil"/></w:tcBorders><w:shd w:val="clear" w:color="auto" w:fill="auto"/><w:noWrap/><w:vAlign w:val="bottom"/></w:tcPr><w:p wsp:rsidR="002E1286" wsp:rsidRPr="002E1286" wsp:rsidRDefault="002E1286" wsp:rsidP="002E1286"><w:pPr><w:rPr><w:rFonts w:ascii="Calibri" w:fareast="Times New Roman" w:h-ansi="Calibri"/><wx:font wx:val="Calibri"/><w:sz w:val="14"/><w:sz-cs w:val="24"/><w:lang w:val="EN-CA" w:fareast="EN-US"/></w:rPr></w:pPr><w:r wsp:rsidRPr="002E1286"><w:rPr><w:rFonts w:ascii="Calibri" w:fareast="Times New Roman" w:h-ansi="Calibri"/><wx:font wx:val="Calibri"/><w:sz w:val="14"/><w:sz-cs w:val="24"/><w:lang w:val="EN-CA" w:fareast="EN-US"/></w:rPr><w:t>&lt; 0.0001</w:t></w:r></w:p></w:tc><w:tc><w:tcPr><w:tcW w:w="992" w:type="dxa"/><w:tcBorders><w:top w:val="nil"/><w:left w:val="nil"/><w:bottom w:val="nil"/><w:right w:val="nil"/></w:tcBorders><w:shd w:val="clear" w:color="auto" w:fill="auto"/><w:noWrap/><w:vAlign w:val="bottom"/></w:tcPr><w:p wsp:rsidR="002E1286" wsp:rsidRPr="002E1286" wsp:rsidRDefault="002E1286" wsp:rsidP="002E1286"><w:pPr><w:rPr><w:rFonts w:ascii="Calibri" w:fareast="Times New Roman" w:h-ansi="Calibri"/><wx:font wx:val="Calibri"/><w:sz w:val="14"/><w:sz-cs w:val="24"/><w:lang w:val="EN-CA" w:fareast="EN-US"/></w:rPr></w:pPr><w:r wsp:rsidRPr="002E1286"><w:rPr><w:rFonts w:ascii="Calibri" w:fareast="Times New Roman" w:h-ansi="Calibri"/><wx:font wx:val="Calibri"/><w:sz w:val="14"/><w:sz-cs w:val="24"/><w:lang w:val="EN-CA" w:fareast="EN-US"/></w:rPr><w:t>&lt; 0.0001</w:t></w:r></w:p></w:tc><w:tc><w:tcPr><w:tcW w:w="1276" w:type="dxa"/><w:tcBorders><w:top w:val="nil"/><w:left w:val="nil"/><w:bottom w:val="nil"/><w:right w:val="nil"/></w:tcBorders><w:shd w:val="clear" w:color="auto" w:fill="auto"/><w:noWrap/><w:vAlign w:val="bottom"/></w:tcPr><w:p wsp:rsidR="002E1286" wsp:rsidRPr="002E1286" wsp:rsidRDefault="002E1286" wsp:rsidP="002E1286"><w:pPr><w:rPr><w:rFonts w:ascii="Calibri" w:fareast="Times New Roman" w:h-ansi="Calibri"/><wx:font wx:val="Calibri"/><w:sz w:val="14"/><w:sz-cs w:val="24"/><w:lang w:val="EN-CA" w:fareast="EN-US"/></w:rPr></w:pPr><w:r wsp:rsidRPr="002E1286"><w:rPr><w:rFonts w:ascii="Calibri" w:fareast="Times New Roman" w:h-ansi="Calibri"/><wx:font wx:val="Calibri"/><w:sz w:val="14"/><w:sz-cs w:val="24"/><w:lang w:val="EN-CA" w:fareast="EN-US"/></w:rPr><w:t>2.35 ± 0.49</w:t></w:r></w:p></w:tc><w:tc><w:tcPr><w:tcW w:w="993" w:type="dxa"/><w:tcBorders><w:top w:val="nil"/><w:left w:val="nil"/><w:bottom w:val="nil"/><w:right w:val="nil"/></w:tcBorders><w:shd w:val="clear" w:color="auto" w:fill="auto"/><w:noWrap/><w:vAlign w:val="bottom"/></w:tcPr><w:p wsp:rsidR="002E1286" wsp:rsidRPr="002E1286" wsp:rsidRDefault="002E1286" wsp:rsidP="002E1286"><w:pPr><w:rPr><w:rFonts w:ascii="Calibri" w:fareast="Times New Roman" w:h-ansi="Calibri"/><wx:font wx:val="Calibri"/><w:sz w:val="14"/><w:sz-cs w:val="24"/><w:lang w:val="EN-CA" w:fareast="EN-US"/></w:rPr></w:pPr><w:r wsp:rsidRPr="002E1286"><w:rPr><w:rFonts w:ascii="Calibri" w:fareast="Times New Roman" w:h-ansi="Calibri"/><wx:font wx:val="Calibri"/><w:sz w:val="14"/><w:sz-cs w:val="24"/><w:lang w:val="EN-CA" w:fareast="EN-US"/></w:rPr><w:t>4.70 ± 1.54</w:t></w:r></w:p></w:tc><w:tc><w:tcPr><w:tcW w:w="1133" w:type="dxa"/><w:tcBorders><w:top w:val="nil"/><w:left w:val="nil"/><w:bottom w:val="nil"/><w:right w:val="nil"/></w:tcBorders><w:shd w:val="clear" w:color="auto" w:fill="auto"/><w:noWrap/><w:vAlign w:val="bottom"/></w:tcPr><w:p wsp:rsidR="002E1286" wsp:rsidRPr="002E1286" wsp:rsidRDefault="002E1286" wsp:rsidP="002E1286"><w:pPr><w:rPr><w:rFonts w:ascii="Calibri" w:fareast="Times New Roman" w:h-ansi="Calibri"/><wx:font wx:val="Calibri"/><w:sz w:val="14"/><w:sz-cs w:val="24"/><w:lang w:val="EN-CA" w:fareast="EN-US"/></w:rPr></w:pPr><w:r wsp:rsidRPr="002E1286"><w:rPr><w:rFonts w:ascii="Calibri" w:fareast="Times New Roman" w:h-ansi="Calibri"/><wx:font wx:val="Calibri"/><w:sz w:val="14"/><w:sz-cs w:val="24"/><w:lang w:val="EN-CA" w:fareast="EN-US"/></w:rPr><w:t>28.73 ± 2.85</w:t></w:r></w:p></w:tc><w:tc><w:tcPr><w:tcW w:w="1134" w:type="dxa"/><w:tcBorders><w:top w:val="nil"/><w:left w:val="nil"/><w:bottom w:val="nil"/><w:right w:val="nil"/></w:tcBorders><w:shd w:val="clear" w:color="auto" w:fill="auto"/><w:noWrap/><w:vAlign w:val="bottom"/></w:tcPr><w:p wsp:rsidR="002E1286" wsp:rsidRPr="002E1286" wsp:rsidRDefault="002E1286" wsp:rsidP="002E1286"><w:pPr><w:rPr><w:rFonts w:ascii="Calibri" w:fareast="Times New Roman" w:h-ansi="Calibri"/><wx:font wx:val="Calibri"/><w:sz w:val="14"/><w:sz-cs w:val="24"/><w:lang w:val="EN-CA" w:fareast="EN-US"/></w:rPr></w:pPr><w:r wsp:rsidRPr="002E1286"><w:rPr><w:rFonts w:ascii="Calibri" w:fareast="Times New Roman" w:h-ansi="Calibri"/><wx:font wx:val="Calibri"/><w:sz w:val="14"/><w:sz-cs w:val="24"/><w:lang w:val="EN-CA" w:fareast="EN-US"/></w:rPr><w:t>15.36 ± 3.156</w:t></w:r></w:p></w:tc><w:tc><w:tcPr><w:tcW w:w="1418" w:type="dxa"/><w:tcBorders><w:top w:val="nil"/><w:left w:val="nil"/><w:bottom w:val="nil"/><w:right w:val="nil"/></w:tcBorders><w:shd w:val="clear" w:color="auto" w:fill="auto"/><w:noWrap/><w:vAlign w:val="bottom"/></w:tcPr><w:p wsp:rsidR="002E1286" wsp:rsidRPr="002E1286" wsp:rsidRDefault="002E1286" wsp:rsidP="002E1286"><w:pPr><w:rPr><w:rFonts w:ascii="Calibri" w:fareast="Times New Roman" w:h-ansi="Calibri"/><wx:font wx:val="Calibri"/><w:sz w:val="14"/><w:sz-cs w:val="24"/><w:lang w:val="EN-CA" w:fareast="EN-US"/></w:rPr></w:pPr><w:r wsp:rsidRPr="002E1286"><w:rPr><w:rFonts w:ascii="Calibri" w:fareast="Times New Roman" w:h-ansi="Calibri"/><wx:font wx:val="Calibri"/><w:sz w:val="14"/><w:sz-cs w:val="24"/><w:lang w:val="EN-CA" w:fareast="EN-US"/></w:rPr><w:t>ns</w:t></w:r></w:p></w:tc><w:tc><w:tcPr><w:tcW w:w="1275" w:type="dxa"/><w:tcBorders><w:top w:val="nil"/><w:left w:val="nil"/><w:bottom w:val="nil"/><w:right w:val="nil"/></w:tcBorders><w:shd w:val="clear" w:color="auto" w:fill="auto"/><w:noWrap/><w:vAlign w:val="bottom"/></w:tcPr><w:p wsp:rsidR="002E1286" wsp:rsidRPr="002E1286" wsp:rsidRDefault="002E1286" wsp:rsidP="002E1286"><w:pPr><w:rPr><w:rFonts w:ascii="Calibri" w:fareast="Times New Roman" w:h-ansi="Calibri"/><wx:font wx:val="Calibri"/><w:sz w:val="14"/><w:sz-cs w:val="24"/><w:lang w:val="EN-CA" w:fareast="EN-US"/></w:rPr></w:pPr><w:r wsp:rsidRPr="002E1286"><w:rPr><w:rFonts w:ascii="Calibri" w:fareast="Times New Roman" w:h-ansi="Calibri"/><wx:font wx:val="Calibri"/><w:sz w:val="14"/><w:sz-cs w:val="24"/><w:lang w:val="EN-CA" w:fareast="EN-US"/></w:rPr><w:t>*</w:t></w:r></w:p></w:tc><w:tc><w:tcPr><w:tcW w:w="993" w:type="dxa"/><w:tcBorders><w:top w:val="nil"/><w:left w:val="nil"/><w:bottom w:val="nil"/><w:right w:val="nil"/></w:tcBorders><w:shd w:val="clear" w:color="auto" w:fill="auto"/><w:noWrap/><w:vAlign w:val="bottom"/></w:tcPr><w:p wsp:rsidR="002E1286" wsp:rsidRPr="002E1286" wsp:rsidRDefault="002E1286" wsp:rsidP="002E1286"><w:pPr><w:rPr><w:rFonts w:ascii="Calibri" w:fareast="Times New Roman" w:h-ansi="Calibri"/><wx:font wx:val="Calibri"/><w:sz w:val="14"/><w:sz-cs w:val="24"/><w:lang w:val="EN-CA" w:fareast="EN-US"/></w:rPr></w:pPr><w:r wsp:rsidRPr="002E1286"><w:rPr><w:rFonts w:ascii="Calibri" w:fareast="Times New Roman" w:h-ansi="Calibri"/><wx:font wx:val="Calibri"/><w:sz w:val="14"/><w:sz-cs w:val="24"/><w:lang w:val="EN-CA" w:fareast="EN-US"/></w:rPr><w:t>#</w:t></w:r></w:p></w:tc><w:tc><w:tcPr><w:tcW w:w="1417" w:type="dxa"/><w:tcBorders><w:top w:val="nil"/><w:left w:val="nil"/><w:bottom w:val="nil"/><w:right w:val="nil"/></w:tcBorders><w:shd w:val="clear" w:color="auto" w:fill="auto"/><w:noWrap/><w:vAlign w:val="bottom"/></w:tcPr><w:p wsp:rsidR="002E1286" wsp:rsidRPr="002E1286" wsp:rsidRDefault="002E1286" wsp:rsidP="002E1286"><w:pPr><w:rPr><w:rFonts w:ascii="Calibri" w:fareast="Times New Roman" w:h-ansi="Calibri"/><wx:font wx:val="Calibri"/><w:sz w:val="14"/><w:sz-cs w:val="24"/><w:lang w:val="EN-CA" w:fareast="EN-US"/></w:rPr></w:pPr><w:r wsp:rsidRPr="002E1286"><w:rPr><w:rFonts w:ascii="Calibri" w:fareast="Times New Roman" w:h-ansi="Calibri"/><wx:font wx:val="Calibri"/><w:sz w:val="14"/><w:sz-cs w:val="24"/><w:lang w:val="EN-CA" w:fareast="EN-US"/></w:rPr><w:t>*</w:t></w:r></w:p></w:tc></w:tr><w:tr wsp:rsidR="00372820" wsp:rsidRPr="00F5033D" wsp:rsidTr="00372820"><w:trPr><w:trHeight w:val="300"/></w:trPr><w:tc><w:tcPr><w:tcW w:w="1066" w:type="dxa"/><w:tcBorders><w:top w:val="nil"/><w:left w:val="nil"/><w:bottom w:val="nil"/><w:right w:val="nil"/></w:tcBorders><w:shd w:val="clear" w:color="auto" w:fill="auto"/><w:noWrap/><w:vAlign w:val="bottom"/></w:tcPr><w:p wsp:rsidR="002E1286" wsp:rsidRPr="002E1286" wsp:rsidRDefault="002E1286" wsp:rsidP="002E1286"><w:pPr><w:rPr><w:rFonts w:ascii="Calibri" w:fareast="Times New Roman" w:h-ansi="Calibri"/><wx:font wx:val="Calibri"/><w:b/><w:b-cs/><w:color w:val="000000"/><w:sz w:val="14"/><w:sz-cs w:val="24"/><w:lang w:val="EN-CA" w:fareast="EN-US"/></w:rPr></w:pPr><w:r wsp:rsidRPr="002E1286"><w:rPr><w:rFonts w:ascii="Calibri" w:fareast="Times New Roman" w:h-ansi="Calibri"/><wx:font wx:val="Calibri"/><w:b/><w:b-cs/><w:color w:val="000000"/><w:sz w:val="14"/><w:sz-cs w:val="24"/><w:lang w:val="EN-CA" w:fareast="EN-US"/></w:rPr><w:t>IL-6</w:t></w:r></w:p></w:tc><w:tc><w:tcPr><w:tcW w:w="934" w:type="dxa"/><w:tcBorders><w:top w:val="nil"/><w:left w:val="nil"/><w:bottom w:val="nil"/><w:right w:val="nil"/></w:tcBorders><w:shd w:val="clear" w:color="auto" w:fill="auto"/><w:noWrap/><w:vAlign w:val="bottom"/></w:tcPr><w:p wsp:rsidR="002E1286" wsp:rsidRPr="002E1286" wsp:rsidRDefault="002E1286" wsp:rsidP="002E1286"><w:pPr><w:jc w:val="right"/><w:rPr><w:rFonts w:ascii="Calibri" w:fareast="Times New Roman" w:h-ansi="Calibri"/><wx:font wx:val="Calibri"/><w:sz w:val="14"/><w:sz-cs w:val="24"/><w:lang w:val="EN-CA" w:fareast="EN-US"/></w:rPr></w:pPr><w:r wsp:rsidRPr="002E1286"><w:rPr><w:rFonts w:ascii="Calibri" w:fareast="Times New Roman" w:h-ansi="Calibri"/><wx:font wx:val="Calibri"/><w:sz w:val="14"/><w:sz-cs w:val="24"/><w:lang w:val="EN-CA" w:fareast="EN-US"/></w:rPr><w:t>0.1468</w:t></w:r></w:p></w:tc><w:tc><w:tcPr><w:tcW w:w="992" w:type="dxa"/><w:tcBorders><w:top w:val="nil"/><w:left w:val="nil"/><w:bottom w:val="nil"/><w:right w:val="nil"/></w:tcBorders><w:shd w:val="clear" w:color="auto" w:fill="auto"/><w:noWrap/><w:vAlign w:val="bottom"/></w:tcPr><w:p wsp:rsidR="002E1286" wsp:rsidRPr="002E1286" wsp:rsidRDefault="002E1286" wsp:rsidP="002E1286"><w:pPr><w:jc w:val="right"/><w:rPr><w:rFonts w:ascii="Calibri" w:fareast="Times New Roman" w:h-ansi="Calibri"/><wx:font wx:val="Calibri"/><w:sz w:val="14"/><w:sz-cs w:val="24"/><w:lang w:val="EN-CA" w:fareast="EN-US"/></w:rPr></w:pPr><w:r wsp:rsidRPr="002E1286"><w:rPr><w:rFonts w:ascii="Calibri" w:fareast="Times New Roman" w:h-ansi="Calibri"/><wx:font wx:val="Calibri"/><w:sz w:val="14"/><w:sz-cs w:val="24"/><w:lang w:val="EN-CA" w:fareast="EN-US"/></w:rPr><w:t>0.0263</w:t></w:r></w:p></w:tc><w:tc><w:tcPr><w:tcW w:w="1276" w:type="dxa"/><w:tcBorders><w:top w:val="nil"/><w:left w:val="nil"/><w:bottom w:val="nil"/><w:right w:val="nil"/></w:tcBorders><w:shd w:val="clear" w:color="auto" w:fill="auto"/><w:noWrap/><w:vAlign w:val="bottom"/></w:tcPr><w:p wsp:rsidR="002E1286" wsp:rsidRPr="002E1286" wsp:rsidRDefault="002E1286" wsp:rsidP="002E1286"><w:pPr><w:rPr><w:rFonts w:ascii="Calibri" w:fareast="Times New Roman" w:h-ansi="Calibri"/><wx:font wx:val="Calibri"/><w:sz w:val="14"/><w:sz-cs w:val="24"/><w:lang w:val="EN-CA" w:fareast="EN-US"/></w:rPr></w:pPr><w:r wsp:rsidRPr="002E1286"><w:rPr><w:rFonts w:ascii="Calibri" w:fareast="Times New Roman" w:h-ansi="Calibri"/><wx:font wx:val="Calibri"/><w:sz w:val="14"/><w:sz-cs w:val="24"/><w:lang w:val="EN-CA" w:fareast="EN-US"/></w:rPr><w:t>2.15 ± 0.52</w:t></w:r></w:p></w:tc><w:tc><w:tcPr><w:tcW w:w="993" w:type="dxa"/><w:tcBorders><w:top w:val="nil"/><w:left w:val="nil"/><w:bottom w:val="nil"/><w:right w:val="nil"/></w:tcBorders><w:shd w:val="clear" w:color="auto" w:fill="auto"/><w:noWrap/><w:vAlign w:val="bottom"/></w:tcPr><w:p wsp:rsidR="002E1286" wsp:rsidRPr="002E1286" wsp:rsidRDefault="002E1286" wsp:rsidP="002E1286"><w:pPr><w:rPr><w:rFonts w:ascii="Calibri" w:fareast="Times New Roman" w:h-ansi="Calibri"/><wx:font wx:val="Calibri"/><w:sz w:val="14"/><w:sz-cs w:val="24"/><w:lang w:val="EN-CA" w:fareast="EN-US"/></w:rPr></w:pPr><w:r wsp:rsidRPr="002E1286"><w:rPr><w:rFonts w:ascii="Calibri" w:fareast="Times New Roman" w:h-ansi="Calibri"/><wx:font wx:val="Calibri"/><w:sz w:val="14"/><w:sz-cs w:val="24"/><w:lang w:val="EN-CA" w:fareast="EN-US"/></w:rPr><w:t>1.51 ± 0.48</w:t></w:r></w:p></w:tc><w:tc><w:tcPr><w:tcW w:w="1133" w:type="dxa"/><w:tcBorders><w:top w:val="nil"/><w:left w:val="nil"/><w:bottom w:val="nil"/><w:right w:val="nil"/></w:tcBorders><w:shd w:val="clear" w:color="auto" w:fill="auto"/><w:noWrap/><w:vAlign w:val="bottom"/></w:tcPr><w:p wsp:rsidR="002E1286" wsp:rsidRPr="002E1286" wsp:rsidRDefault="002E1286" wsp:rsidP="002E1286"><w:pPr><w:rPr><w:rFonts w:ascii="Calibri" w:fareast="Times New Roman" w:h-ansi="Calibri"/><wx:font wx:val="Calibri"/><w:sz w:val="14"/><w:sz-cs w:val="24"/><w:lang w:val="EN-CA" w:fareast="EN-US"/></w:rPr></w:pPr><w:r wsp:rsidRPr="002E1286"><w:rPr><w:rFonts w:ascii="Calibri" w:fareast="Times New Roman" w:h-ansi="Calibri"/><wx:font wx:val="Calibri"/><w:sz w:val="14"/><w:sz-cs w:val="24"/><w:lang w:val="EN-CA" w:fareast="EN-US"/></w:rPr><w:t>1.33 ± 0.24</w:t></w:r></w:p></w:tc><w:tc><w:tcPr><w:tcW w:w="1134" w:type="dxa"/><w:tcBorders><w:top w:val="nil"/><w:left w:val="nil"/><w:bottom w:val="nil"/><w:right w:val="nil"/></w:tcBorders><w:shd w:val="clear" w:color="auto" w:fill="auto"/><w:noWrap/><w:vAlign w:val="bottom"/></w:tcPr><w:p wsp:rsidR="002E1286" wsp:rsidRPr="002E1286" wsp:rsidRDefault="002E1286" wsp:rsidP="002E1286"><w:pPr><w:rPr><w:rFonts w:ascii="Calibri" w:fareast="Times New Roman" w:h-ansi="Calibri"/><wx:font wx:val="Calibri"/><w:sz w:val="14"/><w:sz-cs w:val="24"/><w:lang w:val="EN-CA" w:fareast="EN-US"/></w:rPr></w:pPr><w:r wsp:rsidRPr="002E1286"><w:rPr><w:rFonts w:ascii="Calibri" w:fareast="Times New Roman" w:h-ansi="Calibri"/><wx:font wx:val="Calibri"/><w:sz w:val="14"/><w:sz-cs w:val="24"/><w:lang w:val="EN-CA" w:fareast="EN-US"/></w:rPr><w:t>0.86 ± 0.2228</w:t></w:r></w:p></w:tc><w:tc><w:tcPr><w:tcW w:w="1418" w:type="dxa"/><w:tcBorders><w:top w:val="nil"/><w:left w:val="nil"/><w:bottom w:val="nil"/><w:right w:val="nil"/></w:tcBorders><w:shd w:val="clear" w:color="auto" w:fill="auto"/><w:noWrap/><w:vAlign w:val="bottom"/></w:tcPr><w:p wsp:rsidR="002E1286" wsp:rsidRPr="002E1286" wsp:rsidRDefault="002E1286" wsp:rsidP="002E1286"><w:pPr><w:rPr><w:rFonts w:ascii="Calibri" w:fareast="Times New Roman" w:h-ansi="Calibri"/><wx:font wx:val="Calibri"/><w:sz w:val="14"/><w:sz-cs w:val="24"/><w:lang w:val="EN-CA" w:fareast="EN-US"/></w:rPr></w:pPr><w:r wsp:rsidRPr="002E1286"><w:rPr><w:rFonts w:ascii="Calibri" w:fareast="Times New Roman" w:h-ansi="Calibri"/><wx:font wx:val="Calibri"/><w:sz w:val="14"/><w:sz-cs w:val="24"/><w:lang w:val="EN-CA" w:fareast="EN-US"/></w:rPr><w:t>ns</w:t></w:r></w:p></w:tc><w:tc><w:tcPr><w:tcW w:w="1275" w:type="dxa"/><w:tcBorders><w:top w:val="nil"/><w:left w:val="nil"/><w:bottom w:val="nil"/><w:right w:val="nil"/></w:tcBorders><w:shd w:val="clear" w:color="auto" w:fill="auto"/><w:noWrap/><w:vAlign w:val="bottom"/></w:tcPr><w:p wsp:rsidR="002E1286" wsp:rsidRPr="002E1286" wsp:rsidRDefault="002E1286" wsp:rsidP="002E1286"><w:pPr><w:rPr><w:rFonts w:ascii="Calibri" w:fareast="Times New Roman" w:h-ansi="Calibri"/><wx:font wx:val="Calibri"/><w:sz w:val="14"/><w:sz-cs w:val="24"/><w:lang w:val="EN-CA" w:fareast="EN-US"/></w:rPr></w:pPr><w:r wsp:rsidRPr="002E1286"><w:rPr><w:rFonts w:ascii="Calibri" w:fareast="Times New Roman" w:h-ansi="Calibri"/><wx:font wx:val="Calibri"/><w:sz w:val="14"/><w:sz-cs w:val="24"/><w:lang w:val="EN-CA" w:fareast="EN-US"/></w:rPr><w:t>ns</w:t></w:r></w:p></w:tc><w:tc><w:tcPr><w:tcW w:w="993" w:type="dxa"/><w:tcBorders><w:top w:val="nil"/><w:left w:val="nil"/><w:bottom w:val="nil"/><w:right w:val="nil"/></w:tcBorders><w:shd w:val="clear" w:color="auto" w:fill="auto"/><w:noWrap/><w:vAlign w:val="bottom"/></w:tcPr><w:p wsp:rsidR="002E1286" wsp:rsidRPr="002E1286" wsp:rsidRDefault="002E1286" wsp:rsidP="002E1286"><w:pPr><w:rPr><w:rFonts w:ascii="Calibri" w:fareast="Times New Roman" w:h-ansi="Calibri"/><wx:font wx:val="Calibri"/><w:sz w:val="14"/><w:sz-cs w:val="24"/><w:lang w:val="EN-CA" w:fareast="EN-US"/></w:rPr></w:pPr><w:r wsp:rsidRPr="002E1286"><w:rPr><w:rFonts w:ascii="Calibri" w:fareast="Times New Roman" w:h-ansi="Calibri"/><wx:font wx:val="Calibri"/><w:sz w:val="14"/><w:sz-cs w:val="24"/><w:lang w:val="EN-CA" w:fareast="EN-US"/></w:rPr><w:t>ns</w:t></w:r></w:p></w:tc><w:tc><w:tcPr><w:tcW w:w="1417" w:type="dxa"/><w:tcBorders><w:top w:val="nil"/><w:left w:val="nil"/><w:bottom w:val="nil"/><w:right w:val="nil"/></w:tcBorders><w:shd w:val="clear" w:color="auto" w:fill="auto"/><w:noWrap/><w:vAlign w:val="bottom"/></w:tcPr><w:p wsp:rsidR="002E1286" wsp:rsidRPr="002E1286" wsp:rsidRDefault="002E1286" wsp:rsidP="002E1286"><w:pPr><w:rPr><w:rFonts w:ascii="Calibri" w:fareast="Times New Roman" w:h-ansi="Calibri"/><wx:font wx:val="Calibri"/><w:sz w:val="14"/><w:sz-cs w:val="24"/><w:lang w:val="EN-CA" w:fareast="EN-US"/></w:rPr></w:pPr><w:r wsp:rsidRPr="002E1286"><w:rPr><w:rFonts w:ascii="Calibri" w:fareast="Times New Roman" w:h-ansi="Calibri"/><wx:font wx:val="Calibri"/><w:sz w:val="14"/><w:sz-cs w:val="24"/><w:lang w:val="EN-CA" w:fareast="EN-US"/></w:rPr><w:t>ns</w:t></w:r></w:p></w:tc></w:tr><w:tr wsp:rsidR="00372820" wsp:rsidRPr="00F5033D" wsp:rsidTr="00372820"><w:trPr><w:trHeight w:val="300"/></w:trPr><w:tc><w:tcPr><w:tcW w:w="1066" w:type="dxa"/><w:tcBorders><w:top w:val="nil"/><w:left w:val="nil"/><w:bottom w:val="nil"/><w:right w:val="nil"/></w:tcBorders><w:shd w:val="clear" w:color="auto" w:fill="auto"/><w:noWrap/><w:vAlign w:val="bottom"/></w:tcPr><w:p wsp:rsidR="002E1286" wsp:rsidRPr="002E1286" wsp:rsidRDefault="002E1286" wsp:rsidP="002E1286"><w:pPr><w:rPr><w:rFonts w:ascii="Calibri" w:fareast="Times New Roman" w:h-ansi="Calibri"/><wx:font wx:val="Calibri"/><w:b/><w:b-cs/><w:color w:val="000000"/><w:sz w:val="14"/><w:sz-cs w:val="24"/><w:lang w:val="EN-CA" w:fareast="EN-US"/></w:rPr></w:pPr><w:r wsp:rsidRPr="002E1286"><w:rPr><w:rFonts w:ascii="Calibri" w:fareast="Times New Roman" w:h-ansi="Calibri"/><wx:font wx:val="Calibri"/><w:b/><w:b-cs/><w:color w:val="000000"/><w:sz w:val="14"/><w:sz-cs w:val="24"/><w:lang w:val="EN-CA" w:fareast="EN-US"/></w:rPr><w:t>IL-7</w:t></w:r></w:p></w:tc><w:tc><w:tcPr><w:tcW w:w="934" w:type="dxa"/><w:tcBorders><w:top w:val="nil"/><w:left w:val="nil"/><w:bottom w:val="nil"/><w:right w:val="nil"/></w:tcBorders><w:shd w:val="clear" w:color="auto" w:fill="auto"/><w:noWrap/><w:vAlign w:val="bottom"/></w:tcPr><w:p wsp:rsidR="002E1286" wsp:rsidRPr="002E1286" wsp:rsidRDefault="002E1286" wsp:rsidP="002E1286"><w:pPr><w:jc w:val="right"/><w:rPr><w:rFonts w:ascii="Calibri" w:fareast="Times New Roman" w:h-ansi="Calibri"/><wx:font wx:val="Calibri"/><w:sz w:val="14"/><w:sz-cs w:val="24"/><w:lang w:val="EN-CA" w:fareast="EN-US"/></w:rPr></w:pPr><w:r wsp:rsidRPr="002E1286"><w:rPr><w:rFonts w:ascii="Calibri" w:fareast="Times New Roman" w:h-ansi="Calibri"/><wx:font wx:val="Calibri"/><w:sz w:val="14"/><w:sz-cs w:val="24"/><w:lang w:val="EN-CA" w:fareast="EN-US"/></w:rPr><w:t>0.3077</w:t></w:r></w:p></w:tc><w:tc><w:tcPr><w:tcW w:w="992" w:type="dxa"/><w:tcBorders><w:top w:val="nil"/><w:left w:val="nil"/><w:bottom w:val="nil"/><w:right w:val="nil"/></w:tcBorders><w:shd w:val="clear" w:color="auto" w:fill="auto"/><w:noWrap/><w:vAlign w:val="bottom"/></w:tcPr><w:p wsp:rsidR="002E1286" wsp:rsidRPr="002E1286" wsp:rsidRDefault="002E1286" wsp:rsidP="002E1286"><w:pPr><w:jc w:val="right"/><w:rPr><w:rFonts w:ascii="Calibri" w:fareast="Times New Roman" w:h-ansi="Calibri"/><wx:font wx:val="Calibri"/><w:sz w:val="14"/><w:sz-cs w:val="24"/><w:lang w:val="EN-CA" w:fareast="EN-US"/></w:rPr></w:pPr><w:r wsp:rsidRPr="002E1286"><w:rPr><w:rFonts w:ascii="Calibri" w:fareast="Times New Roman" w:h-ansi="Calibri"/><wx:font wx:val="Calibri"/><w:sz w:val="14"/><w:sz-cs w:val="24"/><w:lang w:val="EN-CA" w:fareast="EN-US"/></w:rPr><w:t>0.7952</w:t></w:r></w:p></w:tc><w:tc><w:tcPr><w:tcW w:w="1276" w:type="dxa"/><w:tcBorders><w:top w:val="nil"/><w:left w:val="nil"/><w:bottom w:val="nil"/><w:right w:val="nil"/></w:tcBorders><w:shd w:val="clear" w:color="auto" w:fill="auto"/><w:noWrap/><w:vAlign w:val="bottom"/></w:tcPr><w:p wsp:rsidR="002E1286" wsp:rsidRPr="002E1286" wsp:rsidRDefault="002E1286" wsp:rsidP="002E1286"><w:pPr><w:rPr><w:rFonts w:ascii="Calibri" w:fareast="Times New Roman" w:h-ansi="Calibri"/><wx:font wx:val="Calibri"/><w:sz w:val="14"/><w:sz-cs w:val="24"/><w:lang w:val="EN-CA" w:fareast="EN-US"/></w:rPr></w:pPr><w:r wsp:rsidRPr="002E1286"><w:rPr><w:rFonts w:ascii="Calibri" w:fareast="Times New Roman" w:h-ansi="Calibri"/><wx:font wx:val="Calibri"/><w:sz w:val="14"/><w:sz-cs w:val="24"/><w:lang w:val="EN-CA" w:fareast="EN-US"/></w:rPr><w:t>1.48 ± 0.25</w:t></w:r></w:p></w:tc><w:tc><w:tcPr><w:tcW w:w="993" w:type="dxa"/><w:tcBorders><w:top w:val="nil"/><w:left w:val="nil"/><w:bottom w:val="nil"/><w:right w:val="nil"/></w:tcBorders><w:shd w:val="clear" w:color="auto" w:fill="auto"/><w:noWrap/><w:vAlign w:val="bottom"/></w:tcPr><w:p wsp:rsidR="002E1286" wsp:rsidRPr="002E1286" wsp:rsidRDefault="002E1286" wsp:rsidP="002E1286"><w:pPr><w:rPr><w:rFonts w:ascii="Calibri" w:fareast="Times New Roman" w:h-ansi="Calibri"/><wx:font wx:val="Calibri"/><w:sz w:val="14"/><w:sz-cs w:val="24"/><w:lang w:val="EN-CA" w:fareast="EN-US"/></w:rPr></w:pPr><w:r wsp:rsidRPr="002E1286"><w:rPr><w:rFonts w:ascii="Calibri" w:fareast="Times New Roman" w:h-ansi="Calibri"/><wx:font wx:val="Calibri"/><w:sz w:val="14"/><w:sz-cs w:val="24"/><w:lang w:val="EN-CA" w:fareast="EN-US"/></w:rPr><w:t>1.31 ± 0.19</w:t></w:r></w:p></w:tc><w:tc><w:tcPr><w:tcW w:w="1133" w:type="dxa"/><w:tcBorders><w:top w:val="nil"/><w:left w:val="nil"/><w:bottom w:val="nil"/><w:right w:val="nil"/></w:tcBorders><w:shd w:val="clear" w:color="auto" w:fill="auto"/><w:noWrap/><w:vAlign w:val="bottom"/></w:tcPr><w:p wsp:rsidR="002E1286" wsp:rsidRPr="002E1286" wsp:rsidRDefault="002E1286" wsp:rsidP="002E1286"><w:pPr><w:rPr><w:rFonts w:ascii="Calibri" w:fareast="Times New Roman" w:h-ansi="Calibri"/><wx:font wx:val="Calibri"/><w:sz w:val="14"/><w:sz-cs w:val="24"/><w:lang w:val="EN-CA" w:fareast="EN-US"/></w:rPr></w:pPr><w:r wsp:rsidRPr="002E1286"><w:rPr><w:rFonts w:ascii="Calibri" w:fareast="Times New Roman" w:h-ansi="Calibri"/><wx:font wx:val="Calibri"/><w:sz w:val="14"/><w:sz-cs w:val="24"/><w:lang w:val="EN-CA" w:fareast="EN-US"/></w:rPr><w:t>1.35 ± 0.25</w:t></w:r></w:p></w:tc><w:tc><w:tcPr><w:tcW w:w="1134" w:type="dxa"/><w:tcBorders><w:top w:val="nil"/><w:left w:val="nil"/><w:bottom w:val="nil"/><w:right w:val="nil"/></w:tcBorders><w:shd w:val="clear" w:color="auto" w:fill="auto"/><w:noWrap/><w:vAlign w:val="bottom"/></w:tcPr><w:p wsp:rsidR="002E1286" wsp:rsidRPr="002E1286" wsp:rsidRDefault="002E1286" wsp:rsidP="002E1286"><w:pPr><w:rPr><w:rFonts w:ascii="Calibri" w:fareast="Times New Roman" w:h-ansi="Calibri"/><wx:font wx:val="Calibri"/><w:sz w:val="14"/><w:sz-cs w:val="24"/><w:lang w:val="EN-CA" w:fareast="EN-US"/></w:rPr></w:pPr><w:r wsp:rsidRPr="002E1286"><w:rPr><w:rFonts w:ascii="Calibri" w:fareast="Times New Roman" w:h-ansi="Calibri"/><wx:font wx:val="Calibri"/><w:sz w:val="14"/><w:sz-cs w:val="24"/><w:lang w:val="EN-CA" w:fareast="EN-US"/></w:rPr><w:t>0.893 ± 0.2126</w:t></w:r></w:p></w:tc><w:tc><w:tcPr><w:tcW w:w="1418" w:type="dxa"/><w:tcBorders><w:top w:val="nil"/><w:left w:val="nil"/><w:bottom w:val="nil"/><w:right w:val="nil"/></w:tcBorders><w:shd w:val="clear" w:color="auto" w:fill="auto"/><w:noWrap/><w:vAlign w:val="bottom"/></w:tcPr><w:p wsp:rsidR="002E1286" wsp:rsidRPr="002E1286" wsp:rsidRDefault="002E1286" wsp:rsidP="002E1286"><w:pPr><w:rPr><w:rFonts w:ascii="Calibri" w:fareast="Times New Roman" w:h-ansi="Calibri"/><wx:font wx:val="Calibri"/><w:sz w:val="14"/><w:sz-cs w:val="24"/><w:lang w:val="EN-CA" w:fareast="EN-US"/></w:rPr></w:pPr><w:r wsp:rsidRPr="002E1286"><w:rPr><w:rFonts w:ascii="Calibri" w:fareast="Times New Roman" w:h-ansi="Calibri"/><wx:font wx:val="Calibri"/><w:sz w:val="14"/><w:sz-cs w:val="24"/><w:lang w:val="EN-CA" w:fareast="EN-US"/></w:rPr><w:t>ns</w:t></w:r></w:p></w:tc><w:tc><w:tcPr><w:tcW w:w="1275" w:type="dxa"/><w:tcBorders><w:top w:val="nil"/><w:left w:val="nil"/><w:bottom w:val="nil"/><w:right w:val="nil"/></w:tcBorders><w:shd w:val="clear" w:color="auto" w:fill="auto"/><w:noWrap/><w:vAlign w:val="bottom"/></w:tcPr><w:p wsp:rsidR="002E1286" wsp:rsidRPr="002E1286" wsp:rsidRDefault="002E1286" wsp:rsidP="002E1286"><w:pPr><w:rPr><w:rFonts w:ascii="Calibri" w:fareast="Times New Roman" w:h-ansi="Calibri"/><wx:font wx:val="Calibri"/><w:sz w:val="14"/><w:sz-cs w:val="24"/><w:lang w:val="EN-CA" w:fareast="EN-US"/></w:rPr></w:pPr><w:r wsp:rsidRPr="002E1286"><w:rPr><w:rFonts w:ascii="Calibri" w:fareast="Times New Roman" w:h-ansi="Calibri"/><wx:font wx:val="Calibri"/><w:sz w:val="14"/><w:sz-cs w:val="24"/><w:lang w:val="EN-CA" w:fareast="EN-US"/></w:rPr><w:t>ns</w:t></w:r></w:p></w:tc><w:tc><w:tcPr><w:tcW w:w="993" w:type="dxa"/><w:tcBorders><w:top w:val="nil"/><w:left w:val="nil"/><w:bottom w:val="nil"/><w:right w:val="nil"/></w:tcBorders><w:shd w:val="clear" w:color="auto" w:fill="auto"/><w:noWrap/><w:vAlign w:val="bottom"/></w:tcPr><w:p wsp:rsidR="002E1286" wsp:rsidRPr="002E1286" wsp:rsidRDefault="002E1286" wsp:rsidP="002E1286"><w:pPr><w:rPr><w:rFonts w:ascii="Calibri" w:fareast="Times New Roman" w:h-ansi="Calibri"/><wx:font wx:val="Calibri"/><w:sz w:val="14"/><w:sz-cs w:val="24"/><w:lang w:val="EN-CA" w:fareast="EN-US"/></w:rPr></w:pPr><w:r wsp:rsidRPr="002E1286"><w:rPr><w:rFonts w:ascii="Calibri" w:fareast="Times New Roman" w:h-ansi="Calibri"/><wx:font wx:val="Calibri"/><w:sz w:val="14"/><w:sz-cs w:val="24"/><w:lang w:val="EN-CA" w:fareast="EN-US"/></w:rPr><w:t>ns</w:t></w:r></w:p></w:tc><w:tc><w:tcPr><w:tcW w:w="1417" w:type="dxa"/><w:tcBorders><w:top w:val="nil"/><w:left w:val="nil"/><w:bottom w:val="nil"/><w:right w:val="nil"/></w:tcBorders><w:shd w:val="clear" w:color="auto" w:fill="auto"/><w:noWrap/><w:vAlign w:val="bottom"/></w:tcPr><w:p wsp:rsidR="002E1286" wsp:rsidRPr="002E1286" wsp:rsidRDefault="002E1286" wsp:rsidP="002E1286"><w:pPr><w:rPr><w:rFonts w:ascii="Calibri" w:fareast="Times New Roman" w:h-ansi="Calibri"/><wx:font wx:val="Calibri"/><w:sz w:val="14"/><w:sz-cs w:val="24"/><w:lang w:val="EN-CA" w:fareast="EN-US"/></w:rPr></w:pPr><w:r wsp:rsidRPr="002E1286"><w:rPr><w:rFonts w:ascii="Calibri" w:fareast="Times New Roman" w:h-ansi="Calibri"/><wx:font wx:val="Calibri"/><w:sz w:val="14"/><w:sz-cs w:val="24"/><w:lang w:val="EN-CA" w:fareast="EN-US"/></w:rPr><w:t>ns</w:t></w:r></w:p></w:tc></w:tr><w:tr wsp:rsidR="00372820" wsp:rsidRPr="00F5033D" wsp:rsidTr="00372820"><w:trPr><w:trHeight w:val="300"/></w:trPr><w:tc><w:tcPr><w:tcW w:w="1066" w:type="dxa"/><w:tcBorders><w:top w:val="nil"/><w:left w:val="nil"/><w:bottom w:val="nil"/><w:right w:val="nil"/></w:tcBorders><w:shd w:val="clear" w:color="auto" w:fill="auto"/><w:noWrap/><w:vAlign w:val="bottom"/></w:tcPr><w:p wsp:rsidR="002E1286" wsp:rsidRPr="002E1286" wsp:rsidRDefault="002E1286" wsp:rsidP="002E1286"><w:pPr><w:rPr><w:rFonts w:ascii="Calibri" w:fareast="Times New Roman" w:h-ansi="Calibri"/><wx:font wx:val="Calibri"/><w:b/><w:b-cs/><w:color w:val="000000"/><w:sz w:val="14"/><w:sz-cs w:val="24"/><w:lang w:val="EN-CA" w:fareast="EN-US"/></w:rPr></w:pPr><w:r wsp:rsidRPr="002E1286"><w:rPr><w:rFonts w:ascii="Calibri" w:fareast="Times New Roman" w:h-ansi="Calibri"/><wx:font wx:val="Calibri"/><w:b/><w:b-cs/><w:color w:val="000000"/><w:sz w:val="14"/><w:sz-cs w:val="24"/><w:lang w:val="EN-CA" w:fareast="EN-US"/></w:rPr><w:t>IL-9</w:t></w:r></w:p></w:tc><w:tc><w:tcPr><w:tcW w:w="934" w:type="dxa"/><w:tcBorders><w:top w:val="nil"/><w:left w:val="nil"/><w:bottom w:val="nil"/><w:right w:val="nil"/></w:tcBorders><w:shd w:val="clear" w:color="auto" w:fill="auto"/><w:noWrap/><w:vAlign w:val="bottom"/></w:tcPr><w:p wsp:rsidR="002E1286" wsp:rsidRPr="002E1286" wsp:rsidRDefault="002E1286" wsp:rsidP="002E1286"><w:pPr><w:jc w:val="right"/><w:rPr><w:rFonts w:ascii="Calibri" w:fareast="Times New Roman" w:h-ansi="Calibri"/><wx:font wx:val="Calibri"/><w:sz w:val="14"/><w:sz-cs w:val="24"/><w:lang w:val="EN-CA" w:fareast="EN-US"/></w:rPr></w:pPr><w:r wsp:rsidRPr="002E1286"><w:rPr><w:rFonts w:ascii="Calibri" w:fareast="Times New Roman" w:h-ansi="Calibri"/><wx:font wx:val="Calibri"/><w:sz w:val="14"/><w:sz-cs w:val="24"/><w:lang w:val="EN-CA" w:fareast="EN-US"/></w:rPr><w:t>0.0154</w:t></w:r></w:p></w:tc><w:tc><w:tcPr><w:tcW w:w="992" w:type="dxa"/><w:tcBorders><w:top w:val="nil"/><w:left w:val="nil"/><w:bottom w:val="nil"/><w:right w:val="nil"/></w:tcBorders><w:shd w:val="clear" w:color="auto" w:fill="auto"/><w:noWrap/><w:vAlign w:val="bottom"/></w:tcPr><w:p wsp:rsidR="002E1286" wsp:rsidRPr="002E1286" wsp:rsidRDefault="002E1286" wsp:rsidP="002E1286"><w:pPr><w:jc w:val="right"/><w:rPr><w:rFonts w:ascii="Calibri" w:fareast="Times New Roman" w:h-ansi="Calibri"/><wx:font wx:val="Calibri"/><w:sz w:val="14"/><w:sz-cs w:val="24"/><w:lang w:val="EN-CA" w:fareast="EN-US"/></w:rPr></w:pPr><w:r wsp:rsidRPr="002E1286"><w:rPr><w:rFonts w:ascii="Calibri" w:fareast="Times New Roman" w:h-ansi="Calibri"/><wx:font wx:val="Calibri"/><w:sz w:val="14"/><w:sz-cs w:val="24"/><w:lang w:val="EN-CA" w:fareast="EN-US"/></w:rPr><w:t>0.1784</w:t></w:r></w:p></w:tc><w:tc><w:tcPr><w:tcW w:w="1276" w:type="dxa"/><w:tcBorders><w:top w:val="nil"/><w:left w:val="nil"/><w:bottom w:val="nil"/><w:right w:val="nil"/></w:tcBorders><w:shd w:val="clear" w:color="auto" w:fill="auto"/><w:noWrap/><w:vAlign w:val="bottom"/></w:tcPr><w:p wsp:rsidR="002E1286" wsp:rsidRPr="002E1286" wsp:rsidRDefault="002E1286" wsp:rsidP="002E1286"><w:pPr><w:rPr><w:rFonts w:ascii="Calibri" w:fareast="Times New Roman" w:h-ansi="Calibri"/><wx:font wx:val="Calibri"/><w:sz w:val="14"/><w:sz-cs w:val="24"/><w:lang w:val="EN-CA" w:fareast="EN-US"/></w:rPr></w:pPr><w:r wsp:rsidRPr="002E1286"><w:rPr><w:rFonts w:ascii="Calibri" w:fareast="Times New Roman" w:h-ansi="Calibri"/><wx:font wx:val="Calibri"/><w:sz w:val="14"/><w:sz-cs w:val="24"/><w:lang w:val="EN-CA" w:fareast="EN-US"/></w:rPr><w:t>20.6 ± 3.18</w:t></w:r></w:p></w:tc><w:tc><w:tcPr><w:tcW w:w="993" w:type="dxa"/><w:tcBorders><w:top w:val="nil"/><w:left w:val="nil"/><w:bottom w:val="nil"/><w:right w:val="nil"/></w:tcBorders><w:shd w:val="clear" w:color="auto" w:fill="auto"/><w:noWrap/><w:vAlign w:val="bottom"/></w:tcPr><w:p wsp:rsidR="002E1286" wsp:rsidRPr="002E1286" wsp:rsidRDefault="002E1286" wsp:rsidP="002E1286"><w:pPr><w:rPr><w:rFonts w:ascii="Calibri" w:fareast="Times New Roman" w:h-ansi="Calibri"/><wx:font wx:val="Calibri"/><w:sz w:val="14"/><w:sz-cs w:val="24"/><w:lang w:val="EN-CA" w:fareast="EN-US"/></w:rPr></w:pPr><w:r wsp:rsidRPr="002E1286"><w:rPr><w:rFonts w:ascii="Calibri" w:fareast="Times New Roman" w:h-ansi="Calibri"/><wx:font wx:val="Calibri"/><w:sz w:val="14"/><w:sz-cs w:val="24"/><w:lang w:val="EN-CA" w:fareast="EN-US"/></w:rPr><w:t>12.67 ± 1.82</w:t></w:r></w:p></w:tc><w:tc><w:tcPr><w:tcW w:w="1133" w:type="dxa"/><w:tcBorders><w:top w:val="nil"/><w:left w:val="nil"/><w:bottom w:val="nil"/><w:right w:val="nil"/></w:tcBorders><w:shd w:val="clear" w:color="auto" w:fill="auto"/><w:noWrap/><w:vAlign w:val="bottom"/></w:tcPr><w:p wsp:rsidR="002E1286" wsp:rsidRPr="002E1286" wsp:rsidRDefault="002E1286" wsp:rsidP="002E1286"><w:pPr><w:rPr><w:rFonts w:ascii="Calibri" w:fareast="Times New Roman" w:h-ansi="Calibri"/><wx:font wx:val="Calibri"/><w:sz w:val="14"/><w:sz-cs w:val="24"/><w:lang w:val="EN-CA" w:fareast="EN-US"/></w:rPr></w:pPr><w:r wsp:rsidRPr="002E1286"><w:rPr><w:rFonts w:ascii="Calibri" w:fareast="Times New Roman" w:h-ansi="Calibri"/><wx:font wx:val="Calibri"/><w:sz w:val="14"/><w:sz-cs w:val="24"/><w:lang w:val="EN-CA" w:fareast="EN-US"/></w:rPr><w:t>10.45 ± 2.07</w:t></w:r></w:p></w:tc><w:tc><w:tcPr><w:tcW w:w="1134" w:type="dxa"/><w:tcBorders><w:top w:val="nil"/><w:left w:val="nil"/><w:bottom w:val="nil"/><w:right w:val="nil"/></w:tcBorders><w:shd w:val="clear" w:color="auto" w:fill="auto"/><w:noWrap/><w:vAlign w:val="bottom"/></w:tcPr><w:p wsp:rsidR="002E1286" wsp:rsidRPr="002E1286" wsp:rsidRDefault="002E1286" wsp:rsidP="002E1286"><w:pPr><w:rPr><w:rFonts w:ascii="Calibri" w:fareast="Times New Roman" w:h-ansi="Calibri"/><wx:font wx:val="Calibri"/><w:sz w:val="14"/><w:sz-cs w:val="24"/><w:lang w:val="EN-CA" w:fareast="EN-US"/></w:rPr></w:pPr><w:r wsp:rsidRPr="002E1286"><w:rPr><w:rFonts w:ascii="Calibri" w:fareast="Times New Roman" w:h-ansi="Calibri"/><wx:font wx:val="Calibri"/><w:sz w:val="14"/><w:sz-cs w:val="24"/><w:lang w:val="EN-CA" w:fareast="EN-US"/></w:rPr><w:t>12.41 ± 1.62</w:t></w:r></w:p></w:tc><w:tc><w:tcPr><w:tcW w:w="1418" w:type="dxa"/><w:tcBorders><w:top w:val="nil"/><w:left w:val="nil"/><w:bottom w:val="nil"/><w:right w:val="nil"/></w:tcBorders><w:shd w:val="clear" w:color="auto" w:fill="auto"/><w:noWrap/><w:vAlign w:val="bottom"/></w:tcPr><w:p wsp:rsidR="002E1286" wsp:rsidRPr="002E1286" wsp:rsidRDefault="002E1286" wsp:rsidP="002E1286"><w:pPr><w:rPr><w:rFonts w:ascii="Calibri" w:fareast="Times New Roman" w:h-ansi="Calibri"/><wx:font wx:val="Calibri"/><w:sz w:val="14"/><w:sz-cs w:val="24"/><w:lang w:val="EN-CA" w:fareast="EN-US"/></w:rPr></w:pPr><w:r wsp:rsidRPr="002E1286"><w:rPr><w:rFonts w:ascii="Calibri" w:fareast="Times New Roman" w:h-ansi="Calibri"/><wx:font wx:val="Calibri"/><w:sz w:val="14"/><w:sz-cs w:val="24"/><w:lang w:val="EN-CA" w:fareast="EN-US"/></w:rPr><w:t>ns</w:t></w:r></w:p></w:tc><w:tc><w:tcPr><w:tcW w:w="1275" w:type="dxa"/><w:tcBorders><w:top w:val="nil"/><w:left w:val="nil"/><w:bottom w:val="nil"/><w:right w:val="nil"/></w:tcBorders><w:shd w:val="clear" w:color="auto" w:fill="auto"/><w:noWrap/><w:vAlign w:val="bottom"/></w:tcPr><w:p wsp:rsidR="002E1286" wsp:rsidRPr="002E1286" wsp:rsidRDefault="002E1286" wsp:rsidP="002E1286"><w:pPr><w:rPr><w:rFonts w:ascii="Calibri" w:fareast="Times New Roman" w:h-ansi="Calibri"/><wx:font wx:val="Calibri"/><w:sz w:val="14"/><w:sz-cs w:val="24"/><w:lang w:val="EN-CA" w:fareast="EN-US"/></w:rPr></w:pPr><w:r wsp:rsidRPr="002E1286"><w:rPr><w:rFonts w:ascii="Calibri" w:fareast="Times New Roman" w:h-ansi="Calibri"/><wx:font wx:val="Calibri"/><w:sz w:val="14"/><w:sz-cs w:val="24"/><w:lang w:val="EN-CA" w:fareast="EN-US"/></w:rPr><w:t>*</w:t></w:r></w:p></w:tc><w:tc><w:tcPr><w:tcW w:w="993" w:type="dxa"/><w:tcBorders><w:top w:val="nil"/><w:left w:val="nil"/><w:bottom w:val="nil"/><w:right w:val="nil"/></w:tcBorders><w:shd w:val="clear" w:color="auto" w:fill="auto"/><w:noWrap/><w:vAlign w:val="bottom"/></w:tcPr><w:p wsp:rsidR="002E1286" wsp:rsidRPr="002E1286" wsp:rsidRDefault="002E1286" wsp:rsidP="002E1286"><w:pPr><w:rPr><w:rFonts w:ascii="Calibri" w:fareast="Times New Roman" w:h-ansi="Calibri"/><wx:font wx:val="Calibri"/><w:sz w:val="14"/><w:sz-cs w:val="24"/><w:lang w:val="EN-CA" w:fareast="EN-US"/></w:rPr></w:pPr><w:r wsp:rsidRPr="002E1286"><w:rPr><w:rFonts w:ascii="Calibri" w:fareast="Times New Roman" w:h-ansi="Calibri"/><wx:font wx:val="Calibri"/><w:sz w:val="14"/><w:sz-cs w:val="24"/><w:lang w:val="EN-CA" w:fareast="EN-US"/></w:rPr><w:t>ns</w:t></w:r></w:p></w:tc><w:tc><w:tcPr><w:tcW w:w="1417" w:type="dxa"/><w:tcBorders><w:top w:val="nil"/><w:left w:val="nil"/><w:bottom w:val="nil"/><w:right w:val="nil"/></w:tcBorders><w:shd w:val="clear" w:color="auto" w:fill="auto"/><w:noWrap/><w:vAlign w:val="bottom"/></w:tcPr><w:p wsp:rsidR="002E1286" wsp:rsidRPr="002E1286" wsp:rsidRDefault="002E1286" wsp:rsidP="002E1286"><w:pPr><w:rPr><w:rFonts w:ascii="Calibri" w:fareast="Times New Roman" w:h-ansi="Calibri"/><wx:font wx:val="Calibri"/><w:sz w:val="14"/><w:sz-cs w:val="24"/><w:lang w:val="EN-CA" w:fareast="EN-US"/></w:rPr></w:pPr><w:r wsp:rsidRPr="002E1286"><w:rPr><w:rFonts w:ascii="Calibri" w:fareast="Times New Roman" w:h-ansi="Calibri"/><wx:font wx:val="Calibri"/><w:sz w:val="14"/><w:sz-cs w:val="24"/><w:lang w:val="EN-CA" w:fareast="EN-US"/></w:rPr><w:t>ns</w:t></w:r></w:p></w:tc></w:tr><w:tr wsp:rsidR="00372820" wsp:rsidRPr="00F5033D" wsp:rsidTr="00372820"><w:trPr><w:trHeight w:val="300"/></w:trPr><w:tc><w:tcPr><w:tcW w:w="1066" w:type="dxa"/><w:tcBorders><w:top w:val="nil"/><w:left w:val="nil"/><w:bottom w:val="nil"/><w:right w:val="nil"/></w:tcBorders><w:shd w:val="clear" w:color="auto" w:fill="auto"/><w:noWrap/><w:vAlign w:val="bottom"/></w:tcPr><w:p wsp:rsidR="002E1286" wsp:rsidRPr="002E1286" wsp:rsidRDefault="002E1286" wsp:rsidP="002E1286"><w:pPr><w:rPr><w:rFonts w:ascii="Calibri" w:fareast="Times New Roman" w:h-ansi="Calibri"/><wx:font wx:val="Calibri"/><w:b/><w:b-cs/><w:color w:val="000000"/><w:sz w:val="14"/><w:sz-cs w:val="24"/><w:lang w:val="EN-CA" w:fareast="EN-US"/></w:rPr></w:pPr><w:r wsp:rsidRPr="002E1286"><w:rPr><w:rFonts w:ascii="Calibri" w:fareast="Times New Roman" w:h-ansi="Calibri"/><wx:font wx:val="Calibri"/><w:b/><w:b-cs/><w:color w:val="000000"/><w:sz w:val="14"/><w:sz-cs w:val="24"/><w:lang w:val="EN-CA" w:fareast="EN-US"/></w:rPr><w:t>IL-10</w:t></w:r></w:p></w:tc><w:tc><w:tcPr><w:tcW w:w="934" w:type="dxa"/><w:tcBorders><w:top w:val="nil"/><w:left w:val="nil"/><w:bottom w:val="nil"/><w:right w:val="nil"/></w:tcBorders><w:shd w:val="clear" w:color="auto" w:fill="auto"/><w:noWrap/><w:vAlign w:val="bottom"/></w:tcPr><w:p wsp:rsidR="002E1286" wsp:rsidRPr="002E1286" wsp:rsidRDefault="002E1286" wsp:rsidP="002E1286"><w:pPr><w:jc w:val="right"/><w:rPr><w:rFonts w:ascii="Calibri" w:fareast="Times New Roman" w:h-ansi="Calibri"/><wx:font wx:val="Calibri"/><w:sz w:val="14"/><w:sz-cs w:val="24"/><w:lang w:val="EN-CA" w:fareast="EN-US"/></w:rPr></w:pPr><w:r wsp:rsidRPr="002E1286"><w:rPr><w:rFonts w:ascii="Calibri" w:fareast="Times New Roman" w:h-ansi="Calibri"/><wx:font wx:val="Calibri"/><w:sz w:val="14"/><w:sz-cs w:val="24"/><w:lang w:val="EN-CA" w:fareast="EN-US"/></w:rPr><w:t>0.0018</w:t></w:r></w:p></w:tc><w:tc><w:tcPr><w:tcW w:w="992" w:type="dxa"/><w:tcBorders><w:top w:val="nil"/><w:left w:val="nil"/><w:bottom w:val="nil"/><w:right w:val="nil"/></w:tcBorders><w:shd w:val="clear" w:color="auto" w:fill="auto"/><w:noWrap/><w:vAlign w:val="bottom"/></w:tcPr><w:p wsp:rsidR="002E1286" wsp:rsidRPr="002E1286" wsp:rsidRDefault="002E1286" wsp:rsidP="002E1286"><w:pPr><w:rPr><w:rFonts w:ascii="Calibri" w:fareast="Times New Roman" w:h-ansi="Calibri"/><wx:font wx:val="Calibri"/><w:sz w:val="14"/><w:sz-cs w:val="24"/><w:lang w:val="EN-CA" w:fareast="EN-US"/></w:rPr></w:pPr><w:r wsp:rsidRPr="002E1286"><w:rPr><w:rFonts w:ascii="Calibri" w:fareast="Times New Roman" w:h-ansi="Calibri"/><wx:font wx:val="Calibri"/><w:sz w:val="14"/><w:sz-cs w:val="24"/><w:lang w:val="EN-CA" w:fareast="EN-US"/></w:rPr><w:t>&lt; 0.0001</w:t></w:r></w:p></w:tc><w:tc><w:tcPr><w:tcW w:w="1276" w:type="dxa"/><w:tcBorders><w:top w:val="nil"/><w:left w:val="nil"/><w:bottom w:val="nil"/><w:right w:val="nil"/></w:tcBorders><w:shd w:val="clear" w:color="auto" w:fill="auto"/><w:noWrap/><w:vAlign w:val="bottom"/></w:tcPr><w:p wsp:rsidR="002E1286" wsp:rsidRPr="002E1286" wsp:rsidRDefault="002E1286" wsp:rsidP="002E1286"><w:pPr><w:rPr><w:rFonts w:ascii="Calibri" w:fareast="Times New Roman" w:h-ansi="Calibri"/><wx:font wx:val="Calibri"/><w:sz w:val="14"/><w:sz-cs w:val="24"/><w:lang w:val="EN-CA" w:fareast="EN-US"/></w:rPr></w:pPr><w:r wsp:rsidRPr="002E1286"><w:rPr><w:rFonts w:ascii="Calibri" w:fareast="Times New Roman" w:h-ansi="Calibri"/><wx:font wx:val="Calibri"/><w:sz w:val="14"/><w:sz-cs w:val="24"/><w:lang w:val="EN-CA" w:fareast="EN-US"/></w:rPr><w:t>0.87 ± 0.23</w:t></w:r></w:p></w:tc><w:tc><w:tcPr><w:tcW w:w="993" w:type="dxa"/><w:tcBorders><w:top w:val="nil"/><w:left w:val="nil"/><w:bottom w:val="nil"/><w:right w:val="nil"/></w:tcBorders><w:shd w:val="clear" w:color="auto" w:fill="auto"/><w:noWrap/><w:vAlign w:val="bottom"/></w:tcPr><w:p wsp:rsidR="002E1286" wsp:rsidRPr="002E1286" wsp:rsidRDefault="002E1286" wsp:rsidP="002E1286"><w:pPr><w:rPr><w:rFonts w:ascii="Calibri" w:fareast="Times New Roman" w:h-ansi="Calibri"/><wx:font wx:val="Calibri"/><w:sz w:val="14"/><w:sz-cs w:val="24"/><w:lang w:val="EN-CA" w:fareast="EN-US"/></w:rPr></w:pPr><w:r wsp:rsidRPr="002E1286"><w:rPr><w:rFonts w:ascii="Calibri" w:fareast="Times New Roman" w:h-ansi="Calibri"/><wx:font wx:val="Calibri"/><w:sz w:val="14"/><w:sz-cs w:val="24"/><w:lang w:val="EN-CA" w:fareast="EN-US"/></w:rPr><w:t>1.33 ± 0.32</w:t></w:r></w:p></w:tc><w:tc><w:tcPr><w:tcW w:w="1133" w:type="dxa"/><w:tcBorders><w:top w:val="nil"/><w:left w:val="nil"/><w:bottom w:val="nil"/><w:right w:val="nil"/></w:tcBorders><w:shd w:val="clear" w:color="auto" w:fill="auto"/><w:noWrap/><w:vAlign w:val="bottom"/></w:tcPr><w:p wsp:rsidR="002E1286" wsp:rsidRPr="002E1286" wsp:rsidRDefault="002E1286" wsp:rsidP="002E1286"><w:pPr><w:rPr><w:rFonts w:ascii="Calibri" w:fareast="Times New Roman" w:h-ansi="Calibri"/><wx:font wx:val="Calibri"/><w:sz w:val="14"/><w:sz-cs w:val="24"/><w:lang w:val="EN-CA" w:fareast="EN-US"/></w:rPr></w:pPr><w:r wsp:rsidRPr="002E1286"><w:rPr><w:rFonts w:ascii="Calibri" w:fareast="Times New Roman" w:h-ansi="Calibri"/><wx:font wx:val="Calibri"/><w:sz w:val="14"/><w:sz-cs w:val="24"/><w:lang w:val="EN-CA" w:fareast="EN-US"/></w:rPr><w:t>6.11 ± 1.22</w:t></w:r></w:p></w:tc><w:tc><w:tcPr><w:tcW w:w="1134" w:type="dxa"/><w:tcBorders><w:top w:val="nil"/><w:left w:val="nil"/><w:bottom w:val="nil"/><w:right w:val="nil"/></w:tcBorders><w:shd w:val="clear" w:color="auto" w:fill="auto"/><w:noWrap/><w:vAlign w:val="bottom"/></w:tcPr><w:p wsp:rsidR="002E1286" wsp:rsidRPr="002E1286" wsp:rsidRDefault="002E1286" wsp:rsidP="002E1286"><w:pPr><w:rPr><w:rFonts w:ascii="Calibri" w:fareast="Times New Roman" w:h-ansi="Calibri"/><wx:font wx:val="Calibri"/><w:sz w:val="14"/><w:sz-cs w:val="24"/><w:lang w:val="EN-CA" w:fareast="EN-US"/></w:rPr></w:pPr><w:r wsp:rsidRPr="002E1286"><w:rPr><w:rFonts w:ascii="Calibri" w:fareast="Times New Roman" w:h-ansi="Calibri"/><wx:font wx:val="Calibri"/><w:sz w:val="14"/><w:sz-cs w:val="24"/><w:lang w:val="EN-CA" w:fareast="EN-US"/></w:rPr><w:t>3.581 ± 1.469</w:t></w:r></w:p></w:tc><w:tc><w:tcPr><w:tcW w:w="1418" w:type="dxa"/><w:tcBorders><w:top w:val="nil"/><w:left w:val="nil"/><w:bottom w:val="nil"/><w:right w:val="nil"/></w:tcBorders><w:shd w:val="clear" w:color="auto" w:fill="auto"/><w:noWrap/><w:vAlign w:val="bottom"/></w:tcPr><w:p wsp:rsidR="002E1286" wsp:rsidRPr="002E1286" wsp:rsidRDefault="002E1286" wsp:rsidP="002E1286"><w:pPr><w:rPr><w:rFonts w:ascii="Calibri" w:fareast="Times New Roman" w:h-ansi="Calibri"/><wx:font wx:val="Calibri"/><w:sz w:val="14"/><w:sz-cs w:val="24"/><w:lang w:val="EN-CA" w:fareast="EN-US"/></w:rPr></w:pPr><w:r wsp:rsidRPr="002E1286"><w:rPr><w:rFonts w:ascii="Calibri" w:fareast="Times New Roman" w:h-ansi="Calibri"/><wx:font wx:val="Calibri"/><w:sz w:val="14"/><w:sz-cs w:val="24"/><w:lang w:val="EN-CA" w:fareast="EN-US"/></w:rPr><w:t>ns</w:t></w:r></w:p></w:tc><w:tc><w:tcPr><w:tcW w:w="1275" w:type="dxa"/><w:tcBorders><w:top w:val="nil"/><w:left w:val="nil"/><w:bottom w:val="nil"/><w:right w:val="nil"/></w:tcBorders><w:shd w:val="clear" w:color="auto" w:fill="auto"/><w:noWrap/><w:vAlign w:val="bottom"/></w:tcPr><w:p wsp:rsidR="002E1286" wsp:rsidRPr="002E1286" wsp:rsidRDefault="002E1286" wsp:rsidP="002E1286"><w:pPr><w:rPr><w:rFonts w:ascii="Calibri" w:fareast="Times New Roman" w:h-ansi="Calibri"/><wx:font wx:val="Calibri"/><w:sz w:val="14"/><w:sz-cs w:val="24"/><w:lang w:val="EN-CA" w:fareast="EN-US"/></w:rPr></w:pPr><w:r wsp:rsidRPr="002E1286"><w:rPr><w:rFonts w:ascii="Calibri" w:fareast="Times New Roman" w:h-ansi="Calibri"/><wx:font wx:val="Calibri"/><w:sz w:val="14"/><w:sz-cs w:val="24"/><w:lang w:val="EN-CA" w:fareast="EN-US"/></w:rPr><w:t>*</w:t></w:r></w:p></w:tc><w:tc><w:tcPr><w:tcW w:w="993" w:type="dxa"/><w:tcBorders><w:top w:val="nil"/><w:left w:val="nil"/><w:bottom w:val="nil"/><w:right w:val="nil"/></w:tcBorders><w:shd w:val="clear" w:color="auto" w:fill="auto"/><w:noWrap/><w:vAlign w:val="bottom"/></w:tcPr><w:p wsp:rsidR="002E1286" wsp:rsidRPr="002E1286" wsp:rsidRDefault="002E1286" wsp:rsidP="002E1286"><w:pPr><w:rPr><w:rFonts w:ascii="Calibri" w:fareast="Times New Roman" w:h-ansi="Calibri"/><wx:font wx:val="Calibri"/><w:sz w:val="14"/><w:sz-cs w:val="24"/><w:lang w:val="EN-CA" w:fareast="EN-US"/></w:rPr></w:pPr><w:r wsp:rsidRPr="002E1286"><w:rPr><w:rFonts w:ascii="Calibri" w:fareast="Times New Roman" w:h-ansi="Calibri"/><wx:font wx:val="Calibri"/><w:sz w:val="14"/><w:sz-cs w:val="24"/><w:lang w:val="EN-CA" w:fareast="EN-US"/></w:rPr><w:t>ns</w:t></w:r></w:p></w:tc><w:tc><w:tcPr><w:tcW w:w="1417" w:type="dxa"/><w:tcBorders><w:top w:val="nil"/><w:left w:val="nil"/><w:bottom w:val="nil"/><w:right w:val="nil"/></w:tcBorders><w:shd w:val="clear" w:color="auto" w:fill="auto"/><w:noWrap/><w:vAlign w:val="bottom"/></w:tcPr><w:p wsp:rsidR="002E1286" wsp:rsidRPr="002E1286" wsp:rsidRDefault="002E1286" wsp:rsidP="002E1286"><w:pPr><w:rPr><w:rFonts w:ascii="Calibri" w:fareast="Times New Roman" w:h-ansi="Calibri"/><wx:font wx:val="Calibri"/><w:sz w:val="14"/><w:sz-cs w:val="24"/><w:lang w:val="EN-CA" w:fareast="EN-US"/></w:rPr></w:pPr><w:r wsp:rsidRPr="002E1286"><w:rPr><w:rFonts w:ascii="Calibri" w:fareast="Times New Roman" w:h-ansi="Calibri"/><wx:font wx:val="Calibri"/><w:sz w:val="14"/><w:sz-cs w:val="24"/><w:lang w:val="EN-CA" w:fareast="EN-US"/></w:rPr><w:t>ns</w:t></w:r></w:p></w:tc></w:tr><w:tr wsp:rsidR="00372820" wsp:rsidRPr="00F5033D" wsp:rsidTr="00372820"><w:trPr><w:trHeight w:val="300"/></w:trPr><w:tc><w:tcPr><w:tcW w:w="1066" w:type="dxa"/><w:tcBorders><w:top w:val="nil"/><w:left w:val="nil"/><w:bottom w:val="nil"/><w:right w:val="nil"/></w:tcBorders><w:shd w:val="clear" w:color="auto" w:fill="auto"/><w:noWrap/><w:vAlign w:val="bottom"/></w:tcPr><w:p wsp:rsidR="002E1286" wsp:rsidRPr="002E1286" wsp:rsidRDefault="002E1286" wsp:rsidP="002E1286"><w:pPr><w:rPr><w:rFonts w:ascii="Calibri" w:fareast="Times New Roman" w:h-ansi="Calibri"/><wx:font wx:val="Calibri"/><w:b/><w:b-cs/><w:color w:val="000000"/><w:sz w:val="14"/><w:sz-cs w:val="24"/><w:lang w:val="EN-CA" w:fareast="EN-US"/></w:rPr></w:pPr><w:r wsp:rsidRPr="002E1286"><w:rPr><w:rFonts w:ascii="Calibri" w:fareast="Times New Roman" w:h-ansi="Calibri"/><wx:font wx:val="Calibri"/><w:b/><w:b-cs/><w:color w:val="000000"/><w:sz w:val="14"/><w:sz-cs w:val="24"/><w:lang w:val="EN-CA" w:fareast="EN-US"/></w:rPr><w:t>IL-12p40</w:t></w:r></w:p></w:tc><w:tc><w:tcPr><w:tcW w:w="934" w:type="dxa"/><w:tcBorders><w:top w:val="nil"/><w:left w:val="nil"/><w:bottom w:val="nil"/><w:right w:val="nil"/></w:tcBorders><w:shd w:val="clear" w:color="auto" w:fill="auto"/><w:noWrap/><w:vAlign w:val="bottom"/></w:tcPr><w:p wsp:rsidR="002E1286" wsp:rsidRPr="002E1286" wsp:rsidRDefault="002E1286" wsp:rsidP="002E1286"><w:pPr><w:jc w:val="right"/><w:rPr><w:rFonts w:ascii="Calibri" w:fareast="Times New Roman" w:h-ansi="Calibri"/><wx:font wx:val="Calibri"/><w:sz w:val="14"/><w:sz-cs w:val="24"/><w:lang w:val="EN-CA" w:fareast="EN-US"/></w:rPr></w:pPr><w:r wsp:rsidRPr="002E1286"><w:rPr><w:rFonts w:ascii="Calibri" w:fareast="Times New Roman" w:h-ansi="Calibri"/><wx:font wx:val="Calibri"/><w:sz w:val="14"/><w:sz-cs w:val="24"/><w:lang w:val="EN-CA" w:fareast="EN-US"/></w:rPr><w:t>0.1182</w:t></w:r></w:p></w:tc><w:tc><w:tcPr><w:tcW w:w="992" w:type="dxa"/><w:tcBorders><w:top w:val="nil"/><w:left w:val="nil"/><w:bottom w:val="nil"/><w:right w:val="nil"/></w:tcBorders><w:shd w:val="clear" w:color="auto" w:fill="auto"/><w:noWrap/><w:vAlign w:val="bottom"/></w:tcPr><w:p wsp:rsidR="002E1286" wsp:rsidRPr="002E1286" wsp:rsidRDefault="002E1286" wsp:rsidP="002E1286"><w:pPr><w:jc w:val="right"/><w:rPr><w:rFonts w:ascii="Calibri" w:fareast="Times New Roman" w:h-ansi="Calibri"/><wx:font wx:val="Calibri"/><w:sz w:val="14"/><w:sz-cs w:val="24"/><w:lang w:val="EN-CA" w:fareast="EN-US"/></w:rPr></w:pPr><w:r wsp:rsidRPr="002E1286"><w:rPr><w:rFonts w:ascii="Calibri" w:fareast="Times New Roman" w:h-ansi="Calibri"/><wx:font wx:val="Calibri"/><w:sz w:val="14"/><w:sz-cs w:val="24"/><w:lang w:val="EN-CA" w:fareast="EN-US"/></w:rPr><w:t>0.2724</w:t></w:r></w:p></w:tc><w:tc><w:tcPr><w:tcW w:w="1276" w:type="dxa"/><w:tcBorders><w:top w:val="nil"/><w:left w:val="nil"/><w:bottom w:val="nil"/><w:right w:val="nil"/></w:tcBorders><w:shd w:val="clear" w:color="auto" w:fill="auto"/><w:noWrap/><w:vAlign w:val="bottom"/></w:tcPr><w:p wsp:rsidR="002E1286" wsp:rsidRPr="002E1286" wsp:rsidRDefault="002E1286" wsp:rsidP="002E1286"><w:pPr><w:rPr><w:rFonts w:ascii="Calibri" w:fareast="Times New Roman" w:h-ansi="Calibri"/><wx:font wx:val="Calibri"/><w:sz w:val="14"/><w:sz-cs w:val="24"/><w:lang w:val="EN-CA" w:fareast="EN-US"/></w:rPr></w:pPr><w:r wsp:rsidRPr="002E1286"><w:rPr><w:rFonts w:ascii="Calibri" w:fareast="Times New Roman" w:h-ansi="Calibri"/><wx:font wx:val="Calibri"/><w:sz w:val="14"/><w:sz-cs w:val="24"/><w:lang w:val="EN-CA" w:fareast="EN-US"/></w:rPr><w:t>1.69 ± 0.41</w:t></w:r></w:p></w:tc><w:tc><w:tcPr><w:tcW w:w="993" w:type="dxa"/><w:tcBorders><w:top w:val="nil"/><w:left w:val="nil"/><w:bottom w:val="nil"/><w:right w:val="nil"/></w:tcBorders><w:shd w:val="clear" w:color="auto" w:fill="auto"/><w:noWrap/><w:vAlign w:val="bottom"/></w:tcPr><w:p wsp:rsidR="002E1286" wsp:rsidRPr="002E1286" wsp:rsidRDefault="002E1286" wsp:rsidP="002E1286"><w:pPr><w:rPr><w:rFonts w:ascii="Calibri" w:fareast="Times New Roman" w:h-ansi="Calibri"/><wx:font wx:val="Calibri"/><w:sz w:val="14"/><w:sz-cs w:val="24"/><w:lang w:val="EN-CA" w:fareast="EN-US"/></w:rPr></w:pPr><w:r wsp:rsidRPr="002E1286"><w:rPr><w:rFonts w:ascii="Calibri" w:fareast="Times New Roman" w:h-ansi="Calibri"/><wx:font wx:val="Calibri"/><w:sz w:val="14"/><w:sz-cs w:val="24"/><w:lang w:val="EN-CA" w:fareast="EN-US"/></w:rPr><w:t>1.70 ± 0.40</w:t></w:r></w:p></w:tc><w:tc><w:tcPr><w:tcW w:w="1133" w:type="dxa"/><w:tcBorders><w:top w:val="nil"/><w:left w:val="nil"/><w:bottom w:val="nil"/><w:right w:val="nil"/></w:tcBorders><w:shd w:val="clear" w:color="auto" w:fill="auto"/><w:noWrap/><w:vAlign w:val="bottom"/></w:tcPr><w:p wsp:rsidR="002E1286" wsp:rsidRPr="002E1286" wsp:rsidRDefault="002E1286" wsp:rsidP="002E1286"><w:pPr><w:rPr><w:rFonts w:ascii="Calibri" w:fareast="Times New Roman" w:h-ansi="Calibri"/><wx:font wx:val="Calibri"/><w:sz w:val="14"/><w:sz-cs w:val="24"/><w:lang w:val="EN-CA" w:fareast="EN-US"/></w:rPr></w:pPr><w:r wsp:rsidRPr="002E1286"><w:rPr><w:rFonts w:ascii="Calibri" w:fareast="Times New Roman" w:h-ansi="Calibri"/><wx:font wx:val="Calibri"/><w:sz w:val="14"/><w:sz-cs w:val="24"/><w:lang w:val="EN-CA" w:fareast="EN-US"/></w:rPr><w:t>0.56 ± 0.23</w:t></w:r></w:p></w:tc><w:tc><w:tcPr><w:tcW w:w="1134" w:type="dxa"/><w:tcBorders><w:top w:val="nil"/><w:left w:val="nil"/><w:bottom w:val="nil"/><w:right w:val="nil"/></w:tcBorders><w:shd w:val="clear" w:color="auto" w:fill="auto"/><w:noWrap/><w:vAlign w:val="bottom"/></w:tcPr><w:p wsp:rsidR="002E1286" wsp:rsidRPr="002E1286" wsp:rsidRDefault="002E1286" wsp:rsidP="002E1286"><w:pPr><w:rPr><w:rFonts w:ascii="Calibri" w:fareast="Times New Roman" w:h-ansi="Calibri"/><wx:font wx:val="Calibri"/><w:sz w:val="14"/><w:sz-cs w:val="24"/><w:lang w:val="EN-CA" w:fareast="EN-US"/></w:rPr></w:pPr><w:r wsp:rsidRPr="002E1286"><w:rPr><w:rFonts w:ascii="Calibri" w:fareast="Times New Roman" w:h-ansi="Calibri"/><wx:font wx:val="Calibri"/><w:sz w:val="14"/><w:sz-cs w:val="24"/><w:lang w:val="EN-CA" w:fareast="EN-US"/></w:rPr><w:t>0.758 ± 0.286</w:t></w:r></w:p></w:tc><w:tc><w:tcPr><w:tcW w:w="1418" w:type="dxa"/><w:tcBorders><w:top w:val="nil"/><w:left w:val="nil"/><w:bottom w:val="nil"/><w:right w:val="nil"/></w:tcBorders><w:shd w:val="clear" w:color="auto" w:fill="auto"/><w:noWrap/><w:vAlign w:val="bottom"/></w:tcPr><w:p wsp:rsidR="002E1286" wsp:rsidRPr="002E1286" wsp:rsidRDefault="002E1286" wsp:rsidP="002E1286"><w:pPr><w:rPr><w:rFonts w:ascii="Calibri" w:fareast="Times New Roman" w:h-ansi="Calibri"/><wx:font wx:val="Calibri"/><w:sz w:val="14"/><w:sz-cs w:val="24"/><w:lang w:val="EN-CA" w:fareast="EN-US"/></w:rPr></w:pPr><w:r wsp:rsidRPr="002E1286"><w:rPr><w:rFonts w:ascii="Calibri" w:fareast="Times New Roman" w:h-ansi="Calibri"/><wx:font wx:val="Calibri"/><w:sz w:val="14"/><w:sz-cs w:val="24"/><w:lang w:val="EN-CA" w:fareast="EN-US"/></w:rPr><w:t>ns</w:t></w:r></w:p></w:tc><w:tc><w:tcPr><w:tcW w:w="1275" w:type="dxa"/><w:tcBorders><w:top w:val="nil"/><w:left w:val="nil"/><w:bottom w:val="nil"/><w:right w:val="nil"/></w:tcBorders><w:shd w:val="clear" w:color="auto" w:fill="auto"/><w:noWrap/><w:vAlign w:val="bottom"/></w:tcPr><w:p wsp:rsidR="002E1286" wsp:rsidRPr="002E1286" wsp:rsidRDefault="002E1286" wsp:rsidP="002E1286"><w:pPr><w:rPr><w:rFonts w:ascii="Calibri" w:fareast="Times New Roman" w:h-ansi="Calibri"/><wx:font wx:val="Calibri"/><w:sz w:val="14"/><w:sz-cs w:val="24"/><w:lang w:val="EN-CA" w:fareast="EN-US"/></w:rPr></w:pPr><w:r wsp:rsidRPr="002E1286"><w:rPr><w:rFonts w:ascii="Calibri" w:fareast="Times New Roman" w:h-ansi="Calibri"/><wx:font wx:val="Calibri"/><w:sz w:val="14"/><w:sz-cs w:val="24"/><w:lang w:val="EN-CA" w:fareast="EN-US"/></w:rPr><w:t>ns</w:t></w:r></w:p></w:tc><w:tc><w:tcPr><w:tcW w:w="993" w:type="dxa"/><w:tcBorders><w:top w:val="nil"/><w:left w:val="nil"/><w:bottom w:val="nil"/><w:right w:val="nil"/></w:tcBorders><w:shd w:val="clear" w:color="auto" w:fill="auto"/><w:noWrap/><w:vAlign w:val="bottom"/></w:tcPr><w:p wsp:rsidR="002E1286" wsp:rsidRPr="002E1286" wsp:rsidRDefault="002E1286" wsp:rsidP="002E1286"><w:pPr><w:rPr><w:rFonts w:ascii="Calibri" w:fareast="Times New Roman" w:h-ansi="Calibri"/><wx:font wx:val="Calibri"/><w:sz w:val="14"/><w:sz-cs w:val="24"/><w:lang w:val="EN-CA" w:fareast="EN-US"/></w:rPr></w:pPr><w:r wsp:rsidRPr="002E1286"><w:rPr><w:rFonts w:ascii="Calibri" w:fareast="Times New Roman" w:h-ansi="Calibri"/><wx:font wx:val="Calibri"/><w:sz w:val="14"/><w:sz-cs w:val="24"/><w:lang w:val="EN-CA" w:fareast="EN-US"/></w:rPr><w:t>ns</w:t></w:r></w:p></w:tc><w:tc><w:tcPr><w:tcW w:w="1417" w:type="dxa"/><w:tcBorders><w:top w:val="nil"/><w:left w:val="nil"/><w:bottom w:val="nil"/><w:right w:val="nil"/></w:tcBorders><w:shd w:val="clear" w:color="auto" w:fill="auto"/><w:noWrap/><w:vAlign w:val="bottom"/></w:tcPr><w:p wsp:rsidR="002E1286" wsp:rsidRPr="002E1286" wsp:rsidRDefault="002E1286" wsp:rsidP="002E1286"><w:pPr><w:rPr><w:rFonts w:ascii="Calibri" w:fareast="Times New Roman" w:h-ansi="Calibri"/><wx:font wx:val="Calibri"/><w:sz w:val="14"/><w:sz-cs w:val="24"/><w:lang w:val="EN-CA" w:fareast="EN-US"/></w:rPr></w:pPr><w:r wsp:rsidRPr="002E1286"><w:rPr><w:rFonts w:ascii="Calibri" w:fareast="Times New Roman" w:h-ansi="Calibri"/><wx:font wx:val="Calibri"/><w:sz w:val="14"/><w:sz-cs w:val="24"/><w:lang w:val="EN-CA" w:fareast="EN-US"/></w:rPr><w:t>ns</w:t></w:r></w:p></w:tc></w:tr><w:tr wsp:rsidR="00372820" wsp:rsidRPr="00F5033D" wsp:rsidTr="00372820"><w:trPr><w:trHeight w:val="300"/></w:trPr><w:tc><w:tcPr><w:tcW w:w="1066" w:type="dxa"/><w:tcBorders><w:top w:val="nil"/><w:left w:val="nil"/><w:bottom w:val="nil"/><w:right w:val="nil"/></w:tcBorders><w:shd w:val="clear" w:color="auto" w:fill="auto"/><w:noWrap/><w:vAlign w:val="bottom"/></w:tcPr><w:p wsp:rsidR="002E1286" wsp:rsidRPr="002E1286" wsp:rsidRDefault="002E1286" wsp:rsidP="002E1286"><w:pPr><w:rPr><w:rFonts w:ascii="Calibri" w:fareast="Times New Roman" w:h-ansi="Calibri"/><wx:font wx:val="Calibri"/><w:b/><w:b-cs/><w:color w:val="000000"/><w:sz w:val="14"/><w:sz-cs w:val="24"/><w:lang w:val="EN-CA" w:fareast="EN-US"/></w:rPr></w:pPr><w:r wsp:rsidRPr="002E1286"><w:rPr><w:rFonts w:ascii="Calibri" w:fareast="Times New Roman" w:h-ansi="Calibri"/><wx:font wx:val="Calibri"/><w:b/><w:b-cs/><w:color w:val="000000"/><w:sz w:val="14"/><w:sz-cs w:val="24"/><w:lang w:val="EN-CA" w:fareast="EN-US"/></w:rPr><w:t>IL-12p70</w:t></w:r></w:p></w:tc><w:tc><w:tcPr><w:tcW w:w="934" w:type="dxa"/><w:tcBorders><w:top w:val="nil"/><w:left w:val="nil"/><w:bottom w:val="nil"/><w:right w:val="nil"/></w:tcBorders><w:shd w:val="clear" w:color="auto" w:fill="auto"/><w:noWrap/><w:vAlign w:val="bottom"/></w:tcPr><w:p wsp:rsidR="002E1286" wsp:rsidRPr="002E1286" wsp:rsidRDefault="002E1286" wsp:rsidP="002E1286"><w:pPr><w:jc w:val="right"/><w:rPr><w:rFonts w:ascii="Calibri" w:fareast="Times New Roman" w:h-ansi="Calibri"/><wx:font wx:val="Calibri"/><w:sz w:val="14"/><w:sz-cs w:val="24"/><w:lang w:val="EN-CA" w:fareast="EN-US"/></w:rPr></w:pPr><w:r wsp:rsidRPr="002E1286"><w:rPr><w:rFonts w:ascii="Calibri" w:fareast="Times New Roman" w:h-ansi="Calibri"/><wx:font wx:val="Calibri"/><w:sz w:val="14"/><w:sz-cs w:val="24"/><w:lang w:val="EN-CA" w:fareast="EN-US"/></w:rPr><w:t>0.6997</w:t></w:r></w:p></w:tc><w:tc><w:tcPr><w:tcW w:w="992" w:type="dxa"/><w:tcBorders><w:top w:val="nil"/><w:left w:val="nil"/><w:bottom w:val="nil"/><w:right w:val="nil"/></w:tcBorders><w:shd w:val="clear" w:color="auto" w:fill="auto"/><w:noWrap/><w:vAlign w:val="bottom"/></w:tcPr><w:p wsp:rsidR="002E1286" wsp:rsidRPr="002E1286" wsp:rsidRDefault="002E1286" wsp:rsidP="002E1286"><w:pPr><w:jc w:val="right"/><w:rPr><w:rFonts w:ascii="Calibri" w:fareast="Times New Roman" w:h-ansi="Calibri"/><wx:font wx:val="Calibri"/><w:sz w:val="14"/><w:sz-cs w:val="24"/><w:lang w:val="EN-CA" w:fareast="EN-US"/></w:rPr></w:pPr><w:r wsp:rsidRPr="002E1286"><w:rPr><w:rFonts w:ascii="Calibri" w:fareast="Times New Roman" w:h-ansi="Calibri"/><wx:font wx:val="Calibri"/><w:sz w:val="14"/><w:sz-cs w:val="24"/><w:lang w:val="EN-CA" w:fareast="EN-US"/></w:rPr><w:t>0.3572</w:t></w:r></w:p></w:tc><w:tc><w:tcPr><w:tcW w:w="1276" w:type="dxa"/><w:tcBorders><w:top w:val="nil"/><w:left w:val="nil"/><w:bottom w:val="nil"/><w:right w:val="nil"/></w:tcBorders><w:shd w:val="clear" w:color="auto" w:fill="auto"/><w:noWrap/><w:vAlign w:val="bottom"/></w:tcPr><w:p wsp:rsidR="002E1286" wsp:rsidRPr="002E1286" wsp:rsidRDefault="002E1286" wsp:rsidP="002E1286"><w:pPr><w:rPr><w:rFonts w:ascii="Calibri" w:fareast="Times New Roman" w:h-ansi="Calibri"/><wx:font wx:val="Calibri"/><w:sz w:val="14"/><w:sz-cs w:val="24"/><w:lang w:val="EN-CA" w:fareast="EN-US"/></w:rPr></w:pPr><w:r wsp:rsidRPr="002E1286"><w:rPr><w:rFonts w:ascii="Calibri" w:fareast="Times New Roman" w:h-ansi="Calibri"/><wx:font wx:val="Calibri"/><w:sz w:val="14"/><w:sz-cs w:val="24"/><w:lang w:val="EN-CA" w:fareast="EN-US"/></w:rPr><w:t>2.90 ± 0.28</w:t></w:r></w:p></w:tc><w:tc><w:tcPr><w:tcW w:w="993" w:type="dxa"/><w:tcBorders><w:top w:val="nil"/><w:left w:val="nil"/><w:bottom w:val="nil"/><w:right w:val="nil"/></w:tcBorders><w:shd w:val="clear" w:color="auto" w:fill="auto"/><w:noWrap/><w:vAlign w:val="bottom"/></w:tcPr><w:p wsp:rsidR="002E1286" wsp:rsidRPr="002E1286" wsp:rsidRDefault="002E1286" wsp:rsidP="002E1286"><w:pPr><w:rPr><w:rFonts w:ascii="Calibri" w:fareast="Times New Roman" w:h-ansi="Calibri"/><wx:font wx:val="Calibri"/><w:sz w:val="14"/><w:sz-cs w:val="24"/><w:lang w:val="EN-CA" w:fareast="EN-US"/></w:rPr></w:pPr><w:r wsp:rsidRPr="002E1286"><w:rPr><w:rFonts w:ascii="Calibri" w:fareast="Times New Roman" w:h-ansi="Calibri"/><wx:font wx:val="Calibri"/><w:sz w:val="14"/><w:sz-cs w:val="24"/><w:lang w:val="EN-CA" w:fareast="EN-US"/></w:rPr><w:t>2.39 ± 0.22</w:t></w:r></w:p></w:tc><w:tc><w:tcPr><w:tcW w:w="1133" w:type="dxa"/><w:tcBorders><w:top w:val="nil"/><w:left w:val="nil"/><w:bottom w:val="nil"/><w:right w:val="nil"/></w:tcBorders><w:shd w:val="clear" w:color="auto" w:fill="auto"/><w:noWrap/><w:vAlign w:val="bottom"/></w:tcPr><w:p wsp:rsidR="002E1286" wsp:rsidRPr="002E1286" wsp:rsidRDefault="002E1286" wsp:rsidP="002E1286"><w:pPr><w:rPr><w:rFonts w:ascii="Calibri" w:fareast="Times New Roman" w:h-ansi="Calibri"/><wx:font wx:val="Calibri"/><w:sz w:val="14"/><w:sz-cs w:val="24"/><w:lang w:val="EN-CA" w:fareast="EN-US"/></w:rPr></w:pPr><w:r wsp:rsidRPr="002E1286"><w:rPr><w:rFonts w:ascii="Calibri" w:fareast="Times New Roman" w:h-ansi="Calibri"/><wx:font wx:val="Calibri"/><w:sz w:val="14"/><w:sz-cs w:val="24"/><w:lang w:val="EN-CA" w:fareast="EN-US"/></w:rPr><w:t>2.48 ± 0.37</w:t></w:r></w:p></w:tc><w:tc><w:tcPr><w:tcW w:w="1134" w:type="dxa"/><w:tcBorders><w:top w:val="nil"/><w:left w:val="nil"/><w:bottom w:val="nil"/><w:right w:val="nil"/></w:tcBorders><w:shd w:val="clear" w:color="auto" w:fill="auto"/><w:noWrap/><w:vAlign w:val="bottom"/></w:tcPr><w:p wsp:rsidR="002E1286" wsp:rsidRPr="002E1286" wsp:rsidRDefault="002E1286" wsp:rsidP="002E1286"><w:pPr><w:rPr><w:rFonts w:ascii="Calibri" w:fareast="Times New Roman" w:h-ansi="Calibri"/><wx:font wx:val="Calibri"/><w:sz w:val="14"/><w:sz-cs w:val="24"/><w:lang w:val="EN-CA" w:fareast="EN-US"/></w:rPr></w:pPr><w:r wsp:rsidRPr="002E1286"><w:rPr><w:rFonts w:ascii="Calibri" w:fareast="Times New Roman" w:h-ansi="Calibri"/><wx:font wx:val="Calibri"/><w:sz w:val="14"/><w:sz-cs w:val="24"/><w:lang w:val="EN-CA" w:fareast="EN-US"/></w:rPr><w:t>2.566 ± 0.3939</w:t></w:r></w:p></w:tc><w:tc><w:tcPr><w:tcW w:w="1418" w:type="dxa"/><w:tcBorders><w:top w:val="nil"/><w:left w:val="nil"/><w:bottom w:val="nil"/><w:right w:val="nil"/></w:tcBorders><w:shd w:val="clear" w:color="auto" w:fill="auto"/><w:noWrap/><w:vAlign w:val="bottom"/></w:tcPr><w:p wsp:rsidR="002E1286" wsp:rsidRPr="002E1286" wsp:rsidRDefault="002E1286" wsp:rsidP="002E1286"><w:pPr><w:rPr><w:rFonts w:ascii="Calibri" w:fareast="Times New Roman" w:h-ansi="Calibri"/><wx:font wx:val="Calibri"/><w:sz w:val="14"/><w:sz-cs w:val="24"/><w:lang w:val="EN-CA" w:fareast="EN-US"/></w:rPr></w:pPr><w:r wsp:rsidRPr="002E1286"><w:rPr><w:rFonts w:ascii="Calibri" w:fareast="Times New Roman" w:h-ansi="Calibri"/><wx:font wx:val="Calibri"/><w:sz w:val="14"/><w:sz-cs w:val="24"/><w:lang w:val="EN-CA" w:fareast="EN-US"/></w:rPr><w:t>ns</w:t></w:r></w:p></w:tc><w:tc><w:tcPr><w:tcW w:w="1275" w:type="dxa"/><w:tcBorders><w:top w:val="nil"/><w:left w:val="nil"/><w:bottom w:val="nil"/><w:right w:val="nil"/></w:tcBorders><w:shd w:val="clear" w:color="auto" w:fill="auto"/><w:noWrap/><w:vAlign w:val="bottom"/></w:tcPr><w:p wsp:rsidR="002E1286" wsp:rsidRPr="002E1286" wsp:rsidRDefault="002E1286" wsp:rsidP="002E1286"><w:pPr><w:rPr><w:rFonts w:ascii="Calibri" w:fareast="Times New Roman" w:h-ansi="Calibri"/><wx:font wx:val="Calibri"/><w:sz w:val="14"/><w:sz-cs w:val="24"/><w:lang w:val="EN-CA" w:fareast="EN-US"/></w:rPr></w:pPr><w:r wsp:rsidRPr="002E1286"><w:rPr><w:rFonts w:ascii="Calibri" w:fareast="Times New Roman" w:h-ansi="Calibri"/><wx:font wx:val="Calibri"/><w:sz w:val="14"/><w:sz-cs w:val="24"/><w:lang w:val="EN-CA" w:fareast="EN-US"/></w:rPr><w:t>ns</w:t></w:r></w:p></w:tc><w:tc><w:tcPr><w:tcW w:w="993" w:type="dxa"/><w:tcBorders><w:top w:val="nil"/><w:left w:val="nil"/><w:bottom w:val="nil"/><w:right w:val="nil"/></w:tcBorders><w:shd w:val="clear" w:color="auto" w:fill="auto"/><w:noWrap/><w:vAlign w:val="bottom"/></w:tcPr><w:p wsp:rsidR="002E1286" wsp:rsidRPr="002E1286" wsp:rsidRDefault="002E1286" wsp:rsidP="002E1286"><w:pPr><w:rPr><w:rFonts w:ascii="Calibri" w:fareast="Times New Roman" w:h-ansi="Calibri"/><wx:font wx:val="Calibri"/><w:sz w:val="14"/><w:sz-cs w:val="24"/><w:lang w:val="EN-CA" w:fareast="EN-US"/></w:rPr></w:pPr><w:r wsp:rsidRPr="002E1286"><w:rPr><w:rFonts w:ascii="Calibri" w:fareast="Times New Roman" w:h-ansi="Calibri"/><wx:font wx:val="Calibri"/><w:sz w:val="14"/><w:sz-cs w:val="24"/><w:lang w:val="EN-CA" w:fareast="EN-US"/></w:rPr><w:t>ns</w:t></w:r></w:p></w:tc><w:tc><w:tcPr><w:tcW w:w="1417" w:type="dxa"/><w:tcBorders><w:top w:val="nil"/><w:left w:val="nil"/><w:bottom w:val="nil"/><w:right w:val="nil"/></w:tcBorders><w:shd w:val="clear" w:color="auto" w:fill="auto"/><w:noWrap/><w:vAlign w:val="bottom"/></w:tcPr><w:p wsp:rsidR="002E1286" wsp:rsidRPr="002E1286" wsp:rsidRDefault="002E1286" wsp:rsidP="002E1286"><w:pPr><w:rPr><w:rFonts w:ascii="Calibri" w:fareast="Times New Roman" w:h-ansi="Calibri"/><wx:font wx:val="Calibri"/><w:sz w:val="14"/><w:sz-cs w:val="24"/><w:lang w:val="EN-CA" w:fareast="EN-US"/></w:rPr></w:pPr><w:r wsp:rsidRPr="002E1286"><w:rPr><w:rFonts w:ascii="Calibri" w:fareast="Times New Roman" w:h-ansi="Calibri"/><wx:font wx:val="Calibri"/><w:sz w:val="14"/><w:sz-cs w:val="24"/><w:lang w:val="EN-CA" w:fareast="EN-US"/></w:rPr><w:t>ns</w:t></w:r></w:p></w:tc></w:tr><w:tr wsp:rsidR="00372820" wsp:rsidRPr="00F5033D" wsp:rsidTr="00372820"><w:trPr><w:trHeight w:val="300"/></w:trPr><w:tc><w:tcPr><w:tcW w:w="1066" w:type="dxa"/><w:tcBorders><w:top w:val="nil"/><w:left w:val="nil"/><w:bottom w:val="nil"/><w:right w:val="nil"/></w:tcBorders><w:shd w:val="clear" w:color="auto" w:fill="auto"/><w:noWrap/><w:vAlign w:val="bottom"/></w:tcPr><w:p wsp:rsidR="002E1286" wsp:rsidRPr="002E1286" wsp:rsidRDefault="002E1286" wsp:rsidP="002E1286"><w:pPr><w:rPr><w:rFonts w:ascii="Calibri" w:fareast="Times New Roman" w:h-ansi="Calibri"/><wx:font wx:val="Calibri"/><w:b/><w:b-cs/><w:color w:val="000000"/><w:sz w:val="14"/><w:sz-cs w:val="24"/><w:lang w:val="EN-CA" w:fareast="EN-US"/></w:rPr></w:pPr><w:r wsp:rsidRPr="002E1286"><w:rPr><w:rFonts w:ascii="Calibri" w:fareast="Times New Roman" w:h-ansi="Calibri"/><wx:font wx:val="Calibri"/><w:b/><w:b-cs/><w:color w:val="000000"/><w:sz w:val="14"/><w:sz-cs w:val="24"/><w:lang w:val="EN-CA" w:fareast="EN-US"/></w:rPr><w:t>IL-13</w:t></w:r></w:p></w:tc><w:tc><w:tcPr><w:tcW w:w="934" w:type="dxa"/><w:tcBorders><w:top w:val="nil"/><w:left w:val="nil"/><w:bottom w:val="nil"/><w:right w:val="nil"/></w:tcBorders><w:shd w:val="clear" w:color="auto" w:fill="auto"/><w:noWrap/><w:vAlign w:val="bottom"/></w:tcPr><w:p wsp:rsidR="002E1286" wsp:rsidRPr="002E1286" wsp:rsidRDefault="002E1286" wsp:rsidP="002E1286"><w:pPr><w:jc w:val="right"/><w:rPr><w:rFonts w:ascii="Calibri" w:fareast="Times New Roman" w:h-ansi="Calibri"/><wx:font wx:val="Calibri"/><w:sz w:val="14"/><w:sz-cs w:val="24"/><w:lang w:val="EN-CA" w:fareast="EN-US"/></w:rPr></w:pPr><w:r wsp:rsidRPr="002E1286"><w:rPr><w:rFonts w:ascii="Calibri" w:fareast="Times New Roman" w:h-ansi="Calibri"/><wx:font wx:val="Calibri"/><w:sz w:val="14"/><w:sz-cs w:val="24"/><w:lang w:val="EN-CA" w:fareast="EN-US"/></w:rPr><w:t>0.404</w:t></w:r></w:p></w:tc><w:tc><w:tcPr><w:tcW w:w="992" w:type="dxa"/><w:tcBorders><w:top w:val="nil"/><w:left w:val="nil"/><w:bottom w:val="nil"/><w:right w:val="nil"/></w:tcBorders><w:shd w:val="clear" w:color="auto" w:fill="auto"/><w:noWrap/><w:vAlign w:val="bottom"/></w:tcPr><w:p wsp:rsidR="002E1286" wsp:rsidRPr="002E1286" wsp:rsidRDefault="002E1286" wsp:rsidP="002E1286"><w:pPr><w:rPr><w:rFonts w:ascii="Calibri" w:fareast="Times New Roman" w:h-ansi="Calibri"/><wx:font wx:val="Calibri"/><w:sz w:val="14"/><w:sz-cs w:val="24"/><w:lang w:val="EN-CA" w:fareast="EN-US"/></w:rPr></w:pPr><w:r wsp:rsidRPr="002E1286"><w:rPr><w:rFonts w:ascii="Calibri" w:fareast="Times New Roman" w:h-ansi="Calibri"/><wx:font wx:val="Calibri"/><w:sz w:val="14"/><w:sz-cs w:val="24"/><w:lang w:val="EN-CA" w:fareast="EN-US"/></w:rPr><w:t>&lt; 0.0001</w:t></w:r></w:p></w:tc><w:tc><w:tcPr><w:tcW w:w="1276" w:type="dxa"/><w:tcBorders><w:top w:val="nil"/><w:left w:val="nil"/><w:bottom w:val="nil"/><w:right w:val="nil"/></w:tcBorders><w:shd w:val="clear" w:color="auto" w:fill="auto"/><w:noWrap/><w:vAlign w:val="bottom"/></w:tcPr><w:p wsp:rsidR="002E1286" wsp:rsidRPr="002E1286" wsp:rsidRDefault="002E1286" wsp:rsidP="002E1286"><w:pPr><w:rPr><w:rFonts w:ascii="Calibri" w:fareast="Times New Roman" w:h-ansi="Calibri"/><wx:font wx:val="Calibri"/><w:sz w:val="14"/><w:sz-cs w:val="24"/><w:lang w:val="EN-CA" w:fareast="EN-US"/></w:rPr></w:pPr><w:r wsp:rsidRPr="002E1286"><w:rPr><w:rFonts w:ascii="Calibri" w:fareast="Times New Roman" w:h-ansi="Calibri"/><wx:font wx:val="Calibri"/><w:sz w:val="14"/><w:sz-cs w:val="24"/><w:lang w:val="EN-CA" w:fareast="EN-US"/></w:rPr><w:t>1.28 ± 0</w:t></w:r></w:p></w:tc><w:tc><w:tcPr><w:tcW w:w="993" w:type="dxa"/><w:tcBorders><w:top w:val="nil"/><w:left w:val="nil"/><w:bottom w:val="nil"/><w:right w:val="nil"/></w:tcBorders><w:shd w:val="clear" w:color="auto" w:fill="auto"/><w:noWrap/><w:vAlign w:val="bottom"/></w:tcPr><w:p wsp:rsidR="002E1286" wsp:rsidRPr="002E1286" wsp:rsidRDefault="002E1286" wsp:rsidP="002E1286"><w:pPr><w:rPr><w:rFonts w:ascii="Calibri" w:fareast="Times New Roman" w:h-ansi="Calibri"/><wx:font wx:val="Calibri"/><w:sz w:val="14"/><w:sz-cs w:val="24"/><w:lang w:val="EN-CA" w:fareast="EN-US"/></w:rPr></w:pPr><w:r wsp:rsidRPr="002E1286"><w:rPr><w:rFonts w:ascii="Calibri" w:fareast="Times New Roman" w:h-ansi="Calibri"/><wx:font wx:val="Calibri"/><w:sz w:val="14"/><w:sz-cs w:val="24"/><w:lang w:val="EN-CA" w:fareast="EN-US"/></w:rPr><w:t>1.28 ± 0</w:t></w:r></w:p></w:tc><w:tc><w:tcPr><w:tcW w:w="1133" w:type="dxa"/><w:tcBorders><w:top w:val="nil"/><w:left w:val="nil"/><w:bottom w:val="nil"/><w:right w:val="nil"/></w:tcBorders><w:shd w:val="clear" w:color="auto" w:fill="auto"/><w:noWrap/><w:vAlign w:val="bottom"/></w:tcPr><w:p wsp:rsidR="002E1286" wsp:rsidRPr="002E1286" wsp:rsidRDefault="002E1286" wsp:rsidP="002E1286"><w:pPr><w:rPr><w:rFonts w:ascii="Calibri" w:fareast="Times New Roman" w:h-ansi="Calibri"/><wx:font wx:val="Calibri"/><w:sz w:val="14"/><w:sz-cs w:val="24"/><w:lang w:val="EN-CA" w:fareast="EN-US"/></w:rPr></w:pPr><w:r wsp:rsidRPr="002E1286"><w:rPr><w:rFonts w:ascii="Calibri" w:fareast="Times New Roman" w:h-ansi="Calibri"/><wx:font wx:val="Calibri"/><w:sz w:val="14"/><w:sz-cs w:val="24"/><w:lang w:val="EN-CA" w:fareast="EN-US"/></w:rPr><w:t>1.30 ± 0.02</w:t></w:r></w:p></w:tc><w:tc><w:tcPr><w:tcW w:w="1134" w:type="dxa"/><w:tcBorders><w:top w:val="nil"/><w:left w:val="nil"/><w:bottom w:val="nil"/><w:right w:val="nil"/></w:tcBorders><w:shd w:val="clear" w:color="auto" w:fill="auto"/><w:noWrap/><w:vAlign w:val="bottom"/></w:tcPr><w:p wsp:rsidR="002E1286" wsp:rsidRPr="002E1286" wsp:rsidRDefault="002E1286" wsp:rsidP="002E1286"><w:pPr><w:rPr><w:rFonts w:ascii="Calibri" w:fareast="Times New Roman" w:h-ansi="Calibri"/><wx:font wx:val="Calibri"/><w:sz w:val="14"/><w:sz-cs w:val="24"/><w:lang w:val="EN-CA" w:fareast="EN-US"/></w:rPr></w:pPr><w:r wsp:rsidRPr="002E1286"><w:rPr><w:rFonts w:ascii="Calibri" w:fareast="Times New Roman" w:h-ansi="Calibri"/><wx:font wx:val="Calibri"/><w:sz w:val="14"/><w:sz-cs w:val="24"/><w:lang w:val="EN-CA" w:fareast="EN-US"/></w:rPr><w:t>1.28 ± 0</w:t></w:r></w:p></w:tc><w:tc><w:tcPr><w:tcW w:w="1418" w:type="dxa"/><w:tcBorders><w:top w:val="nil"/><w:left w:val="nil"/><w:bottom w:val="nil"/><w:right w:val="nil"/></w:tcBorders><w:shd w:val="clear" w:color="auto" w:fill="auto"/><w:noWrap/><w:vAlign w:val="bottom"/></w:tcPr><w:p wsp:rsidR="002E1286" wsp:rsidRPr="002E1286" wsp:rsidRDefault="002E1286" wsp:rsidP="002E1286"><w:pPr><w:rPr><w:rFonts w:ascii="Calibri" w:fareast="Times New Roman" w:h-ansi="Calibri"/><wx:font wx:val="Calibri"/><w:sz w:val="14"/><w:sz-cs w:val="24"/><w:lang w:val="EN-CA" w:fareast="EN-US"/></w:rPr></w:pPr><w:r wsp:rsidRPr="002E1286"><w:rPr><w:rFonts w:ascii="Calibri" w:fareast="Times New Roman" w:h-ansi="Calibri"/><wx:font wx:val="Calibri"/><w:sz w:val="14"/><w:sz-cs w:val="24"/><w:lang w:val="EN-CA" w:fareast="EN-US"/></w:rPr><w:t>ns</w:t></w:r></w:p></w:tc><w:tc><w:tcPr><w:tcW w:w="1275" w:type="dxa"/><w:tcBorders><w:top w:val="nil"/><w:left w:val="nil"/><w:bottom w:val="nil"/><w:right w:val="nil"/></w:tcBorders><w:shd w:val="clear" w:color="auto" w:fill="auto"/><w:noWrap/><w:vAlign w:val="bottom"/></w:tcPr><w:p wsp:rsidR="002E1286" wsp:rsidRPr="002E1286" wsp:rsidRDefault="002E1286" wsp:rsidP="002E1286"><w:pPr><w:rPr><w:rFonts w:ascii="Calibri" w:fareast="Times New Roman" w:h-ansi="Calibri"/><wx:font wx:val="Calibri"/><w:sz w:val="14"/><w:sz-cs w:val="24"/><w:lang w:val="EN-CA" w:fareast="EN-US"/></w:rPr></w:pPr><w:r wsp:rsidRPr="002E1286"><w:rPr><w:rFonts w:ascii="Calibri" w:fareast="Times New Roman" w:h-ansi="Calibri"/><wx:font wx:val="Calibri"/><w:sz w:val="14"/><w:sz-cs w:val="24"/><w:lang w:val="EN-CA" w:fareast="EN-US"/></w:rPr><w:t>ns</w:t></w:r></w:p></w:tc><w:tc><w:tcPr><w:tcW w:w="993" w:type="dxa"/><w:tcBorders><w:top w:val="nil"/><w:left w:val="nil"/><w:bottom w:val="nil"/><w:right w:val="nil"/></w:tcBorders><w:shd w:val="clear" w:color="auto" w:fill="auto"/><w:noWrap/><w:vAlign w:val="bottom"/></w:tcPr><w:p wsp:rsidR="002E1286" wsp:rsidRPr="002E1286" wsp:rsidRDefault="002E1286" wsp:rsidP="002E1286"><w:pPr><w:rPr><w:rFonts w:ascii="Calibri" w:fareast="Times New Roman" w:h-ansi="Calibri"/><wx:font wx:val="Calibri"/><w:sz w:val="14"/><w:sz-cs w:val="24"/><w:lang w:val="EN-CA" w:fareast="EN-US"/></w:rPr></w:pPr><w:r wsp:rsidRPr="002E1286"><w:rPr><w:rFonts w:ascii="Calibri" w:fareast="Times New Roman" w:h-ansi="Calibri"/><wx:font wx:val="Calibri"/><w:sz w:val="14"/><w:sz-cs w:val="24"/><w:lang w:val="EN-CA" w:fareast="EN-US"/></w:rPr><w:t>ns</w:t></w:r></w:p></w:tc><w:tc><w:tcPr><w:tcW w:w="1417" w:type="dxa"/><w:tcBorders><w:top w:val="nil"/><w:left w:val="nil"/><w:bottom w:val="nil"/><w:right w:val="nil"/></w:tcBorders><w:shd w:val="clear" w:color="auto" w:fill="auto"/><w:noWrap/><w:vAlign w:val="bottom"/></w:tcPr><w:p wsp:rsidR="002E1286" wsp:rsidRPr="002E1286" wsp:rsidRDefault="002E1286" wsp:rsidP="002E1286"><w:pPr><w:rPr><w:rFonts w:ascii="Calibri" w:fareast="Times New Roman" w:h-ansi="Calibri"/><wx:font wx:val="Calibri"/><w:sz w:val="14"/><w:sz-cs w:val="24"/><w:lang w:val="EN-CA" w:fareast="EN-US"/></w:rPr></w:pPr><w:r wsp:rsidRPr="002E1286"><w:rPr><w:rFonts w:ascii="Calibri" w:fareast="Times New Roman" w:h-ansi="Calibri"/><wx:font wx:val="Calibri"/><w:sz w:val="14"/><w:sz-cs w:val="24"/><w:lang w:val="EN-CA" w:fareast="EN-US"/></w:rPr><w:t>ns</w:t></w:r></w:p></w:tc></w:tr><w:tr wsp:rsidR="00372820" wsp:rsidRPr="00F5033D" wsp:rsidTr="00372820"><w:trPr><w:trHeight w:val="300"/></w:trPr><w:tc><w:tcPr><w:tcW w:w="1066" w:type="dxa"/><w:tcBorders><w:top w:val="nil"/><w:left w:val="nil"/><w:bottom w:val="nil"/><w:right w:val="nil"/></w:tcBorders><w:shd w:val="clear" w:color="auto" w:fill="auto"/><w:noWrap/><w:vAlign w:val="bottom"/></w:tcPr><w:p wsp:rsidR="002E1286" wsp:rsidRPr="002E1286" wsp:rsidRDefault="002E1286" wsp:rsidP="002E1286"><w:pPr><w:rPr><w:rFonts w:ascii="Calibri" w:fareast="Times New Roman" w:h-ansi="Calibri"/><wx:font wx:val="Calibri"/><w:b/><w:b-cs/><w:color w:val="000000"/><w:sz w:val="14"/><w:sz-cs w:val="24"/><w:lang w:val="EN-CA" w:fareast="EN-US"/></w:rPr></w:pPr><w:r wsp:rsidRPr="002E1286"><w:rPr><w:rFonts w:ascii="Calibri" w:fareast="Times New Roman" w:h-ansi="Calibri"/><wx:font wx:val="Calibri"/><w:b/><w:b-cs/><w:color w:val="000000"/><w:sz w:val="14"/><w:sz-cs w:val="24"/><w:lang w:val="EN-CA" w:fareast="EN-US"/></w:rPr><w:t>IL-15</w:t></w:r></w:p></w:tc><w:tc><w:tcPr><w:tcW w:w="934" w:type="dxa"/><w:tcBorders><w:top w:val="nil"/><w:left w:val="nil"/><w:bottom w:val="nil"/><w:right w:val="nil"/></w:tcBorders><w:shd w:val="clear" w:color="auto" w:fill="auto"/><w:noWrap/><w:vAlign w:val="bottom"/></w:tcPr><w:p wsp:rsidR="002E1286" wsp:rsidRPr="002E1286" wsp:rsidRDefault="002E1286" wsp:rsidP="002E1286"><w:pPr><w:jc w:val="right"/><w:rPr><w:rFonts w:ascii="Calibri" w:fareast="Times New Roman" w:h-ansi="Calibri"/><wx:font wx:val="Calibri"/><w:sz w:val="14"/><w:sz-cs w:val="24"/><w:lang w:val="EN-CA" w:fareast="EN-US"/></w:rPr></w:pPr><w:r wsp:rsidRPr="002E1286"><w:rPr><w:rFonts w:ascii="Calibri" w:fareast="Times New Roman" w:h-ansi="Calibri"/><wx:font wx:val="Calibri"/><w:sz w:val="14"/><w:sz-cs w:val="24"/><w:lang w:val="EN-CA" w:fareast="EN-US"/></w:rPr><w:t>0.8914</w:t></w:r></w:p></w:tc><w:tc><w:tcPr><w:tcW w:w="992" w:type="dxa"/><w:tcBorders><w:top w:val="nil"/><w:left w:val="nil"/><w:bottom w:val="nil"/><w:right w:val="nil"/></w:tcBorders><w:shd w:val="clear" w:color="auto" w:fill="auto"/><w:noWrap/><w:vAlign w:val="bottom"/></w:tcPr><w:p wsp:rsidR="002E1286" wsp:rsidRPr="002E1286" wsp:rsidRDefault="002E1286" wsp:rsidP="002E1286"><w:pPr><w:jc w:val="right"/><w:rPr><w:rFonts w:ascii="Calibri" w:fareast="Times New Roman" w:h-ansi="Calibri"/><wx:font wx:val="Calibri"/><w:sz w:val="14"/><w:sz-cs w:val="24"/><w:lang w:val="EN-CA" w:fareast="EN-US"/></w:rPr></w:pPr><w:r wsp:rsidRPr="002E1286"><w:rPr><w:rFonts w:ascii="Calibri" w:fareast="Times New Roman" w:h-ansi="Calibri"/><wx:font wx:val="Calibri"/><w:sz w:val="14"/><w:sz-cs w:val="24"/><w:lang w:val="EN-CA" w:fareast="EN-US"/></w:rPr><w:t>0.3343</w:t></w:r></w:p></w:tc><w:tc><w:tcPr><w:tcW w:w="1276" w:type="dxa"/><w:tcBorders><w:top w:val="nil"/><w:left w:val="nil"/><w:bottom w:val="nil"/><w:right w:val="nil"/></w:tcBorders><w:shd w:val="clear" w:color="auto" w:fill="auto"/><w:noWrap/><w:vAlign w:val="bottom"/></w:tcPr><w:p wsp:rsidR="002E1286" wsp:rsidRPr="002E1286" wsp:rsidRDefault="002E1286" wsp:rsidP="002E1286"><w:pPr><w:rPr><w:rFonts w:ascii="Calibri" w:fareast="Times New Roman" w:h-ansi="Calibri"/><wx:font wx:val="Calibri"/><w:sz w:val="14"/><w:sz-cs w:val="24"/><w:lang w:val="EN-CA" w:fareast="EN-US"/></w:rPr></w:pPr><w:r wsp:rsidRPr="002E1286"><w:rPr><w:rFonts w:ascii="Calibri" w:fareast="Times New Roman" w:h-ansi="Calibri"/><wx:font wx:val="Calibri"/><w:sz w:val="14"/><w:sz-cs w:val="24"/><w:lang w:val="EN-CA" w:fareast="EN-US"/></w:rPr><w:t>4.42 ± 0.1</w:t></w:r></w:p></w:tc><w:tc><w:tcPr><w:tcW w:w="993" w:type="dxa"/><w:tcBorders><w:top w:val="nil"/><w:left w:val="nil"/><w:bottom w:val="nil"/><w:right w:val="nil"/></w:tcBorders><w:shd w:val="clear" w:color="auto" w:fill="auto"/><w:noWrap/><w:vAlign w:val="bottom"/></w:tcPr><w:p wsp:rsidR="002E1286" wsp:rsidRPr="002E1286" wsp:rsidRDefault="002E1286" wsp:rsidP="002E1286"><w:pPr><w:rPr><w:rFonts w:ascii="Calibri" w:fareast="Times New Roman" w:h-ansi="Calibri"/><wx:font wx:val="Calibri"/><w:sz w:val="14"/><w:sz-cs w:val="24"/><w:lang w:val="EN-CA" w:fareast="EN-US"/></w:rPr></w:pPr><w:r wsp:rsidRPr="002E1286"><w:rPr><w:rFonts w:ascii="Calibri" w:fareast="Times New Roman" w:h-ansi="Calibri"/><wx:font wx:val="Calibri"/><w:sz w:val="14"/><w:sz-cs w:val="24"/><w:lang w:val="EN-CA" w:fareast="EN-US"/></w:rPr><w:t>4.86 ± 0.73</w:t></w:r></w:p></w:tc><w:tc><w:tcPr><w:tcW w:w="1133" w:type="dxa"/><w:tcBorders><w:top w:val="nil"/><w:left w:val="nil"/><w:bottom w:val="nil"/><w:right w:val="nil"/></w:tcBorders><w:shd w:val="clear" w:color="auto" w:fill="auto"/><w:noWrap/><w:vAlign w:val="bottom"/></w:tcPr><w:p wsp:rsidR="002E1286" wsp:rsidRPr="002E1286" wsp:rsidRDefault="002E1286" wsp:rsidP="002E1286"><w:pPr><w:rPr><w:rFonts w:ascii="Calibri" w:fareast="Times New Roman" w:h-ansi="Calibri"/><wx:font wx:val="Calibri"/><w:sz w:val="14"/><w:sz-cs w:val="24"/><w:lang w:val="EN-CA" w:fareast="EN-US"/></w:rPr></w:pPr><w:r wsp:rsidRPr="002E1286"><w:rPr><w:rFonts w:ascii="Calibri" w:fareast="Times New Roman" w:h-ansi="Calibri"/><wx:font wx:val="Calibri"/><w:sz w:val="14"/><w:sz-cs w:val="24"/><w:lang w:val="EN-CA" w:fareast="EN-US"/></w:rPr><w:t>4.52 ± 0.53</w:t></w:r></w:p></w:tc><w:tc><w:tcPr><w:tcW w:w="1134" w:type="dxa"/><w:tcBorders><w:top w:val="nil"/><w:left w:val="nil"/><w:bottom w:val="nil"/><w:right w:val="nil"/></w:tcBorders><w:shd w:val="clear" w:color="auto" w:fill="auto"/><w:noWrap/><w:vAlign w:val="bottom"/></w:tcPr><w:p wsp:rsidR="002E1286" wsp:rsidRPr="002E1286" wsp:rsidRDefault="002E1286" wsp:rsidP="002E1286"><w:pPr><w:rPr><w:rFonts w:ascii="Calibri" w:fareast="Times New Roman" w:h-ansi="Calibri"/><wx:font wx:val="Calibri"/><w:sz w:val="14"/><w:sz-cs w:val="24"/><w:lang w:val="EN-CA" w:fareast="EN-US"/></w:rPr></w:pPr><w:r wsp:rsidRPr="002E1286"><w:rPr><w:rFonts w:ascii="Calibri" w:fareast="Times New Roman" w:h-ansi="Calibri"/><wx:font wx:val="Calibri"/><w:sz w:val="14"/><w:sz-cs w:val="24"/><w:lang w:val="EN-CA" w:fareast="EN-US"/></w:rPr><w:t>3.994 ± 0.8198</w:t></w:r></w:p></w:tc><w:tc><w:tcPr><w:tcW w:w="1418" w:type="dxa"/><w:tcBorders><w:top w:val="nil"/><w:left w:val="nil"/><w:bottom w:val="nil"/><w:right w:val="nil"/></w:tcBorders><w:shd w:val="clear" w:color="auto" w:fill="auto"/><w:noWrap/><w:vAlign w:val="bottom"/></w:tcPr><w:p wsp:rsidR="002E1286" wsp:rsidRPr="002E1286" wsp:rsidRDefault="002E1286" wsp:rsidP="002E1286"><w:pPr><w:rPr><w:rFonts w:ascii="Calibri" w:fareast="Times New Roman" w:h-ansi="Calibri"/><wx:font wx:val="Calibri"/><w:sz w:val="14"/><w:sz-cs w:val="24"/><w:lang w:val="EN-CA" w:fareast="EN-US"/></w:rPr></w:pPr><w:r wsp:rsidRPr="002E1286"><w:rPr><w:rFonts w:ascii="Calibri" w:fareast="Times New Roman" w:h-ansi="Calibri"/><wx:font wx:val="Calibri"/><w:sz w:val="14"/><w:sz-cs w:val="24"/><w:lang w:val="EN-CA" w:fareast="EN-US"/></w:rPr><w:t>ns</w:t></w:r></w:p></w:tc><w:tc><w:tcPr><w:tcW w:w="1275" w:type="dxa"/><w:tcBorders><w:top w:val="nil"/><w:left w:val="nil"/><w:bottom w:val="nil"/><w:right w:val="nil"/></w:tcBorders><w:shd w:val="clear" w:color="auto" w:fill="auto"/><w:noWrap/><w:vAlign w:val="bottom"/></w:tcPr><w:p wsp:rsidR="002E1286" wsp:rsidRPr="002E1286" wsp:rsidRDefault="002E1286" wsp:rsidP="002E1286"><w:pPr><w:rPr><w:rFonts w:ascii="Calibri" w:fareast="Times New Roman" w:h-ansi="Calibri"/><wx:font wx:val="Calibri"/><w:sz w:val="14"/><w:sz-cs w:val="24"/><w:lang w:val="EN-CA" w:fareast="EN-US"/></w:rPr></w:pPr><w:r wsp:rsidRPr="002E1286"><w:rPr><w:rFonts w:ascii="Calibri" w:fareast="Times New Roman" w:h-ansi="Calibri"/><wx:font wx:val="Calibri"/><w:sz w:val="14"/><w:sz-cs w:val="24"/><w:lang w:val="EN-CA" w:fareast="EN-US"/></w:rPr><w:t>ns</w:t></w:r></w:p></w:tc><w:tc><w:tcPr><w:tcW w:w="993" w:type="dxa"/><w:tcBorders><w:top w:val="nil"/><w:left w:val="nil"/><w:bottom w:val="nil"/><w:right w:val="nil"/></w:tcBorders><w:shd w:val="clear" w:color="auto" w:fill="auto"/><w:noWrap/><w:vAlign w:val="bottom"/></w:tcPr><w:p wsp:rsidR="002E1286" wsp:rsidRPr="002E1286" wsp:rsidRDefault="002E1286" wsp:rsidP="002E1286"><w:pPr><w:rPr><w:rFonts w:ascii="Calibri" w:fareast="Times New Roman" w:h-ansi="Calibri"/><wx:font wx:val="Calibri"/><w:sz w:val="14"/><w:sz-cs w:val="24"/><w:lang w:val="EN-CA" w:fareast="EN-US"/></w:rPr></w:pPr><w:r wsp:rsidRPr="002E1286"><w:rPr><w:rFonts w:ascii="Calibri" w:fareast="Times New Roman" w:h-ansi="Calibri"/><wx:font wx:val="Calibri"/><w:sz w:val="14"/><w:sz-cs w:val="24"/><w:lang w:val="EN-CA" w:fareast="EN-US"/></w:rPr><w:t>ns</w:t></w:r></w:p></w:tc><w:tc><w:tcPr><w:tcW w:w="1417" w:type="dxa"/><w:tcBorders><w:top w:val="nil"/><w:left w:val="nil"/><w:bottom w:val="nil"/><w:right w:val="nil"/></w:tcBorders><w:shd w:val="clear" w:color="auto" w:fill="auto"/><w:noWrap/><w:vAlign w:val="bottom"/></w:tcPr><w:p wsp:rsidR="002E1286" wsp:rsidRPr="002E1286" wsp:rsidRDefault="002E1286" wsp:rsidP="002E1286"><w:pPr><w:rPr><w:rFonts w:ascii="Calibri" w:fareast="Times New Roman" w:h-ansi="Calibri"/><wx:font wx:val="Calibri"/><w:sz w:val="14"/><w:sz-cs w:val="24"/><w:lang w:val="EN-CA" w:fareast="EN-US"/></w:rPr></w:pPr><w:r wsp:rsidRPr="002E1286"><w:rPr><w:rFonts w:ascii="Calibri" w:fareast="Times New Roman" w:h-ansi="Calibri"/><wx:font wx:val="Calibri"/><w:sz w:val="14"/><w:sz-cs w:val="24"/><w:lang w:val="EN-CA" w:fareast="EN-US"/></w:rPr><w:t>ns</w:t></w:r></w:p></w:tc></w:tr><w:tr wsp:rsidR="00372820" wsp:rsidRPr="00F5033D" wsp:rsidTr="00372820"><w:trPr><w:trHeight w:val="300"/></w:trPr><w:tc><w:tcPr><w:tcW w:w="1066" w:type="dxa"/><w:tcBorders><w:top w:val="nil"/><w:left w:val="nil"/><w:bottom w:val="nil"/><w:right w:val="nil"/></w:tcBorders><w:shd w:val="clear" w:color="auto" w:fill="auto"/><w:noWrap/><w:vAlign w:val="bottom"/></w:tcPr><w:p wsp:rsidR="002E1286" wsp:rsidRPr="002E1286" wsp:rsidRDefault="002E1286" wsp:rsidP="002E1286"><w:pPr><w:rPr><w:rFonts w:ascii="Calibri" w:fareast="Times New Roman" w:h-ansi="Calibri"/><wx:font wx:val="Calibri"/><w:b/><w:b-cs/><w:color w:val="000000"/><w:sz w:val="14"/><w:sz-cs w:val="24"/><w:lang w:val="EN-CA" w:fareast="EN-US"/></w:rPr></w:pPr><w:r wsp:rsidRPr="002E1286"><w:rPr><w:rFonts w:ascii="Calibri" w:fareast="Times New Roman" w:h-ansi="Calibri"/><wx:font wx:val="Calibri"/><w:b/><w:b-cs/><w:color w:val="000000"/><w:sz w:val="14"/><w:sz-cs w:val="24"/><w:lang w:val="EN-CA" w:fareast="EN-US"/></w:rPr><w:t>IL-17</w:t></w:r></w:p></w:tc><w:tc><w:tcPr><w:tcW w:w="934" w:type="dxa"/><w:tcBorders><w:top w:val="nil"/><w:left w:val="nil"/><w:bottom w:val="nil"/><w:right w:val="nil"/></w:tcBorders><w:shd w:val="clear" w:color="auto" w:fill="auto"/><w:noWrap/><w:vAlign w:val="bottom"/></w:tcPr><w:p wsp:rsidR="002E1286" wsp:rsidRPr="002E1286" wsp:rsidRDefault="002E1286" wsp:rsidP="002E1286"><w:pPr><w:jc w:val="right"/><w:rPr><w:rFonts w:ascii="Calibri" w:fareast="Times New Roman" w:h-ansi="Calibri"/><wx:font wx:val="Calibri"/><w:sz w:val="14"/><w:sz-cs w:val="24"/><w:lang w:val="EN-CA" w:fareast="EN-US"/></w:rPr></w:pPr><w:r wsp:rsidRPr="002E1286"><w:rPr><w:rFonts w:ascii="Calibri" w:fareast="Times New Roman" w:h-ansi="Calibri"/><wx:font wx:val="Calibri"/><w:sz w:val="14"/><w:sz-cs w:val="24"/><w:lang w:val="EN-CA" w:fareast="EN-US"/></w:rPr><w:t>0.4794</w:t></w:r></w:p></w:tc><w:tc><w:tcPr><w:tcW w:w="992" w:type="dxa"/><w:tcBorders><w:top w:val="nil"/><w:left w:val="nil"/><w:bottom w:val="nil"/><w:right w:val="nil"/></w:tcBorders><w:shd w:val="clear" w:color="auto" w:fill="auto"/><w:noWrap/><w:vAlign w:val="bottom"/></w:tcPr><w:p wsp:rsidR="002E1286" wsp:rsidRPr="002E1286" wsp:rsidRDefault="002E1286" wsp:rsidP="002E1286"><w:pPr><w:rPr><w:rFonts w:ascii="Calibri" w:fareast="Times New Roman" w:h-ansi="Calibri"/><wx:font wx:val="Calibri"/><w:sz w:val="14"/><w:sz-cs w:val="24"/><w:lang w:val="EN-CA" w:fareast="EN-US"/></w:rPr></w:pPr><w:r wsp:rsidRPr="002E1286"><w:rPr><w:rFonts w:ascii="Calibri" w:fareast="Times New Roman" w:h-ansi="Calibri"/><wx:font wx:val="Calibri"/><w:sz w:val="14"/><w:sz-cs w:val="24"/><w:lang w:val="EN-CA" w:fareast="EN-US"/></w:rPr><w:t>&lt; 0.0001</w:t></w:r></w:p></w:tc><w:tc><w:tcPr><w:tcW w:w="1276" w:type="dxa"/><w:tcBorders><w:top w:val="nil"/><w:left w:val="nil"/><w:bottom w:val="nil"/><w:right w:val="nil"/></w:tcBorders><w:shd w:val="clear" w:color="auto" w:fill="auto"/><w:noWrap/><w:vAlign w:val="bottom"/></w:tcPr><w:p wsp:rsidR="002E1286" wsp:rsidRPr="002E1286" wsp:rsidRDefault="002E1286" wsp:rsidP="002E1286"><w:pPr><w:rPr><w:rFonts w:ascii="Calibri" w:fareast="Times New Roman" w:h-ansi="Calibri"/><wx:font wx:val="Calibri"/><w:sz w:val="14"/><w:sz-cs w:val="24"/><w:lang w:val="EN-CA" w:fareast="EN-US"/></w:rPr></w:pPr><w:r wsp:rsidRPr="002E1286"><w:rPr><w:rFonts w:ascii="Calibri" w:fareast="Times New Roman" w:h-ansi="Calibri"/><wx:font wx:val="Calibri"/><w:sz w:val="14"/><w:sz-cs w:val="24"/><w:lang w:val="EN-CA" w:fareast="EN-US"/></w:rPr><w:t>0.59 ± 0.17</w:t></w:r></w:p></w:tc><w:tc><w:tcPr><w:tcW w:w="993" w:type="dxa"/><w:tcBorders><w:top w:val="nil"/><w:left w:val="nil"/><w:bottom w:val="nil"/><w:right w:val="nil"/></w:tcBorders><w:shd w:val="clear" w:color="auto" w:fill="auto"/><w:noWrap/><w:vAlign w:val="bottom"/></w:tcPr><w:p wsp:rsidR="002E1286" wsp:rsidRPr="002E1286" wsp:rsidRDefault="002E1286" wsp:rsidP="002E1286"><w:pPr><w:rPr><w:rFonts w:ascii="Calibri" w:fareast="Times New Roman" w:h-ansi="Calibri"/><wx:font wx:val="Calibri"/><w:sz w:val="14"/><w:sz-cs w:val="24"/><w:lang w:val="EN-CA" w:fareast="EN-US"/></w:rPr></w:pPr><w:r wsp:rsidRPr="002E1286"><w:rPr><w:rFonts w:ascii="Calibri" w:fareast="Times New Roman" w:h-ansi="Calibri"/><wx:font wx:val="Calibri"/><w:sz w:val="14"/><w:sz-cs w:val="24"/><w:lang w:val="EN-CA" w:fareast="EN-US"/></w:rPr><w:t>0.48 ± 0.10</w:t></w:r></w:p></w:tc><w:tc><w:tcPr><w:tcW w:w="1133" w:type="dxa"/><w:tcBorders><w:top w:val="nil"/><w:left w:val="nil"/><w:bottom w:val="nil"/><w:right w:val="nil"/></w:tcBorders><w:shd w:val="clear" w:color="auto" w:fill="auto"/><w:noWrap/><w:vAlign w:val="bottom"/></w:tcPr><w:p wsp:rsidR="002E1286" wsp:rsidRPr="002E1286" wsp:rsidRDefault="002E1286" wsp:rsidP="002E1286"><w:pPr><w:rPr><w:rFonts w:ascii="Calibri" w:fareast="Times New Roman" w:h-ansi="Calibri"/><wx:font wx:val="Calibri"/><w:sz w:val="14"/><w:sz-cs w:val="24"/><w:lang w:val="EN-CA" w:fareast="EN-US"/></w:rPr></w:pPr><w:r wsp:rsidRPr="002E1286"><w:rPr><w:rFonts w:ascii="Calibri" w:fareast="Times New Roman" w:h-ansi="Calibri"/><wx:font wx:val="Calibri"/><w:sz w:val="14"/><w:sz-cs w:val="24"/><w:lang w:val="EN-CA" w:fareast="EN-US"/></w:rPr><w:t>0.45 ± 0.08</w:t></w:r></w:p></w:tc><w:tc><w:tcPr><w:tcW w:w="1134" w:type="dxa"/><w:tcBorders><w:top w:val="nil"/><w:left w:val="nil"/><w:bottom w:val="nil"/><w:right w:val="nil"/></w:tcBorders><w:shd w:val="clear" w:color="auto" w:fill="auto"/><w:noWrap/><w:vAlign w:val="bottom"/></w:tcPr><w:p wsp:rsidR="002E1286" wsp:rsidRPr="002E1286" wsp:rsidRDefault="002E1286" wsp:rsidP="002E1286"><w:pPr><w:rPr><w:rFonts w:ascii="Calibri" w:fareast="Times New Roman" w:h-ansi="Calibri"/><wx:font wx:val="Calibri"/><w:sz w:val="14"/><w:sz-cs w:val="24"/><w:lang w:val="EN-CA" w:fareast="EN-US"/></w:rPr></w:pPr><w:r wsp:rsidRPr="002E1286"><w:rPr><w:rFonts w:ascii="Calibri" w:fareast="Times New Roman" w:h-ansi="Calibri"/><wx:font wx:val="Calibri"/><w:sz w:val="14"/><w:sz-cs w:val="24"/><w:lang w:val="EN-CA" w:fareast="EN-US"/></w:rPr><w:t>0.351 ± 0.02885</w:t></w:r></w:p></w:tc><w:tc><w:tcPr><w:tcW w:w="1418" w:type="dxa"/><w:tcBorders><w:top w:val="nil"/><w:left w:val="nil"/><w:bottom w:val="nil"/><w:right w:val="nil"/></w:tcBorders><w:shd w:val="clear" w:color="auto" w:fill="auto"/><w:noWrap/><w:vAlign w:val="bottom"/></w:tcPr><w:p wsp:rsidR="002E1286" wsp:rsidRPr="002E1286" wsp:rsidRDefault="002E1286" wsp:rsidP="002E1286"><w:pPr><w:rPr><w:rFonts w:ascii="Calibri" w:fareast="Times New Roman" w:h-ansi="Calibri"/><wx:font wx:val="Calibri"/><w:sz w:val="14"/><w:sz-cs w:val="24"/><w:lang w:val="EN-CA" w:fareast="EN-US"/></w:rPr></w:pPr><w:r wsp:rsidRPr="002E1286"><w:rPr><w:rFonts w:ascii="Calibri" w:fareast="Times New Roman" w:h-ansi="Calibri"/><wx:font wx:val="Calibri"/><w:sz w:val="14"/><w:sz-cs w:val="24"/><w:lang w:val="EN-CA" w:fareast="EN-US"/></w:rPr><w:t>ns</w:t></w:r></w:p></w:tc><w:tc><w:tcPr><w:tcW w:w="1275" w:type="dxa"/><w:tcBorders><w:top w:val="nil"/><w:left w:val="nil"/><w:bottom w:val="nil"/><w:right w:val="nil"/></w:tcBorders><w:shd w:val="clear" w:color="auto" w:fill="auto"/><w:noWrap/><w:vAlign w:val="bottom"/></w:tcPr><w:p wsp:rsidR="002E1286" wsp:rsidRPr="002E1286" wsp:rsidRDefault="002E1286" wsp:rsidP="002E1286"><w:pPr><w:rPr><w:rFonts w:ascii="Calibri" w:fareast="Times New Roman" w:h-ansi="Calibri"/><wx:font wx:val="Calibri"/><w:sz w:val="14"/><w:sz-cs w:val="24"/><w:lang w:val="EN-CA" w:fareast="EN-US"/></w:rPr></w:pPr><w:r wsp:rsidRPr="002E1286"><w:rPr><w:rFonts w:ascii="Calibri" w:fareast="Times New Roman" w:h-ansi="Calibri"/><wx:font wx:val="Calibri"/><w:sz w:val="14"/><w:sz-cs w:val="24"/><w:lang w:val="EN-CA" w:fareast="EN-US"/></w:rPr><w:t>ns</w:t></w:r></w:p></w:tc><w:tc><w:tcPr><w:tcW w:w="993" w:type="dxa"/><w:tcBorders><w:top w:val="nil"/><w:left w:val="nil"/><w:bottom w:val="nil"/><w:right w:val="nil"/></w:tcBorders><w:shd w:val="clear" w:color="auto" w:fill="auto"/><w:noWrap/><w:vAlign w:val="bottom"/></w:tcPr><w:p wsp:rsidR="002E1286" wsp:rsidRPr="002E1286" wsp:rsidRDefault="002E1286" wsp:rsidP="002E1286"><w:pPr><w:rPr><w:rFonts w:ascii="Calibri" w:fareast="Times New Roman" w:h-ansi="Calibri"/><wx:font wx:val="Calibri"/><w:sz w:val="14"/><w:sz-cs w:val="24"/><w:lang w:val="EN-CA" w:fareast="EN-US"/></w:rPr></w:pPr><w:r wsp:rsidRPr="002E1286"><w:rPr><w:rFonts w:ascii="Calibri" w:fareast="Times New Roman" w:h-ansi="Calibri"/><wx:font wx:val="Calibri"/><w:sz w:val="14"/><w:sz-cs w:val="24"/><w:lang w:val="EN-CA" w:fareast="EN-US"/></w:rPr><w:t>ns</w:t></w:r></w:p></w:tc><w:tc><w:tcPr><w:tcW w:w="1417" w:type="dxa"/><w:tcBorders><w:top w:val="nil"/><w:left w:val="nil"/><w:bottom w:val="nil"/><w:right w:val="nil"/></w:tcBorders><w:shd w:val="clear" w:color="auto" w:fill="auto"/><w:noWrap/><w:vAlign w:val="bottom"/></w:tcPr><w:p wsp:rsidR="002E1286" wsp:rsidRPr="002E1286" wsp:rsidRDefault="002E1286" wsp:rsidP="002E1286"><w:pPr><w:rPr><w:rFonts w:ascii="Calibri" w:fareast="Times New Roman" w:h-ansi="Calibri"/><wx:font wx:val="Calibri"/><w:sz w:val="14"/><w:sz-cs w:val="24"/><w:lang w:val="EN-CA" w:fareast="EN-US"/></w:rPr></w:pPr><w:r wsp:rsidRPr="002E1286"><w:rPr><w:rFonts w:ascii="Calibri" w:fareast="Times New Roman" w:h-ansi="Calibri"/><wx:font wx:val="Calibri"/><w:sz w:val="14"/><w:sz-cs w:val="24"/><w:lang w:val="EN-CA" w:fareast="EN-US"/></w:rPr><w:t>ns</w:t></w:r></w:p></w:tc></w:tr><w:tr wsp:rsidR="00372820" wsp:rsidRPr="00F5033D" wsp:rsidTr="00372820"><w:trPr><w:trHeight w:val="300"/></w:trPr><w:tc><w:tcPr><w:tcW w:w="1066" w:type="dxa"/><w:tcBorders><w:top w:val="nil"/><w:left w:val="nil"/><w:bottom w:val="nil"/><w:right w:val="nil"/></w:tcBorders><w:shd w:val="clear" w:color="auto" w:fill="auto"/><w:noWrap/><w:vAlign w:val="bottom"/></w:tcPr><w:p wsp:rsidR="002E1286" wsp:rsidRPr="002E1286" wsp:rsidRDefault="002E1286" wsp:rsidP="002E1286"><w:pPr><w:rPr><w:rFonts w:ascii="Calibri" w:fareast="Times New Roman" w:h-ansi="Calibri"/><wx:font wx:val="Calibri"/><w:b/><w:b-cs/><w:color w:val="000000"/><w:sz w:val="14"/><w:sz-cs w:val="24"/><w:lang w:val="EN-CA" w:fareast="EN-US"/></w:rPr></w:pPr><w:r wsp:rsidRPr="002E1286"><w:rPr><w:rFonts w:ascii="Calibri" w:fareast="Times New Roman" w:h-ansi="Calibri"/><wx:font wx:val="Calibri"/><w:b/><w:b-cs/><w:color w:val="000000"/><w:sz w:val="14"/><w:sz-cs w:val="24"/><w:lang w:val="EN-CA" w:fareast="EN-US"/></w:rPr><w:t>IP-10</w:t></w:r></w:p></w:tc><w:tc><w:tcPr><w:tcW w:w="934" w:type="dxa"/><w:tcBorders><w:top w:val="nil"/><w:left w:val="nil"/><w:bottom w:val="nil"/><w:right w:val="nil"/></w:tcBorders><w:shd w:val="clear" w:color="auto" w:fill="auto"/><w:noWrap/><w:vAlign w:val="bottom"/></w:tcPr><w:p wsp:rsidR="002E1286" wsp:rsidRPr="002E1286" wsp:rsidRDefault="002E1286" wsp:rsidP="002E1286"><w:pPr><w:rPr><w:rFonts w:ascii="Calibri" w:fareast="Times New Roman" w:h-ansi="Calibri"/><wx:font wx:val="Calibri"/><w:sz w:val="14"/><w:sz-cs w:val="24"/><w:lang w:val="EN-CA" w:fareast="EN-US"/></w:rPr></w:pPr><w:r wsp:rsidRPr="002E1286"><w:rPr><w:rFonts w:ascii="Calibri" w:fareast="Times New Roman" w:h-ansi="Calibri"/><wx:font wx:val="Calibri"/><w:sz w:val="14"/><w:sz-cs w:val="24"/><w:lang w:val="EN-CA" w:fareast="EN-US"/></w:rPr><w:t>&lt; 0.0001</w:t></w:r></w:p></w:tc><w:tc><w:tcPr><w:tcW w:w="992" w:type="dxa"/><w:tcBorders><w:top w:val="nil"/><w:left w:val="nil"/><w:bottom w:val="nil"/><w:right w:val="nil"/></w:tcBorders><w:shd w:val="clear" w:color="auto" w:fill="auto"/><w:noWrap/><w:vAlign w:val="bottom"/></w:tcPr><w:p wsp:rsidR="002E1286" wsp:rsidRPr="002E1286" wsp:rsidRDefault="002E1286" wsp:rsidP="002E1286"><w:pPr><w:jc w:val="right"/><w:rPr><w:rFonts w:ascii="Calibri" w:fareast="Times New Roman" w:h-ansi="Calibri"/><wx:font wx:val="Calibri"/><w:sz w:val="14"/><w:sz-cs w:val="24"/><w:lang w:val="EN-CA" w:fareast="EN-US"/></w:rPr></w:pPr><w:r wsp:rsidRPr="002E1286"><w:rPr><w:rFonts w:ascii="Calibri" w:fareast="Times New Roman" w:h-ansi="Calibri"/><wx:font wx:val="Calibri"/><w:sz w:val="14"/><w:sz-cs w:val="24"/><w:lang w:val="EN-CA" w:fareast="EN-US"/></w:rPr><w:t>0.6472</w:t></w:r></w:p></w:tc><w:tc><w:tcPr><w:tcW w:w="1276" w:type="dxa"/><w:tcBorders><w:top w:val="nil"/><w:left w:val="nil"/><w:bottom w:val="nil"/><w:right w:val="nil"/></w:tcBorders><w:shd w:val="clear" w:color="auto" w:fill="auto"/><w:noWrap/><w:vAlign w:val="bottom"/></w:tcPr><w:p wsp:rsidR="002E1286" wsp:rsidRPr="002E1286" wsp:rsidRDefault="002E1286" wsp:rsidP="002E1286"><w:pPr><w:rPr><w:rFonts w:ascii="Calibri" w:fareast="Times New Roman" w:h-ansi="Calibri"/><wx:font wx:val="Calibri"/><w:sz w:val="14"/><w:sz-cs w:val="24"/><w:lang w:val="EN-CA" w:fareast="EN-US"/></w:rPr></w:pPr><w:r wsp:rsidRPr="002E1286"><w:rPr><w:rFonts w:ascii="Calibri" w:fareast="Times New Roman" w:h-ansi="Calibri"/><wx:font wx:val="Calibri"/><w:sz w:val="14"/><w:sz-cs w:val="24"/><w:lang w:val="EN-CA" w:fareast="EN-US"/></w:rPr><w:t>6.53 ± 1.25</w:t></w:r></w:p></w:tc><w:tc><w:tcPr><w:tcW w:w="993" w:type="dxa"/><w:tcBorders><w:top w:val="nil"/><w:left w:val="nil"/><w:bottom w:val="nil"/><w:right w:val="nil"/></w:tcBorders><w:shd w:val="clear" w:color="auto" w:fill="auto"/><w:noWrap/><w:vAlign w:val="bottom"/></w:tcPr><w:p wsp:rsidR="002E1286" wsp:rsidRPr="002E1286" wsp:rsidRDefault="002E1286" wsp:rsidP="002E1286"><w:pPr><w:rPr><w:rFonts w:ascii="Calibri" w:fareast="Times New Roman" w:h-ansi="Calibri"/><wx:font wx:val="Calibri"/><w:sz w:val="14"/><w:sz-cs w:val="24"/><w:lang w:val="EN-CA" w:fareast="EN-US"/></w:rPr></w:pPr><w:r wsp:rsidRPr="002E1286"><w:rPr><w:rFonts w:ascii="Calibri" w:fareast="Times New Roman" w:h-ansi="Calibri"/><wx:font wx:val="Calibri"/><w:sz w:val="14"/><w:sz-cs w:val="24"/><w:lang w:val="EN-CA" w:fareast="EN-US"/></w:rPr><w:t>5.17 ± 1.16</w:t></w:r></w:p></w:tc><w:tc><w:tcPr><w:tcW w:w="1133" w:type="dxa"/><w:tcBorders><w:top w:val="nil"/><w:left w:val="nil"/><w:bottom w:val="nil"/><w:right w:val="nil"/></w:tcBorders><w:shd w:val="clear" w:color="auto" w:fill="auto"/><w:noWrap/><w:vAlign w:val="bottom"/></w:tcPr><w:p wsp:rsidR="002E1286" wsp:rsidRPr="002E1286" wsp:rsidRDefault="002E1286" wsp:rsidP="002E1286"><w:pPr><w:rPr><w:rFonts w:ascii="Calibri" w:fareast="Times New Roman" w:h-ansi="Calibri"/><wx:font wx:val="Calibri"/><w:sz w:val="14"/><w:sz-cs w:val="24"/><w:lang w:val="EN-CA" w:fareast="EN-US"/></w:rPr></w:pPr><w:r wsp:rsidRPr="002E1286"><w:rPr><w:rFonts w:ascii="Calibri" w:fareast="Times New Roman" w:h-ansi="Calibri"/><wx:font wx:val="Calibri"/><w:sz w:val="14"/><w:sz-cs w:val="24"/><w:lang w:val="EN-CA" w:fareast="EN-US"/></w:rPr><w:t>16.34 ± 1.57</w:t></w:r></w:p></w:tc><w:tc><w:tcPr><w:tcW w:w="1134" w:type="dxa"/><w:tcBorders><w:top w:val="nil"/><w:left w:val="nil"/><w:bottom w:val="nil"/><w:right w:val="nil"/></w:tcBorders><w:shd w:val="clear" w:color="auto" w:fill="auto"/><w:noWrap/><w:vAlign w:val="bottom"/></w:tcPr><w:p wsp:rsidR="002E1286" wsp:rsidRPr="002E1286" wsp:rsidRDefault="002E1286" wsp:rsidP="002E1286"><w:pPr><w:rPr><w:rFonts w:ascii="Calibri" w:fareast="Times New Roman" w:h-ansi="Calibri"/><wx:font wx:val="Calibri"/><w:sz w:val="14"/><w:sz-cs w:val="24"/><w:lang w:val="EN-CA" w:fareast="EN-US"/></w:rPr></w:pPr><w:r wsp:rsidRPr="002E1286"><w:rPr><w:rFonts w:ascii="Calibri" w:fareast="Times New Roman" w:h-ansi="Calibri"/><wx:font wx:val="Calibri"/><w:sz w:val="14"/><w:sz-cs w:val="24"/><w:lang w:val="EN-CA" w:fareast="EN-US"/></w:rPr><w:t>10.66 ± 1.685</w:t></w:r></w:p></w:tc><w:tc><w:tcPr><w:tcW w:w="1418" w:type="dxa"/><w:tcBorders><w:top w:val="nil"/><w:left w:val="nil"/><w:bottom w:val="nil"/><w:right w:val="nil"/></w:tcBorders><w:shd w:val="clear" w:color="auto" w:fill="auto"/><w:noWrap/><w:vAlign w:val="bottom"/></w:tcPr><w:p wsp:rsidR="002E1286" wsp:rsidRPr="002E1286" wsp:rsidRDefault="002E1286" wsp:rsidP="002E1286"><w:pPr><w:rPr><w:rFonts w:ascii="Calibri" w:fareast="Times New Roman" w:h-ansi="Calibri"/><wx:font wx:val="Calibri"/><w:sz w:val="14"/><w:sz-cs w:val="24"/><w:lang w:val="EN-CA" w:fareast="EN-US"/></w:rPr></w:pPr><w:r wsp:rsidRPr="002E1286"><w:rPr><w:rFonts w:ascii="Calibri" w:fareast="Times New Roman" w:h-ansi="Calibri"/><wx:font wx:val="Calibri"/><w:sz w:val="14"/><w:sz-cs w:val="24"/><w:lang w:val="EN-CA" w:fareast="EN-US"/></w:rPr><w:t>ns</w:t></w:r></w:p></w:tc><w:tc><w:tcPr><w:tcW w:w="1275" w:type="dxa"/><w:tcBorders><w:top w:val="nil"/><w:left w:val="nil"/><w:bottom w:val="nil"/><w:right w:val="nil"/></w:tcBorders><w:shd w:val="clear" w:color="auto" w:fill="auto"/><w:noWrap/><w:vAlign w:val="bottom"/></w:tcPr><w:p wsp:rsidR="002E1286" wsp:rsidRPr="002E1286" wsp:rsidRDefault="002E1286" wsp:rsidP="002E1286"><w:pPr><w:rPr><w:rFonts w:ascii="Calibri" w:fareast="Times New Roman" w:h-ansi="Calibri"/><wx:font wx:val="Calibri"/><w:sz w:val="14"/><w:sz-cs w:val="24"/><w:lang w:val="EN-CA" w:fareast="EN-US"/></w:rPr></w:pPr><w:r wsp:rsidRPr="002E1286"><w:rPr><w:rFonts w:ascii="Calibri" w:fareast="Times New Roman" w:h-ansi="Calibri"/><wx:font wx:val="Calibri"/><w:sz w:val="14"/><w:sz-cs w:val="24"/><w:lang w:val="EN-CA" w:fareast="EN-US"/></w:rPr><w:t>*</w:t></w:r></w:p></w:tc><w:tc><w:tcPr><w:tcW w:w="993" w:type="dxa"/><w:tcBorders><w:top w:val="nil"/><w:left w:val="nil"/><w:bottom w:val="nil"/><w:right w:val="nil"/></w:tcBorders><w:shd w:val="clear" w:color="auto" w:fill="auto"/><w:noWrap/><w:vAlign w:val="bottom"/></w:tcPr><w:p wsp:rsidR="002E1286" wsp:rsidRPr="002E1286" wsp:rsidRDefault="002E1286" wsp:rsidP="002E1286"><w:pPr><w:rPr><w:rFonts w:ascii="Calibri" w:fareast="Times New Roman" w:h-ansi="Calibri"/><wx:font wx:val="Calibri"/><w:sz w:val="14"/><w:sz-cs w:val="24"/><w:lang w:val="EN-CA" w:fareast="EN-US"/></w:rPr></w:pPr><w:r wsp:rsidRPr="002E1286"><w:rPr><w:rFonts w:ascii="Calibri" w:fareast="Times New Roman" w:h-ansi="Calibri"/><wx:font wx:val="Calibri"/><w:sz w:val="14"/><w:sz-cs w:val="24"/><w:lang w:val="EN-CA" w:fareast="EN-US"/></w:rPr><w:t>#</w:t></w:r></w:p></w:tc><w:tc><w:tcPr><w:tcW w:w="1417" w:type="dxa"/><w:tcBorders><w:top w:val="nil"/><w:left w:val="nil"/><w:bottom w:val="nil"/><w:right w:val="nil"/></w:tcBorders><w:shd w:val="clear" w:color="auto" w:fill="auto"/><w:noWrap/><w:vAlign w:val="bottom"/></w:tcPr><w:p wsp:rsidR="002E1286" wsp:rsidRPr="002E1286" wsp:rsidRDefault="002E1286" wsp:rsidP="002E1286"><w:pPr><w:rPr><w:rFonts w:ascii="Calibri" w:fareast="Times New Roman" w:h-ansi="Calibri"/><wx:font wx:val="Calibri"/><w:sz w:val="14"/><w:sz-cs w:val="24"/><w:lang w:val="EN-CA" w:fareast="EN-US"/></w:rPr></w:pPr><w:r wsp:rsidRPr="002E1286"><w:rPr><w:rFonts w:ascii="Calibri" w:fareast="Times New Roman" w:h-ansi="Calibri"/><wx:font wx:val="Calibri"/><w:sz w:val="14"/><w:sz-cs w:val="24"/><w:lang w:val="EN-CA" w:fareast="EN-US"/></w:rPr><w:t>* </w:t></w:r></w:p></w:tc></w:tr><w:tr wsp:rsidR="00372820" wsp:rsidRPr="00F5033D" wsp:rsidTr="00372820"><w:trPr><w:trHeight w:val="300"/></w:trPr><w:tc><w:tcPr><w:tcW w:w="1066" w:type="dxa"/><w:tcBorders><w:top w:val="nil"/><w:left w:val="nil"/><w:bottom w:val="nil"/><w:right w:val="nil"/></w:tcBorders><w:shd w:val="clear" w:color="auto" w:fill="auto"/><w:noWrap/><w:vAlign w:val="bottom"/></w:tcPr><w:p wsp:rsidR="002E1286" wsp:rsidRPr="002E1286" wsp:rsidRDefault="002E1286" wsp:rsidP="002E1286"><w:pPr><w:rPr><w:rFonts w:ascii="Calibri" w:fareast="Times New Roman" w:h-ansi="Calibri"/><wx:font wx:val="Calibri"/><w:b/><w:b-cs/><w:color w:val="000000"/><w:sz w:val="14"/><w:sz-cs w:val="24"/><w:lang w:val="EN-CA" w:fareast="EN-US"/></w:rPr></w:pPr><w:r wsp:rsidRPr="002E1286"><w:rPr><w:rFonts w:ascii="Calibri" w:fareast="Times New Roman" w:h-ansi="Calibri"/><wx:font wx:val="Calibri"/><w:b/><w:b-cs/><w:color w:val="000000"/><w:sz w:val="14"/><w:sz-cs w:val="24"/><w:lang w:val="EN-CA" w:fareast="EN-US"/></w:rPr><w:t>KC</w:t></w:r></w:p></w:tc><w:tc><w:tcPr><w:tcW w:w="934" w:type="dxa"/><w:tcBorders><w:top w:val="nil"/><w:left w:val="nil"/><w:bottom w:val="nil"/><w:right w:val="nil"/></w:tcBorders><w:shd w:val="clear" w:color="auto" w:fill="auto"/><w:noWrap/><w:vAlign w:val="bottom"/></w:tcPr><w:p wsp:rsidR="002E1286" wsp:rsidRPr="002E1286" wsp:rsidRDefault="002E1286" wsp:rsidP="002E1286"><w:pPr><w:jc w:val="right"/><w:rPr><w:rFonts w:ascii="Calibri" w:fareast="Times New Roman" w:h-ansi="Calibri"/><wx:font wx:val="Calibri"/><w:sz w:val="14"/><w:sz-cs w:val="24"/><w:lang w:val="EN-CA" w:fareast="EN-US"/></w:rPr></w:pPr><w:r wsp:rsidRPr="002E1286"><w:rPr><w:rFonts w:ascii="Calibri" w:fareast="Times New Roman" w:h-ansi="Calibri"/><wx:font wx:val="Calibri"/><w:sz w:val="14"/><w:sz-cs w:val="24"/><w:lang w:val="EN-CA" w:fareast="EN-US"/></w:rPr><w:t>0.1487</w:t></w:r></w:p></w:tc><w:tc><w:tcPr><w:tcW w:w="992" w:type="dxa"/><w:tcBorders><w:top w:val="nil"/><w:left w:val="nil"/><w:bottom w:val="nil"/><w:right w:val="nil"/></w:tcBorders><w:shd w:val="clear" w:color="auto" w:fill="auto"/><w:noWrap/><w:vAlign w:val="bottom"/></w:tcPr><w:p wsp:rsidR="002E1286" wsp:rsidRPr="002E1286" wsp:rsidRDefault="002E1286" wsp:rsidP="002E1286"><w:pPr><w:jc w:val="right"/><w:rPr><w:rFonts w:ascii="Calibri" w:fareast="Times New Roman" w:h-ansi="Calibri"/><wx:font wx:val="Calibri"/><w:sz w:val="14"/><w:sz-cs w:val="24"/><w:lang w:val="EN-CA" w:fareast="EN-US"/></w:rPr></w:pPr><w:r wsp:rsidRPr="002E1286"><w:rPr><w:rFonts w:ascii="Calibri" w:fareast="Times New Roman" w:h-ansi="Calibri"/><wx:font wx:val="Calibri"/><w:sz w:val="14"/><w:sz-cs w:val="24"/><w:lang w:val="EN-CA" w:fareast="EN-US"/></w:rPr><w:t>0.0038</w:t></w:r></w:p></w:tc><w:tc><w:tcPr><w:tcW w:w="1276" w:type="dxa"/><w:tcBorders><w:top w:val="nil"/><w:left w:val="nil"/><w:bottom w:val="nil"/><w:right w:val="nil"/></w:tcBorders><w:shd w:val="clear" w:color="auto" w:fill="auto"/><w:noWrap/><w:vAlign w:val="bottom"/></w:tcPr><w:p wsp:rsidR="002E1286" wsp:rsidRPr="002E1286" wsp:rsidRDefault="002E1286" wsp:rsidP="002E1286"><w:pPr><w:rPr><w:rFonts w:ascii="Calibri" w:fareast="Times New Roman" w:h-ansi="Calibri"/><wx:font wx:val="Calibri"/><w:sz w:val="14"/><w:sz-cs w:val="24"/><w:lang w:val="EN-CA" w:fareast="EN-US"/></w:rPr></w:pPr><w:r wsp:rsidRPr="002E1286"><w:rPr><w:rFonts w:ascii="Calibri" w:fareast="Times New Roman" w:h-ansi="Calibri"/><wx:font wx:val="Calibri"/><w:sz w:val="14"/><w:sz-cs w:val="24"/><w:lang w:val="EN-CA" w:fareast="EN-US"/></w:rPr><w:t>75.75 ± 13.8</w:t></w:r></w:p></w:tc><w:tc><w:tcPr><w:tcW w:w="993" w:type="dxa"/><w:tcBorders><w:top w:val="nil"/><w:left w:val="nil"/><w:bottom w:val="nil"/><w:right w:val="nil"/></w:tcBorders><w:shd w:val="clear" w:color="auto" w:fill="auto"/><w:noWrap/><w:vAlign w:val="bottom"/></w:tcPr><w:p wsp:rsidR="002E1286" wsp:rsidRPr="002E1286" wsp:rsidRDefault="002E1286" wsp:rsidP="002E1286"><w:pPr><w:rPr><w:rFonts w:ascii="Calibri" w:fareast="Times New Roman" w:h-ansi="Calibri"/><wx:font wx:val="Calibri"/><w:sz w:val="14"/><w:sz-cs w:val="24"/><w:lang w:val="EN-CA" w:fareast="EN-US"/></w:rPr></w:pPr><w:r wsp:rsidRPr="002E1286"><w:rPr><w:rFonts w:ascii="Calibri" w:fareast="Times New Roman" w:h-ansi="Calibri"/><wx:font wx:val="Calibri"/><w:sz w:val="14"/><w:sz-cs w:val="24"/><w:lang w:val="EN-CA" w:fareast="EN-US"/></w:rPr><w:t>69.41 ± 8.89</w:t></w:r></w:p></w:tc><w:tc><w:tcPr><w:tcW w:w="1133" w:type="dxa"/><w:tcBorders><w:top w:val="nil"/><w:left w:val="nil"/><w:bottom w:val="nil"/><w:right w:val="nil"/></w:tcBorders><w:shd w:val="clear" w:color="auto" w:fill="auto"/><w:noWrap/><w:vAlign w:val="bottom"/></w:tcPr><w:p wsp:rsidR="002E1286" wsp:rsidRPr="002E1286" wsp:rsidRDefault="002E1286" wsp:rsidP="002E1286"><w:pPr><w:rPr><w:rFonts w:ascii="Calibri" w:fareast="Times New Roman" w:h-ansi="Calibri"/><wx:font wx:val="Calibri"/><w:sz w:val="14"/><w:sz-cs w:val="24"/><w:lang w:val="EN-CA" w:fareast="EN-US"/></w:rPr></w:pPr><w:r wsp:rsidRPr="002E1286"><w:rPr><w:rFonts w:ascii="Calibri" w:fareast="Times New Roman" w:h-ansi="Calibri"/><wx:font wx:val="Calibri"/><w:sz w:val="14"/><w:sz-cs w:val="24"/><w:lang w:val="EN-CA" w:fareast="EN-US"/></w:rPr><w:t>85.94 ± 10.72</w:t></w:r></w:p></w:tc><w:tc><w:tcPr><w:tcW w:w="1134" w:type="dxa"/><w:tcBorders><w:top w:val="nil"/><w:left w:val="nil"/><w:bottom w:val="nil"/><w:right w:val="nil"/></w:tcBorders><w:shd w:val="clear" w:color="auto" w:fill="auto"/><w:noWrap/><w:vAlign w:val="bottom"/></w:tcPr><w:p wsp:rsidR="002E1286" wsp:rsidRPr="002E1286" wsp:rsidRDefault="002E1286" wsp:rsidP="002E1286"><w:pPr><w:rPr><w:rFonts w:ascii="Calibri" w:fareast="Times New Roman" w:h-ansi="Calibri"/><wx:font wx:val="Calibri"/><w:sz w:val="14"/><w:sz-cs w:val="24"/><w:lang w:val="EN-CA" w:fareast="EN-US"/></w:rPr></w:pPr><w:r wsp:rsidRPr="002E1286"><w:rPr><w:rFonts w:ascii="Calibri" w:fareast="Times New Roman" w:h-ansi="Calibri"/><wx:font wx:val="Calibri"/><w:sz w:val="14"/><w:sz-cs w:val="24"/><w:lang w:val="EN-CA" w:fareast="EN-US"/></w:rPr><w:t>53.31 ± 3.419</w:t></w:r></w:p></w:tc><w:tc><w:tcPr><w:tcW w:w="1418" w:type="dxa"/><w:tcBorders><w:top w:val="nil"/><w:left w:val="nil"/><w:bottom w:val="nil"/><w:right w:val="nil"/></w:tcBorders><w:shd w:val="clear" w:color="auto" w:fill="auto"/><w:noWrap/><w:vAlign w:val="bottom"/></w:tcPr><w:p wsp:rsidR="002E1286" wsp:rsidRPr="002E1286" wsp:rsidRDefault="002E1286" wsp:rsidP="002E1286"><w:pPr><w:rPr><w:rFonts w:ascii="Calibri" w:fareast="Times New Roman" w:h-ansi="Calibri"/><wx:font wx:val="Calibri"/><w:sz w:val="14"/><w:sz-cs w:val="24"/><w:lang w:val="EN-CA" w:fareast="EN-US"/></w:rPr></w:pPr><w:r wsp:rsidRPr="002E1286"><w:rPr><w:rFonts w:ascii="Calibri" w:fareast="Times New Roman" w:h-ansi="Calibri"/><wx:font wx:val="Calibri"/><w:sz w:val="14"/><w:sz-cs w:val="24"/><w:lang w:val="EN-CA" w:fareast="EN-US"/></w:rPr><w:t>ns</w:t></w:r></w:p></w:tc><w:tc><w:tcPr><w:tcW w:w="1275" w:type="dxa"/><w:tcBorders><w:top w:val="nil"/><w:left w:val="nil"/><w:bottom w:val="nil"/><w:right w:val="nil"/></w:tcBorders><w:shd w:val="clear" w:color="auto" w:fill="auto"/><w:noWrap/><w:vAlign w:val="bottom"/></w:tcPr><w:p wsp:rsidR="002E1286" wsp:rsidRPr="002E1286" wsp:rsidRDefault="002E1286" wsp:rsidP="002E1286"><w:pPr><w:rPr><w:rFonts w:ascii="Calibri" w:fareast="Times New Roman" w:h-ansi="Calibri"/><wx:font wx:val="Calibri"/><w:sz w:val="14"/><w:sz-cs w:val="24"/><w:lang w:val="EN-CA" w:fareast="EN-US"/></w:rPr></w:pPr><w:r wsp:rsidRPr="002E1286"><w:rPr><w:rFonts w:ascii="Calibri" w:fareast="Times New Roman" w:h-ansi="Calibri"/><wx:font wx:val="Calibri"/><w:sz w:val="14"/><w:sz-cs w:val="24"/><w:lang w:val="EN-CA" w:fareast="EN-US"/></w:rPr><w:t>ns</w:t></w:r></w:p></w:tc><w:tc><w:tcPr><w:tcW w:w="993" w:type="dxa"/><w:tcBorders><w:top w:val="nil"/><w:left w:val="nil"/><w:bottom w:val="nil"/><w:right w:val="nil"/></w:tcBorders><w:shd w:val="clear" w:color="auto" w:fill="auto"/><w:noWrap/><w:vAlign w:val="bottom"/></w:tcPr><w:p wsp:rsidR="002E1286" wsp:rsidRPr="002E1286" wsp:rsidRDefault="002E1286" wsp:rsidP="002E1286"><w:pPr><w:rPr><w:rFonts w:ascii="Calibri" w:fareast="Times New Roman" w:h-ansi="Calibri"/><wx:font wx:val="Calibri"/><w:sz w:val="14"/><w:sz-cs w:val="24"/><w:lang w:val="EN-CA" w:fareast="EN-US"/></w:rPr></w:pPr><w:r wsp:rsidRPr="002E1286"><w:rPr><w:rFonts w:ascii="Calibri" w:fareast="Times New Roman" w:h-ansi="Calibri"/><wx:font wx:val="Calibri"/><w:sz w:val="14"/><w:sz-cs w:val="24"/><w:lang w:val="EN-CA" w:fareast="EN-US"/></w:rPr><w:t>ns</w:t></w:r></w:p></w:tc><w:tc><w:tcPr><w:tcW w:w="1417" w:type="dxa"/><w:tcBorders><w:top w:val="nil"/><w:left w:val="nil"/><w:bottom w:val="nil"/><w:right w:val="nil"/></w:tcBorders><w:shd w:val="clear" w:color="auto" w:fill="auto"/><w:noWrap/><w:vAlign w:val="bottom"/></w:tcPr><w:p wsp:rsidR="002E1286" wsp:rsidRPr="002E1286" wsp:rsidRDefault="002E1286" wsp:rsidP="002E1286"><w:pPr><w:rPr><w:rFonts w:ascii="Calibri" w:fareast="Times New Roman" w:h-ansi="Calibri"/><wx:font wx:val="Calibri"/><w:sz w:val="14"/><w:sz-cs w:val="24"/><w:lang w:val="EN-CA" w:fareast="EN-US"/></w:rPr></w:pPr><w:r wsp:rsidRPr="002E1286"><w:rPr><w:rFonts w:ascii="Calibri" w:fareast="Times New Roman" w:h-ansi="Calibri"/><wx:font wx:val="Calibri"/><w:sz w:val="14"/><w:sz-cs w:val="24"/><w:lang w:val="EN-CA" w:fareast="EN-US"/></w:rPr><w:t>ns</w:t></w:r></w:p></w:tc></w:tr><w:tr wsp:rsidR="00372820" wsp:rsidRPr="00F5033D" wsp:rsidTr="00372820"><w:trPr><w:trHeight w:val="300"/></w:trPr><w:tc><w:tcPr><w:tcW w:w="1066" w:type="dxa"/><w:tcBorders><w:top w:val="nil"/><w:left w:val="nil"/><w:bottom w:val="nil"/><w:right w:val="nil"/></w:tcBorders><w:shd w:val="clear" w:color="auto" w:fill="auto"/><w:noWrap/><w:vAlign w:val="bottom"/></w:tcPr><w:p wsp:rsidR="002E1286" wsp:rsidRPr="002E1286" wsp:rsidRDefault="002E1286" wsp:rsidP="002E1286"><w:pPr><w:rPr><w:rFonts w:ascii="Calibri" w:fareast="Times New Roman" w:h-ansi="Calibri"/><wx:font wx:val="Calibri"/><w:b/><w:b-cs/><w:color w:val="000000"/><w:sz w:val="14"/><w:sz-cs w:val="24"/><w:lang w:val="EN-CA" w:fareast="EN-US"/></w:rPr></w:pPr><w:r wsp:rsidRPr="002E1286"><w:rPr><w:rFonts w:ascii="Calibri" w:fareast="Times New Roman" w:h-ansi="Calibri"/><wx:font wx:val="Calibri"/><w:b/><w:b-cs/><w:color w:val="000000"/><w:sz w:val="14"/><w:sz-cs w:val="24"/><w:lang w:val="EN-CA" w:fareast="EN-US"/></w:rPr><w:t>LIX - CXCL5</w:t></w:r></w:p></w:tc><w:tc><w:tcPr><w:tcW w:w="934" w:type="dxa"/><w:tcBorders><w:top w:val="nil"/><w:left w:val="nil"/><w:bottom w:val="nil"/><w:right w:val="nil"/></w:tcBorders><w:shd w:val="clear" w:color="auto" w:fill="auto"/><w:noWrap/><w:vAlign w:val="bottom"/></w:tcPr><w:p wsp:rsidR="002E1286" wsp:rsidRPr="002E1286" wsp:rsidRDefault="002E1286" wsp:rsidP="002E1286"><w:pPr><w:jc w:val="right"/><w:rPr><w:rFonts w:ascii="Calibri" w:fareast="Times New Roman" w:h-ansi="Calibri"/><wx:font wx:val="Calibri"/><w:sz w:val="14"/><w:sz-cs w:val="24"/><w:lang w:val="EN-CA" w:fareast="EN-US"/></w:rPr></w:pPr><w:r wsp:rsidRPr="002E1286"><w:rPr><w:rFonts w:ascii="Calibri" w:fareast="Times New Roman" w:h-ansi="Calibri"/><wx:font wx:val="Calibri"/><w:sz w:val="14"/><w:sz-cs w:val="24"/><w:lang w:val="EN-CA" w:fareast="EN-US"/></w:rPr><w:t>0.4629</w:t></w:r></w:p></w:tc><w:tc><w:tcPr><w:tcW w:w="992" w:type="dxa"/><w:tcBorders><w:top w:val="nil"/><w:left w:val="nil"/><w:bottom w:val="nil"/><w:right w:val="nil"/></w:tcBorders><w:shd w:val="clear" w:color="auto" w:fill="auto"/><w:noWrap/><w:vAlign w:val="bottom"/></w:tcPr><w:p wsp:rsidR="002E1286" wsp:rsidRPr="002E1286" wsp:rsidRDefault="002E1286" wsp:rsidP="002E1286"><w:pPr><w:jc w:val="right"/><w:rPr><w:rFonts w:ascii="Calibri" w:fareast="Times New Roman" w:h-ansi="Calibri"/><wx:font wx:val="Calibri"/><w:sz w:val="14"/><w:sz-cs w:val="24"/><w:lang w:val="EN-CA" w:fareast="EN-US"/></w:rPr></w:pPr><w:r wsp:rsidRPr="002E1286"><w:rPr><w:rFonts w:ascii="Calibri" w:fareast="Times New Roman" w:h-ansi="Calibri"/><wx:font wx:val="Calibri"/><w:sz w:val="14"/><w:sz-cs w:val="24"/><w:lang w:val="EN-CA" w:fareast="EN-US"/></w:rPr><w:t>0.0007</w:t></w:r></w:p></w:tc><w:tc><w:tcPr><w:tcW w:w="1276" w:type="dxa"/><w:tcBorders><w:top w:val="nil"/><w:left w:val="nil"/><w:bottom w:val="nil"/><w:right w:val="nil"/></w:tcBorders><w:shd w:val="clear" w:color="auto" w:fill="auto"/><w:noWrap/><w:vAlign w:val="bottom"/></w:tcPr><w:p wsp:rsidR="002E1286" wsp:rsidRPr="002E1286" wsp:rsidRDefault="002E1286" wsp:rsidP="002E1286"><w:pPr><w:rPr><w:rFonts w:ascii="Calibri" w:fareast="Times New Roman" w:h-ansi="Calibri"/><wx:font wx:val="Calibri"/><w:sz w:val="14"/><w:sz-cs w:val="24"/><w:lang w:val="EN-CA" w:fareast="EN-US"/></w:rPr></w:pPr><w:r wsp:rsidRPr="002E1286"><w:rPr><w:rFonts w:ascii="Calibri" w:fareast="Times New Roman" w:h-ansi="Calibri"/><wx:font wx:val="Calibri"/><w:sz w:val="14"/><w:sz-cs w:val="24"/><w:lang w:val="EN-CA" w:fareast="EN-US"/></w:rPr><w:t>155.3 ± 92.04</w:t></w:r></w:p></w:tc><w:tc><w:tcPr><w:tcW w:w="993" w:type="dxa"/><w:tcBorders><w:top w:val="nil"/><w:left w:val="nil"/><w:bottom w:val="nil"/><w:right w:val="nil"/></w:tcBorders><w:shd w:val="clear" w:color="auto" w:fill="auto"/><w:noWrap/><w:vAlign w:val="bottom"/></w:tcPr><w:p wsp:rsidR="002E1286" wsp:rsidRPr="002E1286" wsp:rsidRDefault="002E1286" wsp:rsidP="002E1286"><w:pPr><w:rPr><w:rFonts w:ascii="Calibri" w:fareast="Times New Roman" w:h-ansi="Calibri"/><wx:font wx:val="Calibri"/><w:sz w:val="14"/><w:sz-cs w:val="24"/><w:lang w:val="EN-CA" w:fareast="EN-US"/></w:rPr></w:pPr><w:r wsp:rsidRPr="002E1286"><w:rPr><w:rFonts w:ascii="Calibri" w:fareast="Times New Roman" w:h-ansi="Calibri"/><wx:font wx:val="Calibri"/><w:sz w:val="14"/><w:sz-cs w:val="24"/><w:lang w:val="EN-CA" w:fareast="EN-US"/></w:rPr><w:t>154.5 ± 97.05</w:t></w:r></w:p></w:tc><w:tc><w:tcPr><w:tcW w:w="1133" w:type="dxa"/><w:tcBorders><w:top w:val="nil"/><w:left w:val="nil"/><w:bottom w:val="nil"/><w:right w:val="nil"/></w:tcBorders><w:shd w:val="clear" w:color="auto" w:fill="auto"/><w:noWrap/><w:vAlign w:val="bottom"/></w:tcPr><w:p wsp:rsidR="002E1286" wsp:rsidRPr="002E1286" wsp:rsidRDefault="002E1286" wsp:rsidP="002E1286"><w:pPr><w:rPr><w:rFonts w:ascii="Calibri" w:fareast="Times New Roman" w:h-ansi="Calibri"/><wx:font wx:val="Calibri"/><w:sz w:val="14"/><w:sz-cs w:val="24"/><w:lang w:val="EN-CA" w:fareast="EN-US"/></w:rPr></w:pPr><w:r wsp:rsidRPr="002E1286"><w:rPr><w:rFonts w:ascii="Calibri" w:fareast="Times New Roman" w:h-ansi="Calibri"/><wx:font wx:val="Calibri"/><w:sz w:val="14"/><w:sz-cs w:val="24"/><w:lang w:val="EN-CA" w:fareast="EN-US"/></w:rPr><w:t>548.4 ± 309.6</w:t></w:r></w:p></w:tc><w:tc><w:tcPr><w:tcW w:w="1134" w:type="dxa"/><w:tcBorders><w:top w:val="nil"/><w:left w:val="nil"/><w:bottom w:val="nil"/><w:right w:val="nil"/></w:tcBorders><w:shd w:val="clear" w:color="auto" w:fill="auto"/><w:noWrap/><w:vAlign w:val="bottom"/></w:tcPr><w:p wsp:rsidR="002E1286" wsp:rsidRPr="002E1286" wsp:rsidRDefault="002E1286" wsp:rsidP="002E1286"><w:pPr><w:rPr><w:rFonts w:ascii="Calibri" w:fareast="Times New Roman" w:h-ansi="Calibri"/><wx:font wx:val="Calibri"/><w:sz w:val="14"/><w:sz-cs w:val="24"/><w:lang w:val="EN-CA" w:fareast="EN-US"/></w:rPr></w:pPr><w:r wsp:rsidRPr="002E1286"><w:rPr><w:rFonts w:ascii="Calibri" w:fareast="Times New Roman" w:h-ansi="Calibri"/><wx:font wx:val="Calibri"/><w:sz w:val="14"/><w:sz-cs w:val="24"/><w:lang w:val="EN-CA" w:fareast="EN-US"/></w:rPr><w:t>309.7 ± 210.2</w:t></w:r></w:p></w:tc><w:tc><w:tcPr><w:tcW w:w="1418" w:type="dxa"/><w:tcBorders><w:top w:val="nil"/><w:left w:val="nil"/><w:bottom w:val="nil"/><w:right w:val="nil"/></w:tcBorders><w:shd w:val="clear" w:color="auto" w:fill="auto"/><w:noWrap/><w:vAlign w:val="bottom"/></w:tcPr><w:p wsp:rsidR="002E1286" wsp:rsidRPr="002E1286" wsp:rsidRDefault="002E1286" wsp:rsidP="002E1286"><w:pPr><w:rPr><w:rFonts w:ascii="Calibri" w:fareast="Times New Roman" w:h-ansi="Calibri"/><wx:font wx:val="Calibri"/><w:sz w:val="14"/><w:sz-cs w:val="24"/><w:lang w:val="EN-CA" w:fareast="EN-US"/></w:rPr></w:pPr><w:r wsp:rsidRPr="002E1286"><w:rPr><w:rFonts w:ascii="Calibri" w:fareast="Times New Roman" w:h-ansi="Calibri"/><wx:font wx:val="Calibri"/><w:sz w:val="14"/><w:sz-cs w:val="24"/><w:lang w:val="EN-CA" w:fareast="EN-US"/></w:rPr><w:t>ns</w:t></w:r></w:p></w:tc><w:tc><w:tcPr><w:tcW w:w="1275" w:type="dxa"/><w:tcBorders><w:top w:val="nil"/><w:left w:val="nil"/><w:bottom w:val="nil"/><w:right w:val="nil"/></w:tcBorders><w:shd w:val="clear" w:color="auto" w:fill="auto"/><w:noWrap/><w:vAlign w:val="bottom"/></w:tcPr><w:p wsp:rsidR="002E1286" wsp:rsidRPr="002E1286" wsp:rsidRDefault="002E1286" wsp:rsidP="002E1286"><w:pPr><w:rPr><w:rFonts w:ascii="Calibri" w:fareast="Times New Roman" w:h-ansi="Calibri"/><wx:font wx:val="Calibri"/><w:sz w:val="14"/><w:sz-cs w:val="24"/><w:lang w:val="EN-CA" w:fareast="EN-US"/></w:rPr></w:pPr><w:r wsp:rsidRPr="002E1286"><w:rPr><w:rFonts w:ascii="Calibri" w:fareast="Times New Roman" w:h-ansi="Calibri"/><wx:font wx:val="Calibri"/><w:sz w:val="14"/><w:sz-cs w:val="24"/><w:lang w:val="EN-CA" w:fareast="EN-US"/></w:rPr><w:t>ns</w:t></w:r></w:p></w:tc><w:tc><w:tcPr><w:tcW w:w="993" w:type="dxa"/><w:tcBorders><w:top w:val="nil"/><w:left w:val="nil"/><w:bottom w:val="nil"/><w:right w:val="nil"/></w:tcBorders><w:shd w:val="clear" w:color="auto" w:fill="auto"/><w:noWrap/><w:vAlign w:val="bottom"/></w:tcPr><w:p wsp:rsidR="002E1286" wsp:rsidRPr="002E1286" wsp:rsidRDefault="002E1286" wsp:rsidP="002E1286"><w:pPr><w:rPr><w:rFonts w:ascii="Calibri" w:fareast="Times New Roman" w:h-ansi="Calibri"/><wx:font wx:val="Calibri"/><w:sz w:val="14"/><w:sz-cs w:val="24"/><w:lang w:val="EN-CA" w:fareast="EN-US"/></w:rPr></w:pPr><w:r wsp:rsidRPr="002E1286"><w:rPr><w:rFonts w:ascii="Calibri" w:fareast="Times New Roman" w:h-ansi="Calibri"/><wx:font wx:val="Calibri"/><w:sz w:val="14"/><w:sz-cs w:val="24"/><w:lang w:val="EN-CA" w:fareast="EN-US"/></w:rPr><w:t>ns</w:t></w:r></w:p></w:tc><w:tc><w:tcPr><w:tcW w:w="1417" w:type="dxa"/><w:tcBorders><w:top w:val="nil"/><w:left w:val="nil"/><w:bottom w:val="nil"/><w:right w:val="nil"/></w:tcBorders><w:shd w:val="clear" w:color="auto" w:fill="auto"/><w:noWrap/><w:vAlign w:val="bottom"/></w:tcPr><w:p wsp:rsidR="002E1286" wsp:rsidRPr="002E1286" wsp:rsidRDefault="002E1286" wsp:rsidP="002E1286"><w:pPr><w:rPr><w:rFonts w:ascii="Calibri" w:fareast="Times New Roman" w:h-ansi="Calibri"/><wx:font wx:val="Calibri"/><w:sz w:val="14"/><w:sz-cs w:val="24"/><w:lang w:val="EN-CA" w:fareast="EN-US"/></w:rPr></w:pPr><w:r wsp:rsidRPr="002E1286"><w:rPr><w:rFonts w:ascii="Calibri" w:fareast="Times New Roman" w:h-ansi="Calibri"/><wx:font wx:val="Calibri"/><w:sz w:val="14"/><w:sz-cs w:val="24"/><w:lang w:val="EN-CA" w:fareast="EN-US"/></w:rPr><w:t>ns</w:t></w:r></w:p></w:tc></w:tr><w:tr wsp:rsidR="00372820" wsp:rsidRPr="00F5033D" wsp:rsidTr="00372820"><w:trPr><w:trHeight w:val="300"/></w:trPr><w:tc><w:tcPr><w:tcW w:w="1066" w:type="dxa"/><w:tcBorders><w:top w:val="nil"/><w:left w:val="nil"/><w:bottom w:val="nil"/><w:right w:val="nil"/></w:tcBorders><w:shd w:val="clear" w:color="auto" w:fill="auto"/><w:noWrap/><w:vAlign w:val="bottom"/></w:tcPr><w:p wsp:rsidR="002E1286" wsp:rsidRPr="002E1286" wsp:rsidRDefault="002E1286" wsp:rsidP="002E1286"><w:pPr><w:rPr><w:rFonts w:ascii="Calibri" w:fareast="Times New Roman" w:h-ansi="Calibri"/><wx:font wx:val="Calibri"/><w:b/><w:b-cs/><w:color w:val="000000"/><w:sz w:val="14"/><w:sz-cs w:val="24"/><w:lang w:val="EN-CA" w:fareast="EN-US"/></w:rPr></w:pPr><w:r wsp:rsidRPr="002E1286"><w:rPr><w:rFonts w:ascii="Calibri" w:fareast="Times New Roman" w:h-ansi="Calibri"/><wx:font wx:val="Calibri"/><w:b/><w:b-cs/><w:color w:val="000000"/><w:sz w:val="14"/><w:sz-cs w:val="24"/><w:lang w:val="EN-CA" w:fareast="EN-US"/></w:rPr><w:t>MCP-1 - CCL2</w:t></w:r></w:p></w:tc><w:tc><w:tcPr><w:tcW w:w="934" w:type="dxa"/><w:tcBorders><w:top w:val="nil"/><w:left w:val="nil"/><w:bottom w:val="nil"/><w:right w:val="nil"/></w:tcBorders><w:shd w:val="clear" w:color="auto" w:fill="auto"/><w:noWrap/><w:vAlign w:val="bottom"/></w:tcPr><w:p wsp:rsidR="002E1286" wsp:rsidRPr="002E1286" wsp:rsidRDefault="002E1286" wsp:rsidP="002E1286"><w:pPr><w:jc w:val="right"/><w:rPr><w:rFonts w:ascii="Calibri" w:fareast="Times New Roman" w:h-ansi="Calibri"/><wx:font wx:val="Calibri"/><w:sz w:val="14"/><w:sz-cs w:val="24"/><w:lang w:val="EN-CA" w:fareast="EN-US"/></w:rPr></w:pPr><w:r wsp:rsidRPr="002E1286"><w:rPr><w:rFonts w:ascii="Calibri" w:fareast="Times New Roman" w:h-ansi="Calibri"/><wx:font wx:val="Calibri"/><w:sz w:val="14"/><w:sz-cs w:val="24"/><w:lang w:val="EN-CA" w:fareast="EN-US"/></w:rPr><w:t>0.0626</w:t></w:r></w:p></w:tc><w:tc><w:tcPr><w:tcW w:w="992" w:type="dxa"/><w:tcBorders><w:top w:val="nil"/><w:left w:val="nil"/><w:bottom w:val="nil"/><w:right w:val="nil"/></w:tcBorders><w:shd w:val="clear" w:color="auto" w:fill="auto"/><w:noWrap/><w:vAlign w:val="bottom"/></w:tcPr><w:p wsp:rsidR="002E1286" wsp:rsidRPr="002E1286" wsp:rsidRDefault="002E1286" wsp:rsidP="002E1286"><w:pPr><w:rPr><w:rFonts w:ascii="Calibri" w:fareast="Times New Roman" w:h-ansi="Calibri"/><wx:font wx:val="Calibri"/><w:sz w:val="14"/><w:sz-cs w:val="24"/><w:lang w:val="EN-CA" w:fareast="EN-US"/></w:rPr></w:pPr><w:r wsp:rsidRPr="002E1286"><w:rPr><w:rFonts w:ascii="Calibri" w:fareast="Times New Roman" w:h-ansi="Calibri"/><wx:font wx:val="Calibri"/><w:sz w:val="14"/><w:sz-cs w:val="24"/><w:lang w:val="EN-CA" w:fareast="EN-US"/></w:rPr><w:t>&lt; 0.0001</w:t></w:r></w:p></w:tc><w:tc><w:tcPr><w:tcW w:w="1276" w:type="dxa"/><w:tcBorders><w:top w:val="nil"/><w:left w:val="nil"/><w:bottom w:val="nil"/><w:right w:val="nil"/></w:tcBorders><w:shd w:val="clear" w:color="auto" w:fill="auto"/><w:noWrap/><w:vAlign w:val="bottom"/></w:tcPr><w:p wsp:rsidR="002E1286" wsp:rsidRPr="002E1286" wsp:rsidRDefault="002E1286" wsp:rsidP="002E1286"><w:pPr><w:rPr><w:rFonts w:ascii="Calibri" w:fareast="Times New Roman" w:h-ansi="Calibri"/><wx:font wx:val="Calibri"/><w:sz w:val="14"/><w:sz-cs w:val="24"/><w:lang w:val="EN-CA" w:fareast="EN-US"/></w:rPr></w:pPr><w:r wsp:rsidRPr="002E1286"><w:rPr><w:rFonts w:ascii="Calibri" w:fareast="Times New Roman" w:h-ansi="Calibri"/><wx:font wx:val="Calibri"/><w:sz w:val="14"/><w:sz-cs w:val="24"/><w:lang w:val="EN-CA" w:fareast="EN-US"/></w:rPr><w:t>2.39 ± 1.15</w:t></w:r></w:p></w:tc><w:tc><w:tcPr><w:tcW w:w="993" w:type="dxa"/><w:tcBorders><w:top w:val="nil"/><w:left w:val="nil"/><w:bottom w:val="nil"/><w:right w:val="nil"/></w:tcBorders><w:shd w:val="clear" w:color="auto" w:fill="auto"/><w:noWrap/><w:vAlign w:val="bottom"/></w:tcPr><w:p wsp:rsidR="002E1286" wsp:rsidRPr="002E1286" wsp:rsidRDefault="002E1286" wsp:rsidP="002E1286"><w:pPr><w:rPr><w:rFonts w:ascii="Calibri" w:fareast="Times New Roman" w:h-ansi="Calibri"/><wx:font wx:val="Calibri"/><w:sz w:val="14"/><w:sz-cs w:val="24"/><w:lang w:val="EN-CA" w:fareast="EN-US"/></w:rPr></w:pPr><w:r wsp:rsidRPr="002E1286"><w:rPr><w:rFonts w:ascii="Calibri" w:fareast="Times New Roman" w:h-ansi="Calibri"/><wx:font wx:val="Calibri"/><w:sz w:val="14"/><w:sz-cs w:val="24"/><w:lang w:val="EN-CA" w:fareast="EN-US"/></w:rPr><w:t>2.64 ± 0.67</w:t></w:r></w:p></w:tc><w:tc><w:tcPr><w:tcW w:w="1133" w:type="dxa"/><w:tcBorders><w:top w:val="nil"/><w:left w:val="nil"/><w:bottom w:val="nil"/><w:right w:val="nil"/></w:tcBorders><w:shd w:val="clear" w:color="auto" w:fill="auto"/><w:noWrap/><w:vAlign w:val="bottom"/></w:tcPr><w:p wsp:rsidR="002E1286" wsp:rsidRPr="002E1286" wsp:rsidRDefault="002E1286" wsp:rsidP="002E1286"><w:pPr><w:rPr><w:rFonts w:ascii="Calibri" w:fareast="Times New Roman" w:h-ansi="Calibri"/><wx:font wx:val="Calibri"/><w:sz w:val="14"/><w:sz-cs w:val="24"/><w:lang w:val="EN-CA" w:fareast="EN-US"/></w:rPr></w:pPr><w:r wsp:rsidRPr="002E1286"><w:rPr><w:rFonts w:ascii="Calibri" w:fareast="Times New Roman" w:h-ansi="Calibri"/><wx:font wx:val="Calibri"/><w:sz w:val="14"/><w:sz-cs w:val="24"/><w:lang w:val="EN-CA" w:fareast="EN-US"/></w:rPr><w:t>11.86 ± 4.13</w:t></w:r></w:p></w:tc><w:tc><w:tcPr><w:tcW w:w="1134" w:type="dxa"/><w:tcBorders><w:top w:val="nil"/><w:left w:val="nil"/><w:bottom w:val="nil"/><w:right w:val="nil"/></w:tcBorders><w:shd w:val="clear" w:color="auto" w:fill="auto"/><w:noWrap/><w:vAlign w:val="bottom"/></w:tcPr><w:p wsp:rsidR="002E1286" wsp:rsidRPr="002E1286" wsp:rsidRDefault="002E1286" wsp:rsidP="002E1286"><w:pPr><w:rPr><w:rFonts w:ascii="Calibri" w:fareast="Times New Roman" w:h-ansi="Calibri"/><wx:font wx:val="Calibri"/><w:sz w:val="14"/><w:sz-cs w:val="24"/><w:lang w:val="EN-CA" w:fareast="EN-US"/></w:rPr></w:pPr><w:r wsp:rsidRPr="002E1286"><w:rPr><w:rFonts w:ascii="Calibri" w:fareast="Times New Roman" w:h-ansi="Calibri"/><wx:font wx:val="Calibri"/><w:sz w:val="14"/><w:sz-cs w:val="24"/><w:lang w:val="EN-CA" w:fareast="EN-US"/></w:rPr><w:t>4.381 ± 3.302</w:t></w:r></w:p></w:tc><w:tc><w:tcPr><w:tcW w:w="1418" w:type="dxa"/><w:tcBorders><w:top w:val="nil"/><w:left w:val="nil"/><w:bottom w:val="nil"/><w:right w:val="nil"/></w:tcBorders><w:shd w:val="clear" w:color="auto" w:fill="auto"/><w:noWrap/><w:vAlign w:val="bottom"/></w:tcPr><w:p wsp:rsidR="002E1286" wsp:rsidRPr="002E1286" wsp:rsidRDefault="002E1286" wsp:rsidP="002E1286"><w:pPr><w:rPr><w:rFonts w:ascii="Calibri" w:fareast="Times New Roman" w:h-ansi="Calibri"/><wx:font wx:val="Calibri"/><w:sz w:val="14"/><w:sz-cs w:val="24"/><w:lang w:val="EN-CA" w:fareast="EN-US"/></w:rPr></w:pPr><w:r wsp:rsidRPr="002E1286"><w:rPr><w:rFonts w:ascii="Calibri" w:fareast="Times New Roman" w:h-ansi="Calibri"/><wx:font wx:val="Calibri"/><w:sz w:val="14"/><w:sz-cs w:val="24"/><w:lang w:val="EN-CA" w:fareast="EN-US"/></w:rPr><w:t>ns</w:t></w:r></w:p></w:tc><w:tc><w:tcPr><w:tcW w:w="1275" w:type="dxa"/><w:tcBorders><w:top w:val="nil"/><w:left w:val="nil"/><w:bottom w:val="nil"/><w:right w:val="nil"/></w:tcBorders><w:shd w:val="clear" w:color="auto" w:fill="auto"/><w:noWrap/><w:vAlign w:val="bottom"/></w:tcPr><w:p wsp:rsidR="002E1286" wsp:rsidRPr="002E1286" wsp:rsidRDefault="002E1286" wsp:rsidP="002E1286"><w:pPr><w:rPr><w:rFonts w:ascii="Calibri" w:fareast="Times New Roman" w:h-ansi="Calibri"/><wx:font wx:val="Calibri"/><w:sz w:val="14"/><w:sz-cs w:val="24"/><w:lang w:val="EN-CA" w:fareast="EN-US"/></w:rPr></w:pPr><w:r wsp:rsidRPr="002E1286"><w:rPr><w:rFonts w:ascii="Calibri" w:fareast="Times New Roman" w:h-ansi="Calibri"/><wx:font wx:val="Calibri"/><w:sz w:val="14"/><w:sz-cs w:val="24"/><w:lang w:val="EN-CA" w:fareast="EN-US"/></w:rPr><w:t>ns</w:t></w:r></w:p></w:tc><w:tc><w:tcPr><w:tcW w:w="993" w:type="dxa"/><w:tcBorders><w:top w:val="nil"/><w:left w:val="nil"/><w:bottom w:val="nil"/><w:right w:val="nil"/></w:tcBorders><w:shd w:val="clear" w:color="auto" w:fill="auto"/><w:noWrap/><w:vAlign w:val="bottom"/></w:tcPr><w:p wsp:rsidR="002E1286" wsp:rsidRPr="002E1286" wsp:rsidRDefault="002E1286" wsp:rsidP="002E1286"><w:pPr><w:rPr><w:rFonts w:ascii="Calibri" w:fareast="Times New Roman" w:h-ansi="Calibri"/><wx:font wx:val="Calibri"/><w:sz w:val="14"/><w:sz-cs w:val="24"/><w:lang w:val="EN-CA" w:fareast="EN-US"/></w:rPr></w:pPr><w:r wsp:rsidRPr="002E1286"><w:rPr><w:rFonts w:ascii="Calibri" w:fareast="Times New Roman" w:h-ansi="Calibri"/><wx:font wx:val="Calibri"/><w:sz w:val="14"/><w:sz-cs w:val="24"/><w:lang w:val="EN-CA" w:fareast="EN-US"/></w:rPr><w:t>ns</w:t></w:r></w:p></w:tc><w:tc><w:tcPr><w:tcW w:w="1417" w:type="dxa"/><w:tcBorders><w:top w:val="nil"/><w:left w:val="nil"/><w:bottom w:val="nil"/><w:right w:val="nil"/></w:tcBorders><w:shd w:val="clear" w:color="auto" w:fill="auto"/><w:noWrap/><w:vAlign w:val="bottom"/></w:tcPr><w:p wsp:rsidR="002E1286" wsp:rsidRPr="002E1286" wsp:rsidRDefault="002E1286" wsp:rsidP="002E1286"><w:pPr><w:rPr><w:rFonts w:ascii="Calibri" w:fareast="Times New Roman" w:h-ansi="Calibri"/><wx:font wx:val="Calibri"/><w:sz w:val="14"/><w:sz-cs w:val="24"/><w:lang w:val="EN-CA" w:fareast="EN-US"/></w:rPr></w:pPr><w:r wsp:rsidRPr="002E1286"><w:rPr><w:rFonts w:ascii="Calibri" w:fareast="Times New Roman" w:h-ansi="Calibri"/><wx:font wx:val="Calibri"/><w:sz w:val="14"/><w:sz-cs w:val="24"/><w:lang w:val="EN-CA" w:fareast="EN-US"/></w:rPr><w:t>ns</w:t></w:r></w:p></w:tc></w:tr><w:tr wsp:rsidR="00372820" wsp:rsidRPr="00F5033D" wsp:rsidTr="00372820"><w:trPr><w:trHeight w:val="300"/></w:trPr><w:tc><w:tcPr><w:tcW w:w="1066" w:type="dxa"/><w:tcBorders><w:top w:val="nil"/><w:left w:val="nil"/><w:bottom w:val="nil"/><w:right w:val="nil"/></w:tcBorders><w:shd w:val="clear" w:color="auto" w:fill="auto"/><w:noWrap/><w:vAlign w:val="bottom"/></w:tcPr><w:p wsp:rsidR="002E1286" wsp:rsidRPr="002E1286" wsp:rsidRDefault="002E1286" wsp:rsidP="002E1286"><w:pPr><w:rPr><w:rFonts w:ascii="Calibri" w:fareast="Times New Roman" w:h-ansi="Calibri"/><wx:font wx:val="Calibri"/><w:b/><w:b-cs/><w:color w:val="000000"/><w:sz w:val="14"/><w:sz-cs w:val="24"/><w:lang w:val="EN-CA" w:fareast="EN-US"/></w:rPr></w:pPr><w:r wsp:rsidRPr="002E1286"><w:rPr><w:rFonts w:ascii="Calibri" w:fareast="Times New Roman" w:h-ansi="Calibri"/><wx:font wx:val="Calibri"/><w:b/><w:b-cs/><w:color w:val="000000"/><w:sz w:val="14"/><w:sz-cs w:val="24"/><w:lang w:val="EN-CA" w:fareast="EN-US"/></w:rPr><w:t>M-CSF</w:t></w:r></w:p></w:tc><w:tc><w:tcPr><w:tcW w:w="934" w:type="dxa"/><w:tcBorders><w:top w:val="nil"/><w:left w:val="nil"/><w:bottom w:val="nil"/><w:right w:val="nil"/></w:tcBorders><w:shd w:val="clear" w:color="auto" w:fill="auto"/><w:noWrap/><w:vAlign w:val="bottom"/></w:tcPr><w:p wsp:rsidR="002E1286" wsp:rsidRPr="002E1286" wsp:rsidRDefault="002E1286" wsp:rsidP="002E1286"><w:pPr><w:jc w:val="right"/><w:rPr><w:rFonts w:ascii="Calibri" w:fareast="Times New Roman" w:h-ansi="Calibri"/><wx:font wx:val="Calibri"/><w:sz w:val="14"/><w:sz-cs w:val="24"/><w:lang w:val="EN-CA" w:fareast="EN-US"/></w:rPr></w:pPr><w:r wsp:rsidRPr="002E1286"><w:rPr><w:rFonts w:ascii="Calibri" w:fareast="Times New Roman" w:h-ansi="Calibri"/><wx:font wx:val="Calibri"/><w:sz w:val="14"/><w:sz-cs w:val="24"/><w:lang w:val="EN-CA" w:fareast="EN-US"/></w:rPr><w:t>0.4431</w:t></w:r></w:p></w:tc><w:tc><w:tcPr><w:tcW w:w="992" w:type="dxa"/><w:tcBorders><w:top w:val="nil"/><w:left w:val="nil"/><w:bottom w:val="nil"/><w:right w:val="nil"/></w:tcBorders><w:shd w:val="clear" w:color="auto" w:fill="auto"/><w:noWrap/><w:vAlign w:val="bottom"/></w:tcPr><w:p wsp:rsidR="002E1286" wsp:rsidRPr="002E1286" wsp:rsidRDefault="002E1286" wsp:rsidP="002E1286"><w:pPr><w:jc w:val="right"/><w:rPr><w:rFonts w:ascii="Calibri" w:fareast="Times New Roman" w:h-ansi="Calibri"/><wx:font wx:val="Calibri"/><w:sz w:val="14"/><w:sz-cs w:val="24"/><w:lang w:val="EN-CA" w:fareast="EN-US"/></w:rPr></w:pPr><w:r wsp:rsidRPr="002E1286"><w:rPr><w:rFonts w:ascii="Calibri" w:fareast="Times New Roman" w:h-ansi="Calibri"/><wx:font wx:val="Calibri"/><w:sz w:val="14"/><w:sz-cs w:val="24"/><w:lang w:val="EN-CA" w:fareast="EN-US"/></w:rPr><w:t>0.8895</w:t></w:r></w:p></w:tc><w:tc><w:tcPr><w:tcW w:w="1276" w:type="dxa"/><w:tcBorders><w:top w:val="nil"/><w:left w:val="nil"/><w:bottom w:val="nil"/><w:right w:val="nil"/></w:tcBorders><w:shd w:val="clear" w:color="auto" w:fill="auto"/><w:noWrap/><w:vAlign w:val="bottom"/></w:tcPr><w:p wsp:rsidR="002E1286" wsp:rsidRPr="002E1286" wsp:rsidRDefault="002E1286" wsp:rsidP="002E1286"><w:pPr><w:rPr><w:rFonts w:ascii="Calibri" w:fareast="Times New Roman" w:h-ansi="Calibri"/><wx:font wx:val="Calibri"/><w:sz w:val="14"/><w:sz-cs w:val="24"/><w:lang w:val="EN-CA" w:fareast="EN-US"/></w:rPr></w:pPr><w:r wsp:rsidRPr="002E1286"><w:rPr><w:rFonts w:ascii="Calibri" w:fareast="Times New Roman" w:h-ansi="Calibri"/><wx:font wx:val="Calibri"/><w:sz w:val="14"/><w:sz-cs w:val="24"/><w:lang w:val="EN-CA" w:fareast="EN-US"/></w:rPr><w:t>1.40 ± 0.22</w:t></w:r></w:p></w:tc><w:tc><w:tcPr><w:tcW w:w="993" w:type="dxa"/><w:tcBorders><w:top w:val="nil"/><w:left w:val="nil"/><w:bottom w:val="nil"/><w:right w:val="nil"/></w:tcBorders><w:shd w:val="clear" w:color="auto" w:fill="auto"/><w:noWrap/><w:vAlign w:val="bottom"/></w:tcPr><w:p wsp:rsidR="002E1286" wsp:rsidRPr="002E1286" wsp:rsidRDefault="002E1286" wsp:rsidP="002E1286"><w:pPr><w:rPr><w:rFonts w:ascii="Calibri" w:fareast="Times New Roman" w:h-ansi="Calibri"/><wx:font wx:val="Calibri"/><w:sz w:val="14"/><w:sz-cs w:val="24"/><w:lang w:val="EN-CA" w:fareast="EN-US"/></w:rPr></w:pPr><w:r wsp:rsidRPr="002E1286"><w:rPr><w:rFonts w:ascii="Calibri" w:fareast="Times New Roman" w:h-ansi="Calibri"/><wx:font wx:val="Calibri"/><w:sz w:val="14"/><w:sz-cs w:val="24"/><w:lang w:val="EN-CA" w:fareast="EN-US"/></w:rPr><w:t>1.40 ± 0.18</w:t></w:r></w:p></w:tc><w:tc><w:tcPr><w:tcW w:w="1133" w:type="dxa"/><w:tcBorders><w:top w:val="nil"/><w:left w:val="nil"/><w:bottom w:val="nil"/><w:right w:val="nil"/></w:tcBorders><w:shd w:val="clear" w:color="auto" w:fill="auto"/><w:noWrap/><w:vAlign w:val="bottom"/></w:tcPr><w:p wsp:rsidR="002E1286" wsp:rsidRPr="002E1286" wsp:rsidRDefault="002E1286" wsp:rsidP="002E1286"><w:pPr><w:rPr><w:rFonts w:ascii="Calibri" w:fareast="Times New Roman" w:h-ansi="Calibri"/><wx:font wx:val="Calibri"/><w:sz w:val="14"/><w:sz-cs w:val="24"/><w:lang w:val="EN-CA" w:fareast="EN-US"/></w:rPr></w:pPr><w:r wsp:rsidRPr="002E1286"><w:rPr><w:rFonts w:ascii="Calibri" w:fareast="Times New Roman" w:h-ansi="Calibri"/><wx:font wx:val="Calibri"/><w:sz w:val="14"/><w:sz-cs w:val="24"/><w:lang w:val="EN-CA" w:fareast="EN-US"/></w:rPr><w:t>1.15 ± 0.18</w:t></w:r></w:p></w:tc><w:tc><w:tcPr><w:tcW w:w="1134" w:type="dxa"/><w:tcBorders><w:top w:val="nil"/><w:left w:val="nil"/><w:bottom w:val="nil"/><w:right w:val="nil"/></w:tcBorders><w:shd w:val="clear" w:color="auto" w:fill="auto"/><w:noWrap/><w:vAlign w:val="bottom"/></w:tcPr><w:p wsp:rsidR="002E1286" wsp:rsidRPr="002E1286" wsp:rsidRDefault="002E1286" wsp:rsidP="002E1286"><w:pPr><w:rPr><w:rFonts w:ascii="Calibri" w:fareast="Times New Roman" w:h-ansi="Calibri"/><wx:font wx:val="Calibri"/><w:sz w:val="14"/><w:sz-cs w:val="24"/><w:lang w:val="EN-CA" w:fareast="EN-US"/></w:rPr></w:pPr><w:r wsp:rsidRPr="002E1286"><w:rPr><w:rFonts w:ascii="Calibri" w:fareast="Times New Roman" w:h-ansi="Calibri"/><wx:font wx:val="Calibri"/><w:sz w:val="14"/><w:sz-cs w:val="24"/><w:lang w:val="EN-CA" w:fareast="EN-US"/></w:rPr><w:t>1.027 ± 0.2034</w:t></w:r></w:p></w:tc><w:tc><w:tcPr><w:tcW w:w="1418" w:type="dxa"/><w:tcBorders><w:top w:val="nil"/><w:left w:val="nil"/><w:bottom w:val="nil"/><w:right w:val="nil"/></w:tcBorders><w:shd w:val="clear" w:color="auto" w:fill="auto"/><w:noWrap/><w:vAlign w:val="bottom"/></w:tcPr><w:p wsp:rsidR="002E1286" wsp:rsidRPr="002E1286" wsp:rsidRDefault="002E1286" wsp:rsidP="002E1286"><w:pPr><w:rPr><w:rFonts w:ascii="Calibri" w:fareast="Times New Roman" w:h-ansi="Calibri"/><wx:font wx:val="Calibri"/><w:sz w:val="14"/><w:sz-cs w:val="24"/><w:lang w:val="EN-CA" w:fareast="EN-US"/></w:rPr></w:pPr><w:r wsp:rsidRPr="002E1286"><w:rPr><w:rFonts w:ascii="Calibri" w:fareast="Times New Roman" w:h-ansi="Calibri"/><wx:font wx:val="Calibri"/><w:sz w:val="14"/><w:sz-cs w:val="24"/><w:lang w:val="EN-CA" w:fareast="EN-US"/></w:rPr><w:t>ns</w:t></w:r></w:p></w:tc><w:tc><w:tcPr><w:tcW w:w="1275" w:type="dxa"/><w:tcBorders><w:top w:val="nil"/><w:left w:val="nil"/><w:bottom w:val="nil"/><w:right w:val="nil"/></w:tcBorders><w:shd w:val="clear" w:color="auto" w:fill="auto"/><w:noWrap/><w:vAlign w:val="bottom"/></w:tcPr><w:p wsp:rsidR="002E1286" wsp:rsidRPr="002E1286" wsp:rsidRDefault="002E1286" wsp:rsidP="002E1286"><w:pPr><w:rPr><w:rFonts w:ascii="Calibri" w:fareast="Times New Roman" w:h-ansi="Calibri"/><wx:font wx:val="Calibri"/><w:sz w:val="14"/><w:sz-cs w:val="24"/><w:lang w:val="EN-CA" w:fareast="EN-US"/></w:rPr></w:pPr><w:r wsp:rsidRPr="002E1286"><w:rPr><w:rFonts w:ascii="Calibri" w:fareast="Times New Roman" w:h-ansi="Calibri"/><wx:font wx:val="Calibri"/><w:sz w:val="14"/><w:sz-cs w:val="24"/><w:lang w:val="EN-CA" w:fareast="EN-US"/></w:rPr><w:t>ns</w:t></w:r></w:p></w:tc><w:tc><w:tcPr><w:tcW w:w="993" w:type="dxa"/><w:tcBorders><w:top w:val="nil"/><w:left w:val="nil"/><w:bottom w:val="nil"/><w:right w:val="nil"/></w:tcBorders><w:shd w:val="clear" w:color="auto" w:fill="auto"/><w:noWrap/><w:vAlign w:val="bottom"/></w:tcPr><w:p wsp:rsidR="002E1286" wsp:rsidRPr="002E1286" wsp:rsidRDefault="002E1286" wsp:rsidP="002E1286"><w:pPr><w:rPr><w:rFonts w:ascii="Calibri" w:fareast="Times New Roman" w:h-ansi="Calibri"/><wx:font wx:val="Calibri"/><w:sz w:val="14"/><w:sz-cs w:val="24"/><w:lang w:val="EN-CA" w:fareast="EN-US"/></w:rPr></w:pPr><w:r wsp:rsidRPr="002E1286"><w:rPr><w:rFonts w:ascii="Calibri" w:fareast="Times New Roman" w:h-ansi="Calibri"/><wx:font wx:val="Calibri"/><w:sz w:val="14"/><w:sz-cs w:val="24"/><w:lang w:val="EN-CA" w:fareast="EN-US"/></w:rPr><w:t>ns</w:t></w:r></w:p></w:tc><w:tc><w:tcPr><w:tcW w:w="1417" w:type="dxa"/><w:tcBorders><w:top w:val="nil"/><w:left w:val="nil"/><w:bottom w:val="nil"/><w:right w:val="nil"/></w:tcBorders><w:shd w:val="clear" w:color="auto" w:fill="auto"/><w:noWrap/><w:vAlign w:val="bottom"/></w:tcPr><w:p wsp:rsidR="002E1286" wsp:rsidRPr="002E1286" wsp:rsidRDefault="002E1286" wsp:rsidP="002E1286"><w:pPr><w:rPr><w:rFonts w:ascii="Calibri" w:fareast="Times New Roman" w:h-ansi="Calibri"/><wx:font wx:val="Calibri"/><w:sz w:val="14"/><w:sz-cs w:val="24"/><w:lang w:val="EN-CA" w:fareast="EN-US"/></w:rPr></w:pPr><w:r wsp:rsidRPr="002E1286"><w:rPr><w:rFonts w:ascii="Calibri" w:fareast="Times New Roman" w:h-ansi="Calibri"/><wx:font wx:val="Calibri"/><w:sz w:val="14"/><w:sz-cs w:val="24"/><w:lang w:val="EN-CA" w:fareast="EN-US"/></w:rPr><w:t>ns</w:t></w:r></w:p></w:tc></w:tr><w:tr wsp:rsidR="00372820" wsp:rsidRPr="00F5033D" wsp:rsidTr="00372820"><w:trPr><w:trHeight w:val="300"/></w:trPr><w:tc><w:tcPr><w:tcW w:w="1066" w:type="dxa"/><w:tcBorders><w:top w:val="nil"/><w:left w:val="nil"/><w:bottom w:val="nil"/><w:right w:val="nil"/></w:tcBorders><w:shd w:val="clear" w:color="auto" w:fill="auto"/><w:noWrap/><w:vAlign w:val="bottom"/></w:tcPr><w:p wsp:rsidR="002E1286" wsp:rsidRPr="002E1286" wsp:rsidRDefault="002E1286" wsp:rsidP="002E1286"><w:pPr><w:rPr><w:rFonts w:ascii="Calibri" w:fareast="Times New Roman" w:h-ansi="Calibri"/><wx:font wx:val="Calibri"/><w:b/><w:b-cs/><w:color w:val="000000"/><w:sz w:val="14"/><w:sz-cs w:val="24"/><w:lang w:val="EN-CA" w:fareast="EN-US"/></w:rPr></w:pPr><w:r wsp:rsidRPr="002E1286"><w:rPr><w:rFonts w:ascii="Calibri" w:fareast="Times New Roman" w:h-ansi="Calibri"/><wx:font wx:val="Calibri"/><w:b/><w:b-cs/><w:color w:val="000000"/><w:sz w:val="14"/><w:sz-cs w:val="24"/><w:lang w:val="EN-CA" w:fareast="EN-US"/></w:rPr><w:t>MIG - CXCL9</w:t></w:r></w:p></w:tc><w:tc><w:tcPr><w:tcW w:w="934" w:type="dxa"/><w:tcBorders><w:top w:val="nil"/><w:left w:val="nil"/><w:bottom w:val="nil"/><w:right w:val="nil"/></w:tcBorders><w:shd w:val="clear" w:color="auto" w:fill="auto"/><w:noWrap/><w:vAlign w:val="bottom"/></w:tcPr><w:p wsp:rsidR="002E1286" wsp:rsidRPr="002E1286" wsp:rsidRDefault="002E1286" wsp:rsidP="002E1286"><w:pPr><w:rPr><w:rFonts w:ascii="Calibri" w:fareast="Times New Roman" w:h-ansi="Calibri"/><wx:font wx:val="Calibri"/><w:sz w:val="14"/><w:sz-cs w:val="24"/><w:lang w:val="EN-CA" w:fareast="EN-US"/></w:rPr></w:pPr><w:r wsp:rsidRPr="002E1286"><w:rPr><w:rFonts w:ascii="Calibri" w:fareast="Times New Roman" w:h-ansi="Calibri"/><wx:font wx:val="Calibri"/><w:sz w:val="14"/><w:sz-cs w:val="24"/><w:lang w:val="EN-CA" w:fareast="EN-US"/></w:rPr><w:t>&lt; 0.0001</w:t></w:r></w:p></w:tc><w:tc><w:tcPr><w:tcW w:w="992" w:type="dxa"/><w:tcBorders><w:top w:val="nil"/><w:left w:val="nil"/><w:bottom w:val="nil"/><w:right w:val="nil"/></w:tcBorders><w:shd w:val="clear" w:color="auto" w:fill="auto"/><w:noWrap/><w:vAlign w:val="bottom"/></w:tcPr><w:p wsp:rsidR="002E1286" wsp:rsidRPr="002E1286" wsp:rsidRDefault="002E1286" wsp:rsidP="002E1286"><w:pPr><w:jc w:val="right"/><w:rPr><w:rFonts w:ascii="Calibri" w:fareast="Times New Roman" w:h-ansi="Calibri"/><wx:font wx:val="Calibri"/><w:sz w:val="14"/><w:sz-cs w:val="24"/><w:lang w:val="EN-CA" w:fareast="EN-US"/></w:rPr></w:pPr><w:r wsp:rsidRPr="002E1286"><w:rPr><w:rFonts w:ascii="Calibri" w:fareast="Times New Roman" w:h-ansi="Calibri"/><wx:font wx:val="Calibri"/><w:sz w:val="14"/><w:sz-cs w:val="24"/><w:lang w:val="EN-CA" w:fareast="EN-US"/></w:rPr><w:t>0.0893</w:t></w:r></w:p></w:tc><w:tc><w:tcPr><w:tcW w:w="1276" w:type="dxa"/><w:tcBorders><w:top w:val="nil"/><w:left w:val="nil"/><w:bottom w:val="nil"/><w:right w:val="nil"/></w:tcBorders><w:shd w:val="clear" w:color="auto" w:fill="auto"/><w:noWrap/><w:vAlign w:val="bottom"/></w:tcPr><w:p wsp:rsidR="002E1286" wsp:rsidRPr="002E1286" wsp:rsidRDefault="002E1286" wsp:rsidP="002E1286"><w:pPr><w:rPr><w:rFonts w:ascii="Calibri" w:fareast="Times New Roman" w:h-ansi="Calibri"/><wx:font wx:val="Calibri"/><w:sz w:val="14"/><w:sz-cs w:val="24"/><w:lang w:val="EN-CA" w:fareast="EN-US"/></w:rPr></w:pPr><w:r wsp:rsidRPr="002E1286"><w:rPr><w:rFonts w:ascii="Calibri" w:fareast="Times New Roman" w:h-ansi="Calibri"/><wx:font wx:val="Calibri"/><w:sz w:val="14"/><w:sz-cs w:val="24"/><w:lang w:val="EN-CA" w:fareast="EN-US"/></w:rPr><w:t>5.96 ± 1.51</w:t></w:r></w:p></w:tc><w:tc><w:tcPr><w:tcW w:w="993" w:type="dxa"/><w:tcBorders><w:top w:val="nil"/><w:left w:val="nil"/><w:bottom w:val="nil"/><w:right w:val="nil"/></w:tcBorders><w:shd w:val="clear" w:color="auto" w:fill="auto"/><w:noWrap/><w:vAlign w:val="bottom"/></w:tcPr><w:p wsp:rsidR="002E1286" wsp:rsidRPr="002E1286" wsp:rsidRDefault="002E1286" wsp:rsidP="002E1286"><w:pPr><w:rPr><w:rFonts w:ascii="Calibri" w:fareast="Times New Roman" w:h-ansi="Calibri"/><wx:font wx:val="Calibri"/><w:sz w:val="14"/><w:sz-cs w:val="24"/><w:lang w:val="EN-CA" w:fareast="EN-US"/></w:rPr></w:pPr><w:r wsp:rsidRPr="002E1286"><w:rPr><w:rFonts w:ascii="Calibri" w:fareast="Times New Roman" w:h-ansi="Calibri"/><wx:font wx:val="Calibri"/><w:sz w:val="14"/><w:sz-cs w:val="24"/><w:lang w:val="EN-CA" w:fareast="EN-US"/></w:rPr><w:t>10.65 ± 3.19</w:t></w:r></w:p></w:tc><w:tc><w:tcPr><w:tcW w:w="1133" w:type="dxa"/><w:tcBorders><w:top w:val="nil"/><w:left w:val="nil"/><w:bottom w:val="nil"/><w:right w:val="nil"/></w:tcBorders><w:shd w:val="clear" w:color="auto" w:fill="auto"/><w:noWrap/><w:vAlign w:val="bottom"/></w:tcPr><w:p wsp:rsidR="002E1286" wsp:rsidRPr="002E1286" wsp:rsidRDefault="002E1286" wsp:rsidP="002E1286"><w:pPr><w:rPr><w:rFonts w:ascii="Calibri" w:fareast="Times New Roman" w:h-ansi="Calibri"/><wx:font wx:val="Calibri"/><w:sz w:val="14"/><w:sz-cs w:val="24"/><w:lang w:val="EN-CA" w:fareast="EN-US"/></w:rPr></w:pPr><w:r wsp:rsidRPr="002E1286"><w:rPr><w:rFonts w:ascii="Calibri" w:fareast="Times New Roman" w:h-ansi="Calibri"/><wx:font wx:val="Calibri"/><w:sz w:val="14"/><w:sz-cs w:val="24"/><w:lang w:val="EN-CA" w:fareast="EN-US"/></w:rPr><w:t>27.96 ± 3.16</w:t></w:r></w:p></w:tc><w:tc><w:tcPr><w:tcW w:w="1134" w:type="dxa"/><w:tcBorders><w:top w:val="nil"/><w:left w:val="nil"/><w:bottom w:val="nil"/><w:right w:val="nil"/></w:tcBorders><w:shd w:val="clear" w:color="auto" w:fill="auto"/><w:noWrap/><w:vAlign w:val="bottom"/></w:tcPr><w:p wsp:rsidR="002E1286" wsp:rsidRPr="002E1286" wsp:rsidRDefault="002E1286" wsp:rsidP="002E1286"><w:pPr><w:rPr><w:rFonts w:ascii="Calibri" w:fareast="Times New Roman" w:h-ansi="Calibri"/><wx:font wx:val="Calibri"/><w:sz w:val="14"/><w:sz-cs w:val="24"/><w:lang w:val="EN-CA" w:fareast="EN-US"/></w:rPr></w:pPr><w:r wsp:rsidRPr="002E1286"><w:rPr><w:rFonts w:ascii="Calibri" w:fareast="Times New Roman" w:h-ansi="Calibri"/><wx:font wx:val="Calibri"/><w:sz w:val="14"/><w:sz-cs w:val="24"/><w:lang w:val="EN-CA" w:fareast="EN-US"/></w:rPr><w:t>18.26 ± 1.913</w:t></w:r></w:p></w:tc><w:tc><w:tcPr><w:tcW w:w="1418" w:type="dxa"/><w:tcBorders><w:top w:val="nil"/><w:left w:val="nil"/><w:bottom w:val="nil"/><w:right w:val="nil"/></w:tcBorders><w:shd w:val="clear" w:color="auto" w:fill="auto"/><w:noWrap/><w:vAlign w:val="bottom"/></w:tcPr><w:p wsp:rsidR="002E1286" wsp:rsidRPr="002E1286" wsp:rsidRDefault="002E1286" wsp:rsidP="002E1286"><w:pPr><w:rPr><w:rFonts w:ascii="Calibri" w:fareast="Times New Roman" w:h-ansi="Calibri"/><wx:font wx:val="Calibri"/><w:sz w:val="14"/><w:sz-cs w:val="24"/><w:lang w:val="EN-CA" w:fareast="EN-US"/></w:rPr></w:pPr><w:r wsp:rsidRPr="002E1286"><w:rPr><w:rFonts w:ascii="Calibri" w:fareast="Times New Roman" w:h-ansi="Calibri"/><wx:font wx:val="Calibri"/><w:sz w:val="14"/><w:sz-cs w:val="24"/><w:lang w:val="EN-CA" w:fareast="EN-US"/></w:rPr><w:t>ns</w:t></w:r></w:p></w:tc><w:tc><w:tcPr><w:tcW w:w="1275" w:type="dxa"/><w:tcBorders><w:top w:val="nil"/><w:left w:val="nil"/><w:bottom w:val="nil"/><w:right w:val="nil"/></w:tcBorders><w:shd w:val="clear" w:color="auto" w:fill="auto"/><w:noWrap/><w:vAlign w:val="bottom"/></w:tcPr><w:p wsp:rsidR="002E1286" wsp:rsidRPr="002E1286" wsp:rsidRDefault="002E1286" wsp:rsidP="002E1286"><w:pPr><w:rPr><w:rFonts w:ascii="Calibri" w:fareast="Times New Roman" w:h-ansi="Calibri"/><wx:font wx:val="Calibri"/><w:sz w:val="14"/><w:sz-cs w:val="24"/><w:lang w:val="EN-CA" w:fareast="EN-US"/></w:rPr></w:pPr><w:r wsp:rsidRPr="002E1286"><w:rPr><w:rFonts w:ascii="Calibri" w:fareast="Times New Roman" w:h-ansi="Calibri"/><wx:font wx:val="Calibri"/><w:sz w:val="14"/><w:sz-cs w:val="24"/><w:lang w:val="EN-CA" w:fareast="EN-US"/></w:rPr><w:t>*</w:t></w:r></w:p></w:tc><w:tc><w:tcPr><w:tcW w:w="993" w:type="dxa"/><w:tcBorders><w:top w:val="nil"/><w:left w:val="nil"/><w:bottom w:val="nil"/><w:right w:val="nil"/></w:tcBorders><w:shd w:val="clear" w:color="auto" w:fill="auto"/><w:noWrap/><w:vAlign w:val="bottom"/></w:tcPr><w:p wsp:rsidR="002E1286" wsp:rsidRPr="002E1286" wsp:rsidRDefault="002E1286" wsp:rsidP="002E1286"><w:pPr><w:rPr><w:rFonts w:ascii="Calibri" w:fareast="Times New Roman" w:h-ansi="Calibri"/><wx:font wx:val="Calibri"/><w:sz w:val="14"/><w:sz-cs w:val="24"/><w:lang w:val="EN-CA" w:fareast="EN-US"/></w:rPr></w:pPr><w:r wsp:rsidRPr="002E1286"><w:rPr><w:rFonts w:ascii="Calibri" w:fareast="Times New Roman" w:h-ansi="Calibri"/><wx:font wx:val="Calibri"/><w:sz w:val="14"/><w:sz-cs w:val="24"/><w:lang w:val="EN-CA" w:fareast="EN-US"/></w:rPr><w:t>#</w:t></w:r></w:p></w:tc><w:tc><w:tcPr><w:tcW w:w="1417" w:type="dxa"/><w:tcBorders><w:top w:val="nil"/><w:left w:val="nil"/><w:bottom w:val="nil"/><w:right w:val="nil"/></w:tcBorders><w:shd w:val="clear" w:color="auto" w:fill="auto"/><w:noWrap/><w:vAlign w:val="bottom"/></w:tcPr><w:p wsp:rsidR="002E1286" wsp:rsidRPr="002E1286" wsp:rsidRDefault="002E1286" wsp:rsidP="002E1286"><w:pPr><w:rPr><w:rFonts w:ascii="Calibri" w:fareast="Times New Roman" w:h-ansi="Calibri"/><wx:font wx:val="Calibri"/><w:sz w:val="14"/><w:sz-cs w:val="24"/><w:lang w:val="EN-CA" w:fareast="EN-US"/></w:rPr></w:pPr><w:r wsp:rsidRPr="002E1286"><w:rPr><w:rFonts w:ascii="Calibri" w:fareast="Times New Roman" w:h-ansi="Calibri"/><wx:font wx:val="Calibri"/><w:sz w:val="14"/><w:sz-cs w:val="24"/><w:lang w:val="EN-CA" w:fareast="EN-US"/></w:rPr><w:t>ns</w:t></w:r></w:p></w:tc></w:tr><w:tr wsp:rsidR="00372820" wsp:rsidRPr="00F5033D" wsp:rsidTr="00372820"><w:trPr><w:trHeight w:val="300"/></w:trPr><w:tc><w:tcPr><w:tcW w:w="1066" w:type="dxa"/><w:tcBorders><w:top w:val="nil"/><w:left w:val="nil"/><w:bottom w:val="nil"/><w:right w:val="nil"/></w:tcBorders><w:shd w:val="clear" w:color="auto" w:fill="auto"/><w:noWrap/><w:vAlign w:val="bottom"/></w:tcPr><w:p wsp:rsidR="002E1286" wsp:rsidRPr="002E1286" wsp:rsidRDefault="002E1286" wsp:rsidP="002E1286"><w:pPr><w:rPr><w:rFonts w:ascii="Calibri" w:fareast="Times New Roman" w:h-ansi="Calibri"/><wx:font wx:val="Calibri"/><w:b/><w:b-cs/><w:color w:val="000000"/><w:sz w:val="14"/><w:sz-cs w:val="24"/><w:lang w:val="EN-CA" w:fareast="EN-US"/></w:rPr></w:pPr><w:r wsp:rsidRPr="002E1286"><w:rPr><w:rFonts w:ascii="Calibri" w:fareast="Times New Roman" w:h-ansi="Calibri"/><wx:font wx:val="Calibri"/><w:b/><w:b-cs/><w:color w:val="000000"/><w:sz w:val="14"/><w:sz-cs w:val="24"/><w:lang w:val="EN-CA" w:fareast="EN-US"/></w:rPr><w:t>MIP-1a - CCL3</w:t></w:r></w:p></w:tc><w:tc><w:tcPr><w:tcW w:w="934" w:type="dxa"/><w:tcBorders><w:top w:val="nil"/><w:left w:val="nil"/><w:bottom w:val="nil"/><w:right w:val="nil"/></w:tcBorders><w:shd w:val="clear" w:color="auto" w:fill="auto"/><w:noWrap/><w:vAlign w:val="bottom"/></w:tcPr><w:p wsp:rsidR="002E1286" wsp:rsidRPr="002E1286" wsp:rsidRDefault="002E1286" wsp:rsidP="002E1286"><w:pPr><w:jc w:val="right"/><w:rPr><w:rFonts w:ascii="Calibri" w:fareast="Times New Roman" w:h-ansi="Calibri"/><wx:font wx:val="Calibri"/><w:sz w:val="14"/><w:sz-cs w:val="24"/><w:lang w:val="EN-CA" w:fareast="EN-US"/></w:rPr></w:pPr><w:r wsp:rsidRPr="002E1286"><w:rPr><w:rFonts w:ascii="Calibri" w:fareast="Times New Roman" w:h-ansi="Calibri"/><wx:font wx:val="Calibri"/><w:sz w:val="14"/><w:sz-cs w:val="24"/><w:lang w:val="EN-CA" w:fareast="EN-US"/></w:rPr><w:t>0.417</w:t></w:r></w:p></w:tc><w:tc><w:tcPr><w:tcW w:w="992" w:type="dxa"/><w:tcBorders><w:top w:val="nil"/><w:left w:val="nil"/><w:bottom w:val="nil"/><w:right w:val="nil"/></w:tcBorders><w:shd w:val="clear" w:color="auto" w:fill="auto"/><w:noWrap/><w:vAlign w:val="bottom"/></w:tcPr><w:p wsp:rsidR="002E1286" wsp:rsidRPr="002E1286" wsp:rsidRDefault="002E1286" wsp:rsidP="002E1286"><w:pPr><w:jc w:val="right"/><w:rPr><w:rFonts w:ascii="Calibri" w:fareast="Times New Roman" w:h-ansi="Calibri"/><wx:font wx:val="Calibri"/><w:sz w:val="14"/><w:sz-cs w:val="24"/><w:lang w:val="EN-CA" w:fareast="EN-US"/></w:rPr></w:pPr><w:r wsp:rsidRPr="002E1286"><w:rPr><w:rFonts w:ascii="Calibri" w:fareast="Times New Roman" w:h-ansi="Calibri"/><wx:font wx:val="Calibri"/><w:sz w:val="14"/><w:sz-cs w:val="24"/><w:lang w:val="EN-CA" w:fareast="EN-US"/></w:rPr><w:t>0.3166</w:t></w:r></w:p></w:tc><w:tc><w:tcPr><w:tcW w:w="1276" w:type="dxa"/><w:tcBorders><w:top w:val="nil"/><w:left w:val="nil"/><w:bottom w:val="nil"/><w:right w:val="nil"/></w:tcBorders><w:shd w:val="clear" w:color="auto" w:fill="auto"/><w:noWrap/><w:vAlign w:val="bottom"/></w:tcPr><w:p wsp:rsidR="002E1286" wsp:rsidRPr="002E1286" wsp:rsidRDefault="002E1286" wsp:rsidP="002E1286"><w:pPr><w:rPr><w:rFonts w:ascii="Calibri" w:fareast="Times New Roman" w:h-ansi="Calibri"/><wx:font wx:val="Calibri"/><w:sz w:val="14"/><w:sz-cs w:val="24"/><w:lang w:val="EN-CA" w:fareast="EN-US"/></w:rPr></w:pPr><w:r wsp:rsidRPr="002E1286"><w:rPr><w:rFonts w:ascii="Calibri" w:fareast="Times New Roman" w:h-ansi="Calibri"/><wx:font wx:val="Calibri"/><w:sz w:val="14"/><w:sz-cs w:val="24"/><w:lang w:val="EN-CA" w:fareast="EN-US"/></w:rPr><w:t>69.62 ± 7.03</w:t></w:r></w:p></w:tc><w:tc><w:tcPr><w:tcW w:w="993" w:type="dxa"/><w:tcBorders><w:top w:val="nil"/><w:left w:val="nil"/><w:bottom w:val="nil"/><w:right w:val="nil"/></w:tcBorders><w:shd w:val="clear" w:color="auto" w:fill="auto"/><w:noWrap/><w:vAlign w:val="bottom"/></w:tcPr><w:p wsp:rsidR="002E1286" wsp:rsidRPr="002E1286" wsp:rsidRDefault="002E1286" wsp:rsidP="002E1286"><w:pPr><w:rPr><w:rFonts w:ascii="Calibri" w:fareast="Times New Roman" w:h-ansi="Calibri"/><wx:font wx:val="Calibri"/><w:sz w:val="14"/><w:sz-cs w:val="24"/><w:lang w:val="EN-CA" w:fareast="EN-US"/></w:rPr></w:pPr><w:r wsp:rsidRPr="002E1286"><w:rPr><w:rFonts w:ascii="Calibri" w:fareast="Times New Roman" w:h-ansi="Calibri"/><wx:font wx:val="Calibri"/><w:sz w:val="14"/><w:sz-cs w:val="24"/><w:lang w:val="EN-CA" w:fareast="EN-US"/></w:rPr><w:t>58.96 ± 6.07</w:t></w:r></w:p></w:tc><w:tc><w:tcPr><w:tcW w:w="1133" w:type="dxa"/><w:tcBorders><w:top w:val="nil"/><w:left w:val="nil"/><w:bottom w:val="nil"/><w:right w:val="nil"/></w:tcBorders><w:shd w:val="clear" w:color="auto" w:fill="auto"/><w:noWrap/><w:vAlign w:val="bottom"/></w:tcPr><w:p wsp:rsidR="002E1286" wsp:rsidRPr="002E1286" wsp:rsidRDefault="002E1286" wsp:rsidP="002E1286"><w:pPr><w:rPr><w:rFonts w:ascii="Calibri" w:fareast="Times New Roman" w:h-ansi="Calibri"/><wx:font wx:val="Calibri"/><w:sz w:val="14"/><w:sz-cs w:val="24"/><w:lang w:val="EN-CA" w:fareast="EN-US"/></w:rPr></w:pPr><w:r wsp:rsidRPr="002E1286"><w:rPr><w:rFonts w:ascii="Calibri" w:fareast="Times New Roman" w:h-ansi="Calibri"/><wx:font wx:val="Calibri"/><w:sz w:val="14"/><w:sz-cs w:val="24"/><w:lang w:val="EN-CA" w:fareast="EN-US"/></w:rPr><w:t>75.65 ± 10.48</w:t></w:r></w:p></w:tc><w:tc><w:tcPr><w:tcW w:w="1134" w:type="dxa"/><w:tcBorders><w:top w:val="nil"/><w:left w:val="nil"/><w:bottom w:val="nil"/><w:right w:val="nil"/></w:tcBorders><w:shd w:val="clear" w:color="auto" w:fill="auto"/><w:noWrap/><w:vAlign w:val="bottom"/></w:tcPr><w:p wsp:rsidR="002E1286" wsp:rsidRPr="002E1286" wsp:rsidRDefault="002E1286" wsp:rsidP="002E1286"><w:pPr><w:rPr><w:rFonts w:ascii="Calibri" w:fareast="Times New Roman" w:h-ansi="Calibri"/><wx:font wx:val="Calibri"/><w:sz w:val="14"/><w:sz-cs w:val="24"/><w:lang w:val="EN-CA" w:fareast="EN-US"/></w:rPr></w:pPr><w:r wsp:rsidRPr="002E1286"><w:rPr><w:rFonts w:ascii="Calibri" w:fareast="Times New Roman" w:h-ansi="Calibri"/><wx:font wx:val="Calibri"/><w:sz w:val="14"/><w:sz-cs w:val="24"/><w:lang w:val="EN-CA" w:fareast="EN-US"/></w:rPr><w:t>61.79 ± 6.392</w:t></w:r></w:p></w:tc><w:tc><w:tcPr><w:tcW w:w="1418" w:type="dxa"/><w:tcBorders><w:top w:val="nil"/><w:left w:val="nil"/><w:bottom w:val="nil"/><w:right w:val="nil"/></w:tcBorders><w:shd w:val="clear" w:color="auto" w:fill="auto"/><w:noWrap/><w:vAlign w:val="bottom"/></w:tcPr><w:p wsp:rsidR="002E1286" wsp:rsidRPr="002E1286" wsp:rsidRDefault="002E1286" wsp:rsidP="002E1286"><w:pPr><w:rPr><w:rFonts w:ascii="Calibri" w:fareast="Times New Roman" w:h-ansi="Calibri"/><wx:font wx:val="Calibri"/><w:sz w:val="14"/><w:sz-cs w:val="24"/><w:lang w:val="EN-CA" w:fareast="EN-US"/></w:rPr></w:pPr><w:r wsp:rsidRPr="002E1286"><w:rPr><w:rFonts w:ascii="Calibri" w:fareast="Times New Roman" w:h-ansi="Calibri"/><wx:font wx:val="Calibri"/><w:sz w:val="14"/><w:sz-cs w:val="24"/><w:lang w:val="EN-CA" w:fareast="EN-US"/></w:rPr><w:t>ns</w:t></w:r></w:p></w:tc><w:tc><w:tcPr><w:tcW w:w="1275" w:type="dxa"/><w:tcBorders><w:top w:val="nil"/><w:left w:val="nil"/><w:bottom w:val="nil"/><w:right w:val="nil"/></w:tcBorders><w:shd w:val="clear" w:color="auto" w:fill="auto"/><w:noWrap/><w:vAlign w:val="bottom"/></w:tcPr><w:p wsp:rsidR="002E1286" wsp:rsidRPr="002E1286" wsp:rsidRDefault="002E1286" wsp:rsidP="002E1286"><w:pPr><w:rPr><w:rFonts w:ascii="Calibri" w:fareast="Times New Roman" w:h-ansi="Calibri"/><wx:font wx:val="Calibri"/><w:sz w:val="14"/><w:sz-cs w:val="24"/><w:lang w:val="EN-CA" w:fareast="EN-US"/></w:rPr></w:pPr><w:r wsp:rsidRPr="002E1286"><w:rPr><w:rFonts w:ascii="Calibri" w:fareast="Times New Roman" w:h-ansi="Calibri"/><wx:font wx:val="Calibri"/><w:sz w:val="14"/><w:sz-cs w:val="24"/><w:lang w:val="EN-CA" w:fareast="EN-US"/></w:rPr><w:t>ns</w:t></w:r></w:p></w:tc><w:tc><w:tcPr><w:tcW w:w="993" w:type="dxa"/><w:tcBorders><w:top w:val="nil"/><w:left w:val="nil"/><w:bottom w:val="nil"/><w:right w:val="nil"/></w:tcBorders><w:shd w:val="clear" w:color="auto" w:fill="auto"/><w:noWrap/><w:vAlign w:val="bottom"/></w:tcPr><w:p wsp:rsidR="002E1286" wsp:rsidRPr="002E1286" wsp:rsidRDefault="002E1286" wsp:rsidP="002E1286"><w:pPr><w:rPr><w:rFonts w:ascii="Calibri" w:fareast="Times New Roman" w:h-ansi="Calibri"/><wx:font wx:val="Calibri"/><w:sz w:val="14"/><w:sz-cs w:val="24"/><w:lang w:val="EN-CA" w:fareast="EN-US"/></w:rPr></w:pPr><w:r wsp:rsidRPr="002E1286"><w:rPr><w:rFonts w:ascii="Calibri" w:fareast="Times New Roman" w:h-ansi="Calibri"/><wx:font wx:val="Calibri"/><w:sz w:val="14"/><w:sz-cs w:val="24"/><w:lang w:val="EN-CA" w:fareast="EN-US"/></w:rPr><w:t>ns</w:t></w:r></w:p></w:tc><w:tc><w:tcPr><w:tcW w:w="1417" w:type="dxa"/><w:tcBorders><w:top w:val="nil"/><w:left w:val="nil"/><w:bottom w:val="nil"/><w:right w:val="nil"/></w:tcBorders><w:shd w:val="clear" w:color="auto" w:fill="auto"/><w:noWrap/><w:vAlign w:val="bottom"/></w:tcPr><w:p wsp:rsidR="002E1286" wsp:rsidRPr="002E1286" wsp:rsidRDefault="002E1286" wsp:rsidP="002E1286"><w:pPr><w:rPr><w:rFonts w:ascii="Calibri" w:fareast="Times New Roman" w:h-ansi="Calibri"/><wx:font wx:val="Calibri"/><w:sz w:val="14"/><w:sz-cs w:val="24"/><w:lang w:val="EN-CA" w:fareast="EN-US"/></w:rPr></w:pPr><w:r wsp:rsidRPr="002E1286"><w:rPr><w:rFonts w:ascii="Calibri" w:fareast="Times New Roman" w:h-ansi="Calibri"/><wx:font wx:val="Calibri"/><w:sz w:val="14"/><w:sz-cs w:val="24"/><w:lang w:val="EN-CA" w:fareast="EN-US"/></w:rPr><w:t>ns</w:t></w:r></w:p></w:tc></w:tr><w:tr wsp:rsidR="00372820" wsp:rsidRPr="00F5033D" wsp:rsidTr="00372820"><w:trPr><w:trHeight w:val="300"/></w:trPr><w:tc><w:tcPr><w:tcW w:w="1066" w:type="dxa"/><w:tcBorders><w:top w:val="nil"/><w:left w:val="nil"/><w:bottom w:val="nil"/><w:right w:val="nil"/></w:tcBorders><w:shd w:val="clear" w:color="auto" w:fill="auto"/><w:noWrap/><w:vAlign w:val="bottom"/></w:tcPr><w:p wsp:rsidR="002E1286" wsp:rsidRPr="002E1286" wsp:rsidRDefault="002E1286" wsp:rsidP="002E1286"><w:pPr><w:rPr><w:rFonts w:ascii="Calibri" w:fareast="Times New Roman" w:h-ansi="Calibri"/><wx:font wx:val="Calibri"/><w:b/><w:b-cs/><w:color w:val="000000"/><w:sz w:val="14"/><w:sz-cs w:val="24"/><w:lang w:val="EN-CA" w:fareast="EN-US"/></w:rPr></w:pPr><w:r wsp:rsidRPr="002E1286"><w:rPr><w:rFonts w:ascii="Calibri" w:fareast="Times New Roman" w:h-ansi="Calibri"/><wx:font wx:val="Calibri"/><w:b/><w:b-cs/><w:color w:val="000000"/><w:sz w:val="14"/><w:sz-cs w:val="24"/><w:lang w:val="EN-CA" w:fareast="EN-US"/></w:rPr><w:t>MIP-1b - CCL4</w:t></w:r></w:p></w:tc><w:tc><w:tcPr><w:tcW w:w="934" w:type="dxa"/><w:tcBorders><w:top w:val="nil"/><w:left w:val="nil"/><w:bottom w:val="nil"/><w:right w:val="nil"/></w:tcBorders><w:shd w:val="clear" w:color="auto" w:fill="auto"/><w:noWrap/><w:vAlign w:val="bottom"/></w:tcPr><w:p wsp:rsidR="002E1286" wsp:rsidRPr="002E1286" wsp:rsidRDefault="002E1286" wsp:rsidP="002E1286"><w:pPr><w:jc w:val="right"/><w:rPr><w:rFonts w:ascii="Calibri" w:fareast="Times New Roman" w:h-ansi="Calibri"/><wx:font wx:val="Calibri"/><w:sz w:val="14"/><w:sz-cs w:val="24"/><w:lang w:val="EN-CA" w:fareast="EN-US"/></w:rPr></w:pPr><w:r wsp:rsidRPr="002E1286"><w:rPr><w:rFonts w:ascii="Calibri" w:fareast="Times New Roman" w:h-ansi="Calibri"/><wx:font wx:val="Calibri"/><w:sz w:val="14"/><w:sz-cs w:val="24"/><w:lang w:val="EN-CA" w:fareast="EN-US"/></w:rPr><w:t>0.0822</w:t></w:r></w:p></w:tc><w:tc><w:tcPr><w:tcW w:w="992" w:type="dxa"/><w:tcBorders><w:top w:val="nil"/><w:left w:val="nil"/><w:bottom w:val="nil"/><w:right w:val="nil"/></w:tcBorders><w:shd w:val="clear" w:color="auto" w:fill="auto"/><w:noWrap/><w:vAlign w:val="bottom"/></w:tcPr><w:p wsp:rsidR="002E1286" wsp:rsidRPr="002E1286" wsp:rsidRDefault="002E1286" wsp:rsidP="002E1286"><w:pPr><w:jc w:val="right"/><w:rPr><w:rFonts w:ascii="Calibri" w:fareast="Times New Roman" w:h-ansi="Calibri"/><wx:font wx:val="Calibri"/><w:sz w:val="14"/><w:sz-cs w:val="24"/><w:lang w:val="EN-CA" w:fareast="EN-US"/></w:rPr></w:pPr><w:r wsp:rsidRPr="002E1286"><w:rPr><w:rFonts w:ascii="Calibri" w:fareast="Times New Roman" w:h-ansi="Calibri"/><wx:font wx:val="Calibri"/><w:sz w:val="14"/><w:sz-cs w:val="24"/><w:lang w:val="EN-CA" w:fareast="EN-US"/></w:rPr><w:t>0.5382</w:t></w:r></w:p></w:tc><w:tc><w:tcPr><w:tcW w:w="1276" w:type="dxa"/><w:tcBorders><w:top w:val="nil"/><w:left w:val="nil"/><w:bottom w:val="nil"/><w:right w:val="nil"/></w:tcBorders><w:shd w:val="clear" w:color="auto" w:fill="auto"/><w:noWrap/><w:vAlign w:val="bottom"/></w:tcPr><w:p wsp:rsidR="002E1286" wsp:rsidRPr="002E1286" wsp:rsidRDefault="002E1286" wsp:rsidP="002E1286"><w:pPr><w:rPr><w:rFonts w:ascii="Calibri" w:fareast="Times New Roman" w:h-ansi="Calibri"/><wx:font wx:val="Calibri"/><w:sz w:val="14"/><w:sz-cs w:val="24"/><w:lang w:val="EN-CA" w:fareast="EN-US"/></w:rPr></w:pPr><w:r wsp:rsidRPr="002E1286"><w:rPr><w:rFonts w:ascii="Calibri" w:fareast="Times New Roman" w:h-ansi="Calibri"/><wx:font wx:val="Calibri"/><w:sz w:val="14"/><w:sz-cs w:val="24"/><w:lang w:val="EN-CA" w:fareast="EN-US"/></w:rPr><w:t>26.44 ± 3.34</w:t></w:r></w:p></w:tc><w:tc><w:tcPr><w:tcW w:w="993" w:type="dxa"/><w:tcBorders><w:top w:val="nil"/><w:left w:val="nil"/><w:bottom w:val="nil"/><w:right w:val="nil"/></w:tcBorders><w:shd w:val="clear" w:color="auto" w:fill="auto"/><w:noWrap/><w:vAlign w:val="bottom"/></w:tcPr><w:p wsp:rsidR="002E1286" wsp:rsidRPr="002E1286" wsp:rsidRDefault="002E1286" wsp:rsidP="002E1286"><w:pPr><w:rPr><w:rFonts w:ascii="Calibri" w:fareast="Times New Roman" w:h-ansi="Calibri"/><wx:font wx:val="Calibri"/><w:sz w:val="14"/><w:sz-cs w:val="24"/><w:lang w:val="EN-CA" w:fareast="EN-US"/></w:rPr></w:pPr><w:r wsp:rsidRPr="002E1286"><w:rPr><w:rFonts w:ascii="Calibri" w:fareast="Times New Roman" w:h-ansi="Calibri"/><wx:font wx:val="Calibri"/><w:sz w:val="14"/><w:sz-cs w:val="24"/><w:lang w:val="EN-CA" w:fareast="EN-US"/></w:rPr><w:t>16.53 ± 4.10</w:t></w:r></w:p></w:tc><w:tc><w:tcPr><w:tcW w:w="1133" w:type="dxa"/><w:tcBorders><w:top w:val="nil"/><w:left w:val="nil"/><w:bottom w:val="nil"/><w:right w:val="nil"/></w:tcBorders><w:shd w:val="clear" w:color="auto" w:fill="auto"/><w:noWrap/><w:vAlign w:val="bottom"/></w:tcPr><w:p wsp:rsidR="002E1286" wsp:rsidRPr="002E1286" wsp:rsidRDefault="002E1286" wsp:rsidP="002E1286"><w:pPr><w:rPr><w:rFonts w:ascii="Calibri" w:fareast="Times New Roman" w:h-ansi="Calibri"/><wx:font wx:val="Calibri"/><w:sz w:val="14"/><w:sz-cs w:val="24"/><w:lang w:val="EN-CA" w:fareast="EN-US"/></w:rPr></w:pPr><w:r wsp:rsidRPr="002E1286"><w:rPr><w:rFonts w:ascii="Calibri" w:fareast="Times New Roman" w:h-ansi="Calibri"/><wx:font wx:val="Calibri"/><w:sz w:val="14"/><w:sz-cs w:val="24"/><w:lang w:val="EN-CA" w:fareast="EN-US"/></w:rPr><w:t>31.38 ± 5.48</w:t></w:r></w:p></w:tc><w:tc><w:tcPr><w:tcW w:w="1134" w:type="dxa"/><w:tcBorders><w:top w:val="nil"/><w:left w:val="nil"/><w:bottom w:val="nil"/><w:right w:val="nil"/></w:tcBorders><w:shd w:val="clear" w:color="auto" w:fill="auto"/><w:noWrap/><w:vAlign w:val="bottom"/></w:tcPr><w:p wsp:rsidR="002E1286" wsp:rsidRPr="002E1286" wsp:rsidRDefault="002E1286" wsp:rsidP="002E1286"><w:pPr><w:rPr><w:rFonts w:ascii="Calibri" w:fareast="Times New Roman" w:h-ansi="Calibri"/><wx:font wx:val="Calibri"/><w:sz w:val="14"/><w:sz-cs w:val="24"/><w:lang w:val="EN-CA" w:fareast="EN-US"/></w:rPr></w:pPr><w:r wsp:rsidRPr="002E1286"><w:rPr><w:rFonts w:ascii="Calibri" w:fareast="Times New Roman" w:h-ansi="Calibri"/><wx:font wx:val="Calibri"/><w:sz w:val="14"/><w:sz-cs w:val="24"/><w:lang w:val="EN-CA" w:fareast="EN-US"/></w:rPr><w:t>19.11 ± 4.295</w:t></w:r></w:p></w:tc><w:tc><w:tcPr><w:tcW w:w="1418" w:type="dxa"/><w:tcBorders><w:top w:val="nil"/><w:left w:val="nil"/><w:bottom w:val="nil"/><w:right w:val="nil"/></w:tcBorders><w:shd w:val="clear" w:color="auto" w:fill="auto"/><w:noWrap/><w:vAlign w:val="bottom"/></w:tcPr><w:p wsp:rsidR="002E1286" wsp:rsidRPr="002E1286" wsp:rsidRDefault="002E1286" wsp:rsidP="002E1286"><w:pPr><w:rPr><w:rFonts w:ascii="Calibri" w:fareast="Times New Roman" w:h-ansi="Calibri"/><wx:font wx:val="Calibri"/><w:sz w:val="14"/><w:sz-cs w:val="24"/><w:lang w:val="EN-CA" w:fareast="EN-US"/></w:rPr></w:pPr><w:r wsp:rsidRPr="002E1286"><w:rPr><w:rFonts w:ascii="Calibri" w:fareast="Times New Roman" w:h-ansi="Calibri"/><wx:font wx:val="Calibri"/><w:sz w:val="14"/><w:sz-cs w:val="24"/><w:lang w:val="EN-CA" w:fareast="EN-US"/></w:rPr><w:t>ns</w:t></w:r></w:p></w:tc><w:tc><w:tcPr><w:tcW w:w="1275" w:type="dxa"/><w:tcBorders><w:top w:val="nil"/><w:left w:val="nil"/><w:bottom w:val="nil"/><w:right w:val="nil"/></w:tcBorders><w:shd w:val="clear" w:color="auto" w:fill="auto"/><w:noWrap/><w:vAlign w:val="bottom"/></w:tcPr><w:p wsp:rsidR="002E1286" wsp:rsidRPr="002E1286" wsp:rsidRDefault="002E1286" wsp:rsidP="002E1286"><w:pPr><w:rPr><w:rFonts w:ascii="Calibri" w:fareast="Times New Roman" w:h-ansi="Calibri"/><wx:font wx:val="Calibri"/><w:sz w:val="14"/><w:sz-cs w:val="24"/><w:lang w:val="EN-CA" w:fareast="EN-US"/></w:rPr></w:pPr><w:r wsp:rsidRPr="002E1286"><w:rPr><w:rFonts w:ascii="Calibri" w:fareast="Times New Roman" w:h-ansi="Calibri"/><wx:font wx:val="Calibri"/><w:sz w:val="14"/><w:sz-cs w:val="24"/><w:lang w:val="EN-CA" w:fareast="EN-US"/></w:rPr><w:t>ns</w:t></w:r></w:p></w:tc><w:tc><w:tcPr><w:tcW w:w="993" w:type="dxa"/><w:tcBorders><w:top w:val="nil"/><w:left w:val="nil"/><w:bottom w:val="nil"/><w:right w:val="nil"/></w:tcBorders><w:shd w:val="clear" w:color="auto" w:fill="auto"/><w:noWrap/><w:vAlign w:val="bottom"/></w:tcPr><w:p wsp:rsidR="002E1286" wsp:rsidRPr="002E1286" wsp:rsidRDefault="002E1286" wsp:rsidP="002E1286"><w:pPr><w:rPr><w:rFonts w:ascii="Calibri" w:fareast="Times New Roman" w:h-ansi="Calibri"/><wx:font wx:val="Calibri"/><w:sz w:val="14"/><w:sz-cs w:val="24"/><w:lang w:val="EN-CA" w:fareast="EN-US"/></w:rPr></w:pPr><w:r wsp:rsidRPr="002E1286"><w:rPr><w:rFonts w:ascii="Calibri" w:fareast="Times New Roman" w:h-ansi="Calibri"/><wx:font wx:val="Calibri"/><w:sz w:val="14"/><w:sz-cs w:val="24"/><w:lang w:val="EN-CA" w:fareast="EN-US"/></w:rPr><w:t>ns</w:t></w:r></w:p></w:tc><w:tc><w:tcPr><w:tcW w:w="1417" w:type="dxa"/><w:tcBorders><w:top w:val="nil"/><w:left w:val="nil"/><w:bottom w:val="nil"/><w:right w:val="nil"/></w:tcBorders><w:shd w:val="clear" w:color="auto" w:fill="auto"/><w:noWrap/><w:vAlign w:val="bottom"/></w:tcPr><w:p wsp:rsidR="002E1286" wsp:rsidRPr="002E1286" wsp:rsidRDefault="002E1286" wsp:rsidP="002E1286"><w:pPr><w:rPr><w:rFonts w:ascii="Calibri" w:fareast="Times New Roman" w:h-ansi="Calibri"/><wx:font wx:val="Calibri"/><w:sz w:val="14"/><w:sz-cs w:val="24"/><w:lang w:val="EN-CA" w:fareast="EN-US"/></w:rPr></w:pPr><w:r wsp:rsidRPr="002E1286"><w:rPr><w:rFonts w:ascii="Calibri" w:fareast="Times New Roman" w:h-ansi="Calibri"/><wx:font wx:val="Calibri"/><w:sz w:val="14"/><w:sz-cs w:val="24"/><w:lang w:val="EN-CA" w:fareast="EN-US"/></w:rPr><w:t>ns</w:t></w:r></w:p></w:tc></w:tr><w:tr wsp:rsidR="00372820" wsp:rsidRPr="00F5033D" wsp:rsidTr="00372820"><w:trPr><w:trHeight w:val="300"/></w:trPr><w:tc><w:tcPr><w:tcW w:w="1066" w:type="dxa"/><w:tcBorders><w:top w:val="nil"/><w:left w:val="nil"/><w:bottom w:val="nil"/><w:right w:val="nil"/></w:tcBorders><w:shd w:val="clear" w:color="auto" w:fill="auto"/><w:noWrap/><w:vAlign w:val="bottom"/></w:tcPr><w:p wsp:rsidR="002E1286" wsp:rsidRPr="002E1286" wsp:rsidRDefault="002E1286" wsp:rsidP="002E1286"><w:pPr><w:rPr><w:rFonts w:ascii="Calibri" w:fareast="Times New Roman" w:h-ansi="Calibri"/><wx:font wx:val="Calibri"/><w:b/><w:b-cs/><w:color w:val="000000"/><w:sz w:val="14"/><w:sz-cs w:val="24"/><w:lang w:val="EN-CA" w:fareast="EN-US"/></w:rPr></w:pPr><w:r wsp:rsidRPr="002E1286"><w:rPr><w:rFonts w:ascii="Calibri" w:fareast="Times New Roman" w:h-ansi="Calibri"/><wx:font wx:val="Calibri"/><w:b/><w:b-cs/><w:color w:val="000000"/><w:sz w:val="14"/><w:sz-cs w:val="24"/><w:lang w:val="EN-CA" w:fareast="EN-US"/></w:rPr><w:t>RANTES - CCL5</w:t></w:r></w:p></w:tc><w:tc><w:tcPr><w:tcW w:w="934" w:type="dxa"/><w:tcBorders><w:top w:val="nil"/><w:left w:val="nil"/><w:bottom w:val="nil"/><w:right w:val="nil"/></w:tcBorders><w:shd w:val="clear" w:color="auto" w:fill="auto"/><w:noWrap/><w:vAlign w:val="bottom"/></w:tcPr><w:p wsp:rsidR="002E1286" wsp:rsidRPr="002E1286" wsp:rsidRDefault="002E1286" wsp:rsidP="002E1286"><w:pPr><w:jc w:val="right"/><w:rPr><w:rFonts w:ascii="Calibri" w:fareast="Times New Roman" w:h-ansi="Calibri"/><wx:font wx:val="Calibri"/><w:sz w:val="14"/><w:sz-cs w:val="24"/><w:lang w:val="EN-CA" w:fareast="EN-US"/></w:rPr></w:pPr><w:r wsp:rsidRPr="002E1286"><w:rPr><w:rFonts w:ascii="Calibri" w:fareast="Times New Roman" w:h-ansi="Calibri"/><wx:font wx:val="Calibri"/><w:sz w:val="14"/><w:sz-cs w:val="24"/><w:lang w:val="EN-CA" w:fareast="EN-US"/></w:rPr><w:t>0.0253</w:t></w:r></w:p></w:tc><w:tc><w:tcPr><w:tcW w:w="992" w:type="dxa"/><w:tcBorders><w:top w:val="nil"/><w:left w:val="nil"/><w:bottom w:val="nil"/><w:right w:val="nil"/></w:tcBorders><w:shd w:val="clear" w:color="auto" w:fill="auto"/><w:noWrap/><w:vAlign w:val="bottom"/></w:tcPr><w:p wsp:rsidR="002E1286" wsp:rsidRPr="002E1286" wsp:rsidRDefault="002E1286" wsp:rsidP="002E1286"><w:pPr><w:jc w:val="right"/><w:rPr><w:rFonts w:ascii="Calibri" w:fareast="Times New Roman" w:h-ansi="Calibri"/><wx:font wx:val="Calibri"/><w:sz w:val="14"/><w:sz-cs w:val="24"/><w:lang w:val="EN-CA" w:fareast="EN-US"/></w:rPr></w:pPr><w:r wsp:rsidRPr="002E1286"><w:rPr><w:rFonts w:ascii="Calibri" w:fareast="Times New Roman" w:h-ansi="Calibri"/><wx:font wx:val="Calibri"/><w:sz w:val="14"/><w:sz-cs w:val="24"/><w:lang w:val="EN-CA" w:fareast="EN-US"/></w:rPr><w:t>0.0059</w:t></w:r></w:p></w:tc><w:tc><w:tcPr><w:tcW w:w="1276" w:type="dxa"/><w:tcBorders><w:top w:val="nil"/><w:left w:val="nil"/><w:bottom w:val="nil"/><w:right w:val="nil"/></w:tcBorders><w:shd w:val="clear" w:color="auto" w:fill="auto"/><w:noWrap/><w:vAlign w:val="bottom"/></w:tcPr><w:p wsp:rsidR="002E1286" wsp:rsidRPr="002E1286" wsp:rsidRDefault="002E1286" wsp:rsidP="002E1286"><w:pPr><w:rPr><w:rFonts w:ascii="Calibri" w:fareast="Times New Roman" w:h-ansi="Calibri"/><wx:font wx:val="Calibri"/><w:sz w:val="14"/><w:sz-cs w:val="24"/><w:lang w:val="EN-CA" w:fareast="EN-US"/></w:rPr></w:pPr><w:r wsp:rsidRPr="002E1286"><w:rPr><w:rFonts w:ascii="Calibri" w:fareast="Times New Roman" w:h-ansi="Calibri"/><wx:font wx:val="Calibri"/><w:sz w:val="14"/><w:sz-cs w:val="24"/><w:lang w:val="EN-CA" w:fareast="EN-US"/></w:rPr><w:t>0.68 ± 0.17</w:t></w:r></w:p></w:tc><w:tc><w:tcPr><w:tcW w:w="993" w:type="dxa"/><w:tcBorders><w:top w:val="nil"/><w:left w:val="nil"/><w:bottom w:val="nil"/><w:right w:val="nil"/></w:tcBorders><w:shd w:val="clear" w:color="auto" w:fill="auto"/><w:noWrap/><w:vAlign w:val="bottom"/></w:tcPr><w:p wsp:rsidR="002E1286" wsp:rsidRPr="002E1286" wsp:rsidRDefault="002E1286" wsp:rsidP="002E1286"><w:pPr><w:rPr><w:rFonts w:ascii="Calibri" w:fareast="Times New Roman" w:h-ansi="Calibri"/><wx:font wx:val="Calibri"/><w:sz w:val="14"/><w:sz-cs w:val="24"/><w:lang w:val="EN-CA" w:fareast="EN-US"/></w:rPr></w:pPr><w:r wsp:rsidRPr="002E1286"><w:rPr><w:rFonts w:ascii="Calibri" w:fareast="Times New Roman" w:h-ansi="Calibri"/><wx:font wx:val="Calibri"/><w:sz w:val="14"/><w:sz-cs w:val="24"/><w:lang w:val="EN-CA" w:fareast="EN-US"/></w:rPr><w:t>0.52 ± 0.16</w:t></w:r></w:p></w:tc><w:tc><w:tcPr><w:tcW w:w="1133" w:type="dxa"/><w:tcBorders><w:top w:val="nil"/><w:left w:val="nil"/><w:bottom w:val="nil"/><w:right w:val="nil"/></w:tcBorders><w:shd w:val="clear" w:color="auto" w:fill="auto"/><w:noWrap/><w:vAlign w:val="bottom"/></w:tcPr><w:p wsp:rsidR="002E1286" wsp:rsidRPr="002E1286" wsp:rsidRDefault="002E1286" wsp:rsidP="002E1286"><w:pPr><w:rPr><w:rFonts w:ascii="Calibri" w:fareast="Times New Roman" w:h-ansi="Calibri"/><wx:font wx:val="Calibri"/><w:sz w:val="14"/><w:sz-cs w:val="24"/><w:lang w:val="EN-CA" w:fareast="EN-US"/></w:rPr></w:pPr><w:r wsp:rsidRPr="002E1286"><w:rPr><w:rFonts w:ascii="Calibri" w:fareast="Times New Roman" w:h-ansi="Calibri"/><wx:font wx:val="Calibri"/><w:sz w:val="14"/><w:sz-cs w:val="24"/><w:lang w:val="EN-CA" w:fareast="EN-US"/></w:rPr><w:t>1.31 ± 0.33</w:t></w:r></w:p></w:tc><w:tc><w:tcPr><w:tcW w:w="1134" w:type="dxa"/><w:tcBorders><w:top w:val="nil"/><w:left w:val="nil"/><w:bottom w:val="nil"/><w:right w:val="nil"/></w:tcBorders><w:shd w:val="clear" w:color="auto" w:fill="auto"/><w:noWrap/><w:vAlign w:val="bottom"/></w:tcPr><w:p wsp:rsidR="002E1286" wsp:rsidRPr="002E1286" wsp:rsidRDefault="002E1286" wsp:rsidP="002E1286"><w:pPr><w:rPr><w:rFonts w:ascii="Calibri" w:fareast="Times New Roman" w:h-ansi="Calibri"/><wx:font wx:val="Calibri"/><w:sz w:val="14"/><w:sz-cs w:val="24"/><w:lang w:val="EN-CA" w:fareast="EN-US"/></w:rPr></w:pPr><w:r wsp:rsidRPr="002E1286"><w:rPr><w:rFonts w:ascii="Calibri" w:fareast="Times New Roman" w:h-ansi="Calibri"/><wx:font wx:val="Calibri"/><w:sz w:val="14"/><w:sz-cs w:val="24"/><w:lang w:val="EN-CA" w:fareast="EN-US"/></w:rPr><w:t>0.472 ± 0.1032</w:t></w:r></w:p></w:tc><w:tc><w:tcPr><w:tcW w:w="1418" w:type="dxa"/><w:tcBorders><w:top w:val="nil"/><w:left w:val="nil"/><w:bottom w:val="nil"/><w:right w:val="nil"/></w:tcBorders><w:shd w:val="clear" w:color="auto" w:fill="auto"/><w:noWrap/><w:vAlign w:val="bottom"/></w:tcPr><w:p wsp:rsidR="002E1286" wsp:rsidRPr="002E1286" wsp:rsidRDefault="002E1286" wsp:rsidP="002E1286"><w:pPr><w:rPr><w:rFonts w:ascii="Calibri" w:fareast="Times New Roman" w:h-ansi="Calibri"/><wx:font wx:val="Calibri"/><w:sz w:val="14"/><w:sz-cs w:val="24"/><w:lang w:val="EN-CA" w:fareast="EN-US"/></w:rPr></w:pPr><w:r wsp:rsidRPr="002E1286"><w:rPr><w:rFonts w:ascii="Calibri" w:fareast="Times New Roman" w:h-ansi="Calibri"/><wx:font wx:val="Calibri"/><w:sz w:val="14"/><w:sz-cs w:val="24"/><w:lang w:val="EN-CA" w:fareast="EN-US"/></w:rPr><w:t>ns</w:t></w:r></w:p></w:tc><w:tc><w:tcPr><w:tcW w:w="1275" w:type="dxa"/><w:tcBorders><w:top w:val="nil"/><w:left w:val="nil"/><w:bottom w:val="nil"/><w:right w:val="nil"/></w:tcBorders><w:shd w:val="clear" w:color="auto" w:fill="auto"/><w:noWrap/><w:vAlign w:val="bottom"/></w:tcPr><w:p wsp:rsidR="002E1286" wsp:rsidRPr="002E1286" wsp:rsidRDefault="002E1286" wsp:rsidP="002E1286"><w:pPr><w:rPr><w:rFonts w:ascii="Calibri" w:fareast="Times New Roman" w:h-ansi="Calibri"/><wx:font wx:val="Calibri"/><w:sz w:val="14"/><w:sz-cs w:val="24"/><w:lang w:val="EN-CA" w:fareast="EN-US"/></w:rPr></w:pPr><w:r wsp:rsidRPr="002E1286"><w:rPr><w:rFonts w:ascii="Calibri" w:fareast="Times New Roman" w:h-ansi="Calibri"/><wx:font wx:val="Calibri"/><w:sz w:val="14"/><w:sz-cs w:val="24"/><w:lang w:val="EN-CA" w:fareast="EN-US"/></w:rPr><w:t>ns</w:t></w:r></w:p></w:tc><w:tc><w:tcPr><w:tcW w:w="993" w:type="dxa"/><w:tcBorders><w:top w:val="nil"/><w:left w:val="nil"/><w:bottom w:val="nil"/><w:right w:val="nil"/></w:tcBorders><w:shd w:val="clear" w:color="auto" w:fill="auto"/><w:noWrap/><w:vAlign w:val="bottom"/></w:tcPr><w:p wsp:rsidR="002E1286" wsp:rsidRPr="002E1286" wsp:rsidRDefault="002E1286" wsp:rsidP="002E1286"><w:pPr><w:rPr><w:rFonts w:ascii="Calibri" w:fareast="Times New Roman" w:h-ansi="Calibri"/><wx:font wx:val="Calibri"/><w:sz w:val="14"/><w:sz-cs w:val="24"/><w:lang w:val="EN-CA" w:fareast="EN-US"/></w:rPr></w:pPr><w:r wsp:rsidRPr="002E1286"><w:rPr><w:rFonts w:ascii="Calibri" w:fareast="Times New Roman" w:h-ansi="Calibri"/><wx:font wx:val="Calibri"/><w:sz w:val="14"/><w:sz-cs w:val="24"/><w:lang w:val="EN-CA" w:fareast="EN-US"/></w:rPr><w:t>#</w:t></w:r></w:p></w:tc><w:tc><w:tcPr><w:tcW w:w="1417" w:type="dxa"/><w:tcBorders><w:top w:val="nil"/><w:left w:val="nil"/><w:bottom w:val="nil"/><w:right w:val="nil"/></w:tcBorders><w:shd w:val="clear" w:color="auto" w:fill="auto"/><w:noWrap/><w:vAlign w:val="bottom"/></w:tcPr><w:p wsp:rsidR="002E1286" wsp:rsidRPr="002E1286" wsp:rsidRDefault="002E1286" wsp:rsidP="002E1286"><w:pPr><w:rPr><w:rFonts w:ascii="Calibri" w:fareast="Times New Roman" w:h-ansi="Calibri"/><wx:font wx:val="Calibri"/><w:sz w:val="14"/><w:sz-cs w:val="24"/><w:lang w:val="EN-CA" w:fareast="EN-US"/></w:rPr></w:pPr><w:r wsp:rsidRPr="002E1286"><w:rPr><w:rFonts w:ascii="Calibri" w:fareast="Times New Roman" w:h-ansi="Calibri"/><wx:font wx:val="Calibri"/><w:sz w:val="14"/><w:sz-cs w:val="24"/><w:lang w:val="EN-CA" w:fareast="EN-US"/></w:rPr><w:t>ns</w:t></w:r></w:p></w:tc></w:tr><w:tr wsp:rsidR="00372820" wsp:rsidRPr="00F5033D" wsp:rsidTr="00372820"><w:trPr><w:trHeight w:val="300"/></w:trPr><w:tc><w:tcPr><w:tcW w:w="1066" w:type="dxa"/><w:tcBorders><w:top w:val="nil"/><w:left w:val="nil"/><w:bottom w:val="nil"/><w:right w:val="nil"/></w:tcBorders><w:shd w:val="clear" w:color="auto" w:fill="auto"/><w:noWrap/><w:vAlign w:val="bottom"/></w:tcPr><w:p wsp:rsidR="002E1286" wsp:rsidRPr="002E1286" wsp:rsidRDefault="002E1286" wsp:rsidP="002E1286"><w:pPr><w:rPr><w:rFonts w:ascii="Calibri" w:fareast="Times New Roman" w:h-ansi="Calibri"/><wx:font wx:val="Calibri"/><w:b/><w:b-cs/><w:color w:val="000000"/><w:sz w:val="14"/><w:sz-cs w:val="24"/><w:lang w:val="EN-CA" w:fareast="EN-US"/></w:rPr></w:pPr><w:r wsp:rsidRPr="002E1286"><w:rPr><w:rFonts w:ascii="Calibri" w:fareast="Times New Roman" w:h-ansi="Calibri"/><wx:font wx:val="Calibri"/><w:b/><w:b-cs/><w:color w:val="000000"/><w:sz w:val="14"/><w:sz-cs w:val="24"/><w:lang w:val="EN-CA" w:fareast="EN-US"/></w:rPr><w:t>TNFa</w:t></w:r></w:p></w:tc><w:tc><w:tcPr><w:tcW w:w="934" w:type="dxa"/><w:tcBorders><w:top w:val="nil"/><w:left w:val="nil"/><w:bottom w:val="nil"/><w:right w:val="nil"/></w:tcBorders><w:shd w:val="clear" w:color="auto" w:fill="auto"/><w:noWrap/><w:vAlign w:val="bottom"/></w:tcPr><w:p wsp:rsidR="002E1286" wsp:rsidRPr="002E1286" wsp:rsidRDefault="002E1286" wsp:rsidP="002E1286"><w:pPr><w:jc w:val="right"/><w:rPr><w:rFonts w:ascii="Calibri" w:fareast="Times New Roman" w:h-ansi="Calibri"/><wx:font wx:val="Calibri"/><w:sz w:val="14"/><w:sz-cs w:val="24"/><w:lang w:val="EN-CA" w:fareast="EN-US"/></w:rPr></w:pPr><w:r wsp:rsidRPr="002E1286"><w:rPr><w:rFonts w:ascii="Calibri" w:fareast="Times New Roman" w:h-ansi="Calibri"/><wx:font wx:val="Calibri"/><w:sz w:val="14"/><w:sz-cs w:val="24"/><w:lang w:val="EN-CA" w:fareast="EN-US"/></w:rPr><w:t>0.0377</w:t></w:r></w:p></w:tc><w:tc><w:tcPr><w:tcW w:w="992" w:type="dxa"/><w:tcBorders><w:top w:val="nil"/><w:left w:val="nil"/><w:bottom w:val="nil"/><w:right w:val="nil"/></w:tcBorders><w:shd w:val="clear" w:color="auto" w:fill="auto"/><w:noWrap/><w:vAlign w:val="bottom"/></w:tcPr><w:p wsp:rsidR="002E1286" wsp:rsidRPr="002E1286" wsp:rsidRDefault="002E1286" wsp:rsidP="002E1286"><w:pPr><w:jc w:val="right"/><w:rPr><w:rFonts w:ascii="Calibri" w:fareast="Times New Roman" w:h-ansi="Calibri"/><wx:font wx:val="Calibri"/><w:sz w:val="14"/><w:sz-cs w:val="24"/><w:lang w:val="EN-CA" w:fareast="EN-US"/></w:rPr></w:pPr><w:r wsp:rsidRPr="002E1286"><w:rPr><w:rFonts w:ascii="Calibri" w:fareast="Times New Roman" w:h-ansi="Calibri"/><wx:font wx:val="Calibri"/><w:sz w:val="14"/><w:sz-cs w:val="24"/><w:lang w:val="EN-CA" w:fareast="EN-US"/></w:rPr><w:t>0.0158</w:t></w:r></w:p></w:tc><w:tc><w:tcPr><w:tcW w:w="1276" w:type="dxa"/><w:tcBorders><w:top w:val="nil"/><w:left w:val="nil"/><w:bottom w:val="nil"/><w:right w:val="nil"/></w:tcBorders><w:shd w:val="clear" w:color="auto" w:fill="auto"/><w:noWrap/><w:vAlign w:val="bottom"/></w:tcPr><w:p wsp:rsidR="002E1286" wsp:rsidRPr="002E1286" wsp:rsidRDefault="002E1286" wsp:rsidP="002E1286"><w:pPr><w:rPr><w:rFonts w:ascii="Calibri" w:fareast="Times New Roman" w:h-ansi="Calibri"/><wx:font wx:val="Calibri"/><w:sz w:val="14"/><w:sz-cs w:val="24"/><w:lang w:val="EN-CA" w:fareast="EN-US"/></w:rPr></w:pPr><w:r wsp:rsidRPr="002E1286"><w:rPr><w:rFonts w:ascii="Calibri" w:fareast="Times New Roman" w:h-ansi="Calibri"/><wx:font wx:val="Calibri"/><w:sz w:val="14"/><w:sz-cs w:val="24"/><w:lang w:val="EN-CA" w:fareast="EN-US"/></w:rPr><w:t>4.23 ± 0.53</w:t></w:r></w:p></w:tc><w:tc><w:tcPr><w:tcW w:w="993" w:type="dxa"/><w:tcBorders><w:top w:val="nil"/><w:left w:val="nil"/><w:bottom w:val="nil"/><w:right w:val="nil"/></w:tcBorders><w:shd w:val="clear" w:color="auto" w:fill="auto"/><w:noWrap/><w:vAlign w:val="bottom"/></w:tcPr><w:p wsp:rsidR="002E1286" wsp:rsidRPr="002E1286" wsp:rsidRDefault="002E1286" wsp:rsidP="002E1286"><w:pPr><w:rPr><w:rFonts w:ascii="Calibri" w:fareast="Times New Roman" w:h-ansi="Calibri"/><wx:font wx:val="Calibri"/><w:sz w:val="14"/><w:sz-cs w:val="24"/><w:lang w:val="EN-CA" w:fareast="EN-US"/></w:rPr></w:pPr><w:r wsp:rsidRPr="002E1286"><w:rPr><w:rFonts w:ascii="Calibri" w:fareast="Times New Roman" w:h-ansi="Calibri"/><wx:font wx:val="Calibri"/><w:sz w:val="14"/><w:sz-cs w:val="24"/><w:lang w:val="EN-CA" w:fareast="EN-US"/></w:rPr><w:t>3.84 ± 0.27</w:t></w:r></w:p></w:tc><w:tc><w:tcPr><w:tcW w:w="1133" w:type="dxa"/><w:tcBorders><w:top w:val="nil"/><w:left w:val="nil"/><w:bottom w:val="nil"/><w:right w:val="nil"/></w:tcBorders><w:shd w:val="clear" w:color="auto" w:fill="auto"/><w:noWrap/><w:vAlign w:val="bottom"/></w:tcPr><w:p wsp:rsidR="002E1286" wsp:rsidRPr="002E1286" wsp:rsidRDefault="002E1286" wsp:rsidP="002E1286"><w:pPr><w:rPr><w:rFonts w:ascii="Calibri" w:fareast="Times New Roman" w:h-ansi="Calibri"/><wx:font wx:val="Calibri"/><w:sz w:val="14"/><w:sz-cs w:val="24"/><w:lang w:val="EN-CA" w:fareast="EN-US"/></w:rPr></w:pPr><w:r wsp:rsidRPr="002E1286"><w:rPr><w:rFonts w:ascii="Calibri" w:fareast="Times New Roman" w:h-ansi="Calibri"/><wx:font wx:val="Calibri"/><w:sz w:val="14"/><w:sz-cs w:val="24"/><w:lang w:val="EN-CA" w:fareast="EN-US"/></w:rPr><w:t>2.84 ± 0.39</w:t></w:r></w:p></w:tc><w:tc><w:tcPr><w:tcW w:w="1134" w:type="dxa"/><w:tcBorders><w:top w:val="nil"/><w:left w:val="nil"/><w:bottom w:val="nil"/><w:right w:val="nil"/></w:tcBorders><w:shd w:val="clear" w:color="auto" w:fill="auto"/><w:noWrap/><w:vAlign w:val="bottom"/></w:tcPr><w:p wsp:rsidR="002E1286" wsp:rsidRPr="002E1286" wsp:rsidRDefault="002E1286" wsp:rsidP="002E1286"><w:pPr><w:rPr><w:rFonts w:ascii="Calibri" w:fareast="Times New Roman" w:h-ansi="Calibri"/><wx:font wx:val="Calibri"/><w:sz w:val="14"/><w:sz-cs w:val="24"/><w:lang w:val="EN-CA" w:fareast="EN-US"/></w:rPr></w:pPr><w:r wsp:rsidRPr="002E1286"><w:rPr><w:rFonts w:ascii="Calibri" w:fareast="Times New Roman" w:h-ansi="Calibri"/><wx:font wx:val="Calibri"/><w:sz w:val="14"/><w:sz-cs w:val="24"/><w:lang w:val="EN-CA" w:fareast="EN-US"/></w:rPr><w:t>2.172 ± 0.7893</w:t></w:r></w:p></w:tc><w:tc><w:tcPr><w:tcW w:w="1418" w:type="dxa"/><w:tcBorders><w:top w:val="nil"/><w:left w:val="nil"/><w:bottom w:val="nil"/><w:right w:val="nil"/></w:tcBorders><w:shd w:val="clear" w:color="auto" w:fill="auto"/><w:noWrap/><w:vAlign w:val="bottom"/></w:tcPr><w:p wsp:rsidR="002E1286" wsp:rsidRPr="002E1286" wsp:rsidRDefault="002E1286" wsp:rsidP="002E1286"><w:pPr><w:rPr><w:rFonts w:ascii="Calibri" w:fareast="Times New Roman" w:h-ansi="Calibri"/><wx:font wx:val="Calibri"/><w:sz w:val="14"/><w:sz-cs w:val="24"/><w:lang w:val="EN-CA" w:fareast="EN-US"/></w:rPr></w:pPr><w:r wsp:rsidRPr="002E1286"><w:rPr><w:rFonts w:ascii="Calibri" w:fareast="Times New Roman" w:h-ansi="Calibri"/><wx:font wx:val="Calibri"/><w:sz w:val="14"/><w:sz-cs w:val="24"/><w:lang w:val="EN-CA" w:fareast="EN-US"/></w:rPr><w:t>ns</w:t></w:r></w:p></w:tc><w:tc><w:tcPr><w:tcW w:w="1275" w:type="dxa"/><w:tcBorders><w:top w:val="nil"/><w:left w:val="nil"/><w:bottom w:val="nil"/><w:right w:val="nil"/></w:tcBorders><w:shd w:val="clear" w:color="auto" w:fill="auto"/><w:noWrap/><w:vAlign w:val="bottom"/></w:tcPr><w:p wsp:rsidR="002E1286" wsp:rsidRPr="002E1286" wsp:rsidRDefault="002E1286" wsp:rsidP="002E1286"><w:pPr><w:rPr><w:rFonts w:ascii="Calibri" w:fareast="Times New Roman" w:h-ansi="Calibri"/><wx:font wx:val="Calibri"/><w:sz w:val="14"/><w:sz-cs w:val="24"/><w:lang w:val="EN-CA" w:fareast="EN-US"/></w:rPr></w:pPr><w:r wsp:rsidRPr="002E1286"><w:rPr><w:rFonts w:ascii="Calibri" w:fareast="Times New Roman" w:h-ansi="Calibri"/><wx:font wx:val="Calibri"/><w:sz w:val="14"/><w:sz-cs w:val="24"/><w:lang w:val="EN-CA" w:fareast="EN-US"/></w:rPr><w:t>ns</w:t></w:r></w:p></w:tc><w:tc><w:tcPr><w:tcW w:w="993" w:type="dxa"/><w:tcBorders><w:top w:val="nil"/><w:left w:val="nil"/><w:bottom w:val="nil"/><w:right w:val="nil"/></w:tcBorders><w:shd w:val="clear" w:color="auto" w:fill="auto"/><w:noWrap/><w:vAlign w:val="bottom"/></w:tcPr><w:p wsp:rsidR="002E1286" wsp:rsidRPr="002E1286" wsp:rsidRDefault="002E1286" wsp:rsidP="002E1286"><w:pPr><w:rPr><w:rFonts w:ascii="Calibri" w:fareast="Times New Roman" w:h-ansi="Calibri"/><wx:font wx:val="Calibri"/><w:sz w:val="14"/><w:sz-cs w:val="24"/><w:lang w:val="EN-CA" w:fareast="EN-US"/></w:rPr></w:pPr><w:r wsp:rsidRPr="002E1286"><w:rPr><w:rFonts w:ascii="Calibri" w:fareast="Times New Roman" w:h-ansi="Calibri"/><wx:font wx:val="Calibri"/><w:sz w:val="14"/><w:sz-cs w:val="24"/><w:lang w:val="EN-CA" w:fareast="EN-US"/></w:rPr><w:t>ns</w:t></w:r></w:p></w:tc><w:tc><w:tcPr><w:tcW w:w="1417" w:type="dxa"/><w:tcBorders><w:top w:val="nil"/><w:left w:val="nil"/><w:bottom w:val="nil"/><w:right w:val="nil"/></w:tcBorders><w:shd w:val="clear" w:color="auto" w:fill="auto"/><w:noWrap/><w:vAlign w:val="bottom"/></w:tcPr><w:p wsp:rsidR="002E1286" wsp:rsidRPr="002E1286" wsp:rsidRDefault="002E1286" wsp:rsidP="002E1286"><w:pPr><w:rPr><w:rFonts w:ascii="Calibri" w:fareast="Times New Roman" w:h-ansi="Calibri"/><wx:font wx:val="Calibri"/><w:sz w:val="14"/><w:sz-cs w:val="24"/><w:lang w:val="EN-CA" w:fareast="EN-US"/></w:rPr></w:pPr><w:r wsp:rsidRPr="002E1286"><w:rPr><w:rFonts w:ascii="Calibri" w:fareast="Times New Roman" w:h-ansi="Calibri"/><wx:font wx:val="Calibri"/><w:sz w:val="14"/><w:sz-cs w:val="24"/><w:lang w:val="EN-CA" w:fareast="EN-US"/></w:rPr><w:t>ns</w:t></w:r></w:p></w:tc></w:tr><w:tr wsp:rsidR="00372820" wsp:rsidRPr="00F5033D" wsp:rsidTr="00372820"><w:trPr><w:trHeight w:val="300"/></w:trPr><w:tc><w:tcPr><w:tcW w:w="1066" w:type="dxa"/><w:tcBorders><w:top w:val="nil"/><w:left w:val="nil"/><w:bottom w:val="nil"/><w:right w:val="nil"/></w:tcBorders><w:shd w:val="clear" w:color="auto" w:fill="auto"/><w:noWrap/><w:vAlign w:val="bottom"/></w:tcPr><w:p wsp:rsidR="002E1286" wsp:rsidRPr="002E1286" wsp:rsidRDefault="002E1286" wsp:rsidP="002E1286"><w:pPr><w:rPr><w:rFonts w:ascii="Calibri" w:fareast="Times New Roman" w:h-ansi="Calibri"/><wx:font wx:val="Calibri"/><w:b/><w:b-cs/><w:color w:val="000000"/><w:sz w:val="14"/><w:sz-cs w:val="24"/><w:lang w:val="EN-CA" w:fareast="EN-US"/></w:rPr></w:pPr><w:r wsp:rsidRPr="002E1286"><w:rPr><w:rFonts w:ascii="Calibri" w:fareast="Times New Roman" w:h-ansi="Calibri"/><wx:font wx:val="Calibri"/><w:b/><w:b-cs/><w:color w:val="000000"/><w:sz w:val="14"/><w:sz-cs w:val="24"/><w:lang w:val="EN-CA" w:fareast="EN-US"/></w:rPr><w:t>VEGF</w:t></w:r></w:p></w:tc><w:tc><w:tcPr><w:tcW w:w="934" w:type="dxa"/><w:tcBorders><w:top w:val="nil"/><w:left w:val="nil"/><w:bottom w:val="nil"/><w:right w:val="nil"/></w:tcBorders><w:shd w:val="clear" w:color="auto" w:fill="auto"/><w:noWrap/><w:vAlign w:val="bottom"/></w:tcPr><w:p wsp:rsidR="002E1286" wsp:rsidRPr="002E1286" wsp:rsidRDefault="002E1286" wsp:rsidP="002E1286"><w:pPr><w:jc w:val="right"/><w:rPr><w:rFonts w:ascii="Calibri" w:fareast="Times New Roman" w:h-ansi="Calibri"/><wx:font wx:val="Calibri"/><w:sz w:val="14"/><w:sz-cs w:val="24"/><w:lang w:val="EN-CA" w:fareast="EN-US"/></w:rPr></w:pPr><w:r wsp:rsidRPr="002E1286"><w:rPr><w:rFonts w:ascii="Calibri" w:fareast="Times New Roman" w:h-ansi="Calibri"/><wx:font wx:val="Calibri"/><w:sz w:val="14"/><w:sz-cs w:val="24"/><w:lang w:val="EN-CA" w:fareast="EN-US"/></w:rPr><w:t>0.0005</w:t></w:r></w:p></w:tc><w:tc><w:tcPr><w:tcW w:w="992" w:type="dxa"/><w:tcBorders><w:top w:val="nil"/><w:left w:val="nil"/><w:bottom w:val="nil"/><w:right w:val="nil"/></w:tcBorders><w:shd w:val="clear" w:color="auto" w:fill="auto"/><w:noWrap/><w:vAlign w:val="bottom"/></w:tcPr><w:p wsp:rsidR="002E1286" wsp:rsidRPr="002E1286" wsp:rsidRDefault="002E1286" wsp:rsidP="002E1286"><w:pPr><w:jc w:val="right"/><w:rPr><w:rFonts w:ascii="Calibri" w:fareast="Times New Roman" w:h-ansi="Calibri"/><wx:font wx:val="Calibri"/><w:sz w:val="14"/><w:sz-cs w:val="24"/><w:lang w:val="EN-CA" w:fareast="EN-US"/></w:rPr></w:pPr><w:r wsp:rsidRPr="002E1286"><w:rPr><w:rFonts w:ascii="Calibri" w:fareast="Times New Roman" w:h-ansi="Calibri"/><wx:font wx:val="Calibri"/><w:sz w:val="14"/><w:sz-cs w:val="24"/><w:lang w:val="EN-CA" w:fareast="EN-US"/></w:rPr><w:t>0.3644</w:t></w:r></w:p></w:tc><w:tc><w:tcPr><w:tcW w:w="1276" w:type="dxa"/><w:tcBorders><w:top w:val="nil"/><w:left w:val="nil"/><w:bottom w:val="nil"/><w:right w:val="nil"/></w:tcBorders><w:shd w:val="clear" w:color="auto" w:fill="auto"/><w:noWrap/><w:vAlign w:val="bottom"/></w:tcPr><w:p wsp:rsidR="002E1286" wsp:rsidRPr="002E1286" wsp:rsidRDefault="002E1286" wsp:rsidP="002E1286"><w:pPr><w:rPr><w:rFonts w:ascii="Calibri" w:fareast="Times New Roman" w:h-ansi="Calibri"/><wx:font wx:val="Calibri"/><w:sz w:val="14"/><w:sz-cs w:val="24"/><w:lang w:val="EN-CA" w:fareast="EN-US"/></w:rPr></w:pPr><w:r wsp:rsidRPr="002E1286"><w:rPr><w:rFonts w:ascii="Calibri" w:fareast="Times New Roman" w:h-ansi="Calibri"/><wx:font wx:val="Calibri"/><w:sz w:val="14"/><w:sz-cs w:val="24"/><w:lang w:val="EN-CA" w:fareast="EN-US"/></w:rPr><w:t>13.46 ± 1.05</w:t></w:r></w:p></w:tc><w:tc><w:tcPr><w:tcW w:w="993" w:type="dxa"/><w:tcBorders><w:top w:val="nil"/><w:left w:val="nil"/><w:bottom w:val="nil"/><w:right w:val="nil"/></w:tcBorders><w:shd w:val="clear" w:color="auto" w:fill="auto"/><w:noWrap/><w:vAlign w:val="bottom"/></w:tcPr><w:p wsp:rsidR="002E1286" wsp:rsidRPr="002E1286" wsp:rsidRDefault="002E1286" wsp:rsidP="002E1286"><w:pPr><w:rPr><w:rFonts w:ascii="Calibri" w:fareast="Times New Roman" w:h-ansi="Calibri"/><wx:font wx:val="Calibri"/><w:sz w:val="14"/><w:sz-cs w:val="24"/><w:lang w:val="EN-CA" w:fareast="EN-US"/></w:rPr></w:pPr><w:r wsp:rsidRPr="002E1286"><w:rPr><w:rFonts w:ascii="Calibri" w:fareast="Times New Roman" w:h-ansi="Calibri"/><wx:font wx:val="Calibri"/><w:sz w:val="14"/><w:sz-cs w:val="24"/><w:lang w:val="EN-CA" w:fareast="EN-US"/></w:rPr><w:t>16.08 ± 1.21</w:t></w:r></w:p></w:tc><w:tc><w:tcPr><w:tcW w:w="1133" w:type="dxa"/><w:tcBorders><w:top w:val="nil"/><w:left w:val="nil"/><w:bottom w:val="nil"/><w:right w:val="nil"/></w:tcBorders><w:shd w:val="clear" w:color="auto" w:fill="auto"/><w:noWrap/><w:vAlign w:val="bottom"/></w:tcPr><w:p wsp:rsidR="002E1286" wsp:rsidRPr="002E1286" wsp:rsidRDefault="002E1286" wsp:rsidP="002E1286"><w:pPr><w:rPr><w:rFonts w:ascii="Calibri" w:fareast="Times New Roman" w:h-ansi="Calibri"/><wx:font wx:val="Calibri"/><w:sz w:val="14"/><w:sz-cs w:val="24"/><w:lang w:val="EN-CA" w:fareast="EN-US"/></w:rPr></w:pPr><w:r wsp:rsidRPr="002E1286"><w:rPr><w:rFonts w:ascii="Calibri" w:fareast="Times New Roman" w:h-ansi="Calibri"/><wx:font wx:val="Calibri"/><w:sz w:val="14"/><w:sz-cs w:val="24"/><w:lang w:val="EN-CA" w:fareast="EN-US"/></w:rPr><w:t>7.54 ± 1.10</w:t></w:r></w:p></w:tc><w:tc><w:tcPr><w:tcW w:w="1134" w:type="dxa"/><w:tcBorders><w:top w:val="nil"/><w:left w:val="nil"/><w:bottom w:val="nil"/><w:right w:val="nil"/></w:tcBorders><w:shd w:val="clear" w:color="auto" w:fill="auto"/><w:noWrap/><w:vAlign w:val="bottom"/></w:tcPr><w:p wsp:rsidR="002E1286" wsp:rsidRPr="002E1286" wsp:rsidRDefault="002E1286" wsp:rsidP="002E1286"><w:pPr><w:rPr><w:rFonts w:ascii="Calibri" w:fareast="Times New Roman" w:h-ansi="Calibri"/><wx:font wx:val="Calibri"/><w:sz w:val="14"/><w:sz-cs w:val="24"/><w:lang w:val="EN-CA" w:fareast="EN-US"/></w:rPr></w:pPr><w:r wsp:rsidRPr="002E1286"><w:rPr><w:rFonts w:ascii="Calibri" w:fareast="Times New Roman" w:h-ansi="Calibri"/><wx:font wx:val="Calibri"/><w:sz w:val="14"/><w:sz-cs w:val="24"/><w:lang w:val="EN-CA" w:fareast="EN-US"/></w:rPr><w:t>11.74 ± 1.76</w:t></w:r></w:p></w:tc><w:tc><w:tcPr><w:tcW w:w="1418" w:type="dxa"/><w:tcBorders><w:top w:val="nil"/><w:left w:val="nil"/><w:bottom w:val="nil"/><w:right w:val="nil"/></w:tcBorders><w:shd w:val="clear" w:color="auto" w:fill="auto"/><w:noWrap/><w:vAlign w:val="bottom"/></w:tcPr><w:p wsp:rsidR="002E1286" wsp:rsidRPr="002E1286" wsp:rsidRDefault="002E1286" wsp:rsidP="002E1286"><w:pPr><w:rPr><w:rFonts w:ascii="Calibri" w:fareast="Times New Roman" w:h-ansi="Calibri"/><wx:font wx:val="Calibri"/><w:sz w:val="14"/><w:sz-cs w:val="24"/><w:lang w:val="EN-CA" w:fareast="EN-US"/></w:rPr></w:pPr><w:r wsp:rsidRPr="002E1286"><w:rPr><w:rFonts w:ascii="Calibri" w:fareast="Times New Roman" w:h-ansi="Calibri"/><wx:font wx:val="Calibri"/><w:sz w:val="14"/><w:sz-cs w:val="24"/><w:lang w:val="EN-CA" w:fareast="EN-US"/></w:rPr><w:t>ns</w:t></w:r></w:p></w:tc><w:tc><w:tcPr><w:tcW w:w="1275" w:type="dxa"/><w:tcBorders><w:top w:val="nil"/><w:left w:val="nil"/><w:bottom w:val="nil"/><w:right w:val="nil"/></w:tcBorders><w:shd w:val="clear" w:color="auto" w:fill="auto"/><w:noWrap/><w:vAlign w:val="bottom"/></w:tcPr><w:p wsp:rsidR="002E1286" wsp:rsidRPr="002E1286" wsp:rsidRDefault="002E1286" wsp:rsidP="002E1286"><w:pPr><w:rPr><w:rFonts w:ascii="Calibri" w:fareast="Times New Roman" w:h-ansi="Calibri"/><wx:font wx:val="Calibri"/><w:sz w:val="14"/><w:sz-cs w:val="24"/><w:lang w:val="EN-CA" w:fareast="EN-US"/></w:rPr></w:pPr><w:r wsp:rsidRPr="002E1286"><w:rPr><w:rFonts w:ascii="Calibri" w:fareast="Times New Roman" w:h-ansi="Calibri"/><wx:font wx:val="Calibri"/><w:sz w:val="14"/><w:sz-cs w:val="24"/><w:lang w:val="EN-CA" w:fareast="EN-US"/></w:rPr><w:t>*</w:t></w:r></w:p></w:tc><w:tc><w:tcPr><w:tcW w:w="993" w:type="dxa"/><w:tcBorders><w:top w:val="nil"/><w:left w:val="nil"/><w:bottom w:val="nil"/><w:right w:val="nil"/></w:tcBorders><w:shd w:val="clear" w:color="auto" w:fill="auto"/><w:noWrap/><w:vAlign w:val="bottom"/></w:tcPr><w:p wsp:rsidR="002E1286" wsp:rsidRPr="002E1286" wsp:rsidRDefault="002E1286" wsp:rsidP="002E1286"><w:pPr><w:rPr><w:rFonts w:ascii="Calibri" w:fareast="Times New Roman" w:h-ansi="Calibri"/><wx:font wx:val="Calibri"/><w:sz w:val="14"/><w:sz-cs w:val="24"/><w:lang w:val="EN-CA" w:fareast="EN-US"/></w:rPr></w:pPr><w:r wsp:rsidRPr="002E1286"><w:rPr><w:rFonts w:ascii="Calibri" w:fareast="Times New Roman" w:h-ansi="Calibri"/><wx:font wx:val="Calibri"/><w:sz w:val="14"/><w:sz-cs w:val="24"/><w:lang w:val="EN-CA" w:fareast="EN-US"/></w:rPr><w:t>ns</w:t></w:r></w:p></w:tc><w:tc><w:tcPr><w:tcW w:w="1417" w:type="dxa"/><w:tcBorders><w:top w:val="nil"/><w:left w:val="nil"/><w:bottom w:val="nil"/><w:right w:val="nil"/></w:tcBorders><w:shd w:val="clear" w:color="auto" w:fill="auto"/><w:noWrap/><w:vAlign w:val="bottom"/></w:tcPr><w:p wsp:rsidR="002E1286" wsp:rsidRPr="002E1286" wsp:rsidRDefault="002E1286" wsp:rsidP="002E1286"><w:pPr><w:rPr><w:rFonts w:ascii="Calibri" w:fareast="Times New Roman" w:h-ansi="Calibri"/><wx:font wx:val="Calibri"/><w:sz w:val="14"/><w:sz-cs w:val="24"/><w:lang w:val="EN-CA" w:fareast="EN-US"/></w:rPr></w:pPr><w:r wsp:rsidRPr="002E1286"><w:rPr><w:rFonts w:ascii="Calibri" w:fareast="Times New Roman" w:h-ansi="Calibri"/><wx:font wx:val="Calibri"/><w:sz w:val="14"/><w:sz-cs w:val="24"/><w:lang w:val="EN-CA" w:fareast="EN-US"/></w:rPr><w:t>ns</w:t></w:r></w:p></w:tc></w:tr><w:tr wsp:rsidR="00372820" wsp:rsidRPr="00F5033D" wsp:rsidTr="00372820"><w:trPr><w:trHeight w:val="300"/></w:trPr><w:tc><w:tcPr><w:tcW w:w="1066" w:type="dxa"/><w:tcBorders><w:top w:val="nil"/><w:left w:val="nil"/><w:bottom w:val="nil"/><w:right w:val="nil"/></w:tcBorders><w:shd w:val="clear" w:color="auto" w:fill="auto"/><w:noWrap/><w:vAlign w:val="bottom"/></w:tcPr><w:p wsp:rsidR="002E1286" wsp:rsidRPr="002E1286" wsp:rsidRDefault="002E1286" wsp:rsidP="002E1286"><w:pPr><w:rPr><w:rFonts w:ascii="Calibri" w:fareast="Times New Roman" w:h-ansi="Calibri"/><wx:font wx:val="Calibri"/><w:b/><w:b-cs/><w:color w:val="000000"/><w:sz w:val="14"/><w:sz-cs w:val="24"/><w:lang w:val="EN-CA" w:fareast="EN-US"/></w:rPr></w:pPr><w:r wsp:rsidRPr="002E1286"><w:rPr><w:rFonts w:ascii="Calibri" w:fareast="Times New Roman" w:h-ansi="Calibri"/><wx:font wx:val="Calibri"/><w:b/><w:b-cs/><w:color w:val="000000"/><w:sz w:val="14"/><w:sz-cs w:val="24"/><w:lang w:val="EN-CA" w:fareast="EN-US"/></w:rPr><w:t>MIP-2 - CXCL2</w:t></w:r></w:p></w:tc><w:tc><w:tcPr><w:tcW w:w="934" w:type="dxa"/><w:tcBorders><w:top w:val="nil"/><w:left w:val="nil"/><w:bottom w:val="nil"/><w:right w:val="nil"/></w:tcBorders><w:shd w:val="clear" w:color="auto" w:fill="auto"/><w:noWrap/><w:vAlign w:val="bottom"/></w:tcPr><w:p wsp:rsidR="002E1286" wsp:rsidRPr="002E1286" wsp:rsidRDefault="002E1286" wsp:rsidP="002E1286"><w:pPr><w:jc w:val="right"/><w:rPr><w:rFonts w:ascii="Calibri" w:fareast="Times New Roman" w:h-ansi="Calibri"/><wx:font wx:val="Calibri"/><w:sz w:val="14"/><w:sz-cs w:val="24"/><w:lang w:val="EN-CA" w:fareast="EN-US"/></w:rPr></w:pPr><w:r wsp:rsidRPr="002E1286"><w:rPr><w:rFonts w:ascii="Calibri" w:fareast="Times New Roman" w:h-ansi="Calibri"/><wx:font wx:val="Calibri"/><w:sz w:val="14"/><w:sz-cs w:val="24"/><w:lang w:val="EN-CA" w:fareast="EN-US"/></w:rPr><w:t>0.1906</w:t></w:r></w:p></w:tc><w:tc><w:tcPr><w:tcW w:w="992" w:type="dxa"/><w:tcBorders><w:top w:val="nil"/><w:left w:val="nil"/><w:bottom w:val="nil"/><w:right w:val="nil"/></w:tcBorders><w:shd w:val="clear" w:color="auto" w:fill="auto"/><w:noWrap/><w:vAlign w:val="bottom"/></w:tcPr><w:p wsp:rsidR="002E1286" wsp:rsidRPr="002E1286" wsp:rsidRDefault="002E1286" wsp:rsidP="002E1286"><w:pPr><w:jc w:val="right"/><w:rPr><w:rFonts w:ascii="Calibri" w:fareast="Times New Roman" w:h-ansi="Calibri"/><wx:font wx:val="Calibri"/><w:sz w:val="14"/><w:sz-cs w:val="24"/><w:lang w:val="EN-CA" w:fareast="EN-US"/></w:rPr></w:pPr><w:r wsp:rsidRPr="002E1286"><w:rPr><w:rFonts w:ascii="Calibri" w:fareast="Times New Roman" w:h-ansi="Calibri"/><wx:font wx:val="Calibri"/><w:sz w:val="14"/><w:sz-cs w:val="24"/><w:lang w:val="EN-CA" w:fareast="EN-US"/></w:rPr><w:t>0.7076</w:t></w:r></w:p></w:tc><w:tc><w:tcPr><w:tcW w:w="1276" w:type="dxa"/><w:tcBorders><w:top w:val="nil"/><w:left w:val="nil"/><w:bottom w:val="nil"/><w:right w:val="nil"/></w:tcBorders><w:shd w:val="clear" w:color="auto" w:fill="auto"/><w:noWrap/><w:vAlign w:val="bottom"/></w:tcPr><w:p wsp:rsidR="002E1286" wsp:rsidRPr="002E1286" wsp:rsidRDefault="002E1286" wsp:rsidP="002E1286"><w:pPr><w:rPr><w:rFonts w:ascii="Calibri" w:fareast="Times New Roman" w:h-ansi="Calibri"/><wx:font wx:val="Calibri"/><w:sz w:val="14"/><w:sz-cs w:val="24"/><w:lang w:val="EN-CA" w:fareast="EN-US"/></w:rPr></w:pPr><w:r wsp:rsidRPr="002E1286"><w:rPr><w:rFonts w:ascii="Calibri" w:fareast="Times New Roman" w:h-ansi="Calibri"/><wx:font wx:val="Calibri"/><w:sz w:val="14"/><w:sz-cs w:val="24"/><w:lang w:val="EN-CA" w:fareast="EN-US"/></w:rPr><w:t>36.19 ± 8.61</w:t></w:r></w:p></w:tc><w:tc><w:tcPr><w:tcW w:w="993" w:type="dxa"/><w:tcBorders><w:top w:val="nil"/><w:left w:val="nil"/><w:bottom w:val="nil"/><w:right w:val="nil"/></w:tcBorders><w:shd w:val="clear" w:color="auto" w:fill="auto"/><w:noWrap/><w:vAlign w:val="bottom"/></w:tcPr><w:p wsp:rsidR="002E1286" wsp:rsidRPr="002E1286" wsp:rsidRDefault="002E1286" wsp:rsidP="002E1286"><w:pPr><w:rPr><w:rFonts w:ascii="Calibri" w:fareast="Times New Roman" w:h-ansi="Calibri"/><wx:font wx:val="Calibri"/><w:sz w:val="14"/><w:sz-cs w:val="24"/><w:lang w:val="EN-CA" w:fareast="EN-US"/></w:rPr></w:pPr><w:r wsp:rsidRPr="002E1286"><w:rPr><w:rFonts w:ascii="Calibri" w:fareast="Times New Roman" w:h-ansi="Calibri"/><wx:font wx:val="Calibri"/><w:sz w:val="14"/><w:sz-cs w:val="24"/><w:lang w:val="EN-CA" w:fareast="EN-US"/></w:rPr><w:t>20.78 ± 5.97</w:t></w:r></w:p></w:tc><w:tc><w:tcPr><w:tcW w:w="1133" w:type="dxa"/><w:tcBorders><w:top w:val="nil"/><w:left w:val="nil"/><w:bottom w:val="nil"/><w:right w:val="nil"/></w:tcBorders><w:shd w:val="clear" w:color="auto" w:fill="auto"/><w:noWrap/><w:vAlign w:val="bottom"/></w:tcPr><w:p wsp:rsidR="002E1286" wsp:rsidRPr="002E1286" wsp:rsidRDefault="002E1286" wsp:rsidP="002E1286"><w:pPr><w:rPr><w:rFonts w:ascii="Calibri" w:fareast="Times New Roman" w:h-ansi="Calibri"/><wx:font wx:val="Calibri"/><w:sz w:val="14"/><w:sz-cs w:val="24"/><w:lang w:val="EN-CA" w:fareast="EN-US"/></w:rPr></w:pPr><w:r wsp:rsidRPr="002E1286"><w:rPr><w:rFonts w:ascii="Calibri" w:fareast="Times New Roman" w:h-ansi="Calibri"/><wx:font wx:val="Calibri"/><w:sz w:val="14"/><w:sz-cs w:val="24"/><w:lang w:val="EN-CA" w:fareast="EN-US"/></w:rPr><w:t>43.53 ± 6.73</w:t></w:r></w:p></w:tc><w:tc><w:tcPr><w:tcW w:w="1134" w:type="dxa"/><w:tcBorders><w:top w:val="nil"/><w:left w:val="nil"/><w:bottom w:val="nil"/><w:right w:val="nil"/></w:tcBorders><w:shd w:val="clear" w:color="auto" w:fill="auto"/><w:noWrap/><w:vAlign w:val="bottom"/></w:tcPr><w:p wsp:rsidR="002E1286" wsp:rsidRPr="002E1286" wsp:rsidRDefault="002E1286" wsp:rsidP="002E1286"><w:pPr><w:rPr><w:rFonts w:ascii="Calibri" w:fareast="Times New Roman" w:h-ansi="Calibri"/><wx:font wx:val="Calibri"/><w:sz w:val="14"/><w:sz-cs w:val="24"/><w:lang w:val="EN-CA" w:fareast="EN-US"/></w:rPr></w:pPr><w:r wsp:rsidRPr="002E1286"><w:rPr><w:rFonts w:ascii="Calibri" w:fareast="Times New Roman" w:h-ansi="Calibri"/><wx:font wx:val="Calibri"/><w:sz w:val="14"/><w:sz-cs w:val="24"/><w:lang w:val="EN-CA" w:fareast="EN-US"/></w:rPr><w:t>30.96 ± 8.009</w:t></w:r></w:p></w:tc><w:tc><w:tcPr><w:tcW w:w="1418" w:type="dxa"/><w:tcBorders><w:top w:val="nil"/><w:left w:val="nil"/><w:bottom w:val="nil"/><w:right w:val="nil"/></w:tcBorders><w:shd w:val="clear" w:color="auto" w:fill="auto"/><w:noWrap/><w:vAlign w:val="bottom"/></w:tcPr><w:p wsp:rsidR="002E1286" wsp:rsidRPr="002E1286" wsp:rsidRDefault="002E1286" wsp:rsidP="002E1286"><w:pPr><w:rPr><w:rFonts w:ascii="Calibri" w:fareast="Times New Roman" w:h-ansi="Calibri"/><wx:font wx:val="Calibri"/><w:sz w:val="14"/><w:sz-cs w:val="24"/><w:lang w:val="EN-CA" w:fareast="EN-US"/></w:rPr></w:pPr><w:r wsp:rsidRPr="002E1286"><w:rPr><w:rFonts w:ascii="Calibri" w:fareast="Times New Roman" w:h-ansi="Calibri"/><wx:font wx:val="Calibri"/><w:sz w:val="14"/><w:sz-cs w:val="24"/><w:lang w:val="EN-CA" w:fareast="EN-US"/></w:rPr><w:t>ns</w:t></w:r></w:p></w:tc><w:tc><w:tcPr><w:tcW w:w="1275" w:type="dxa"/><w:tcBorders><w:top w:val="nil"/><w:left w:val="nil"/><w:bottom w:val="nil"/><w:right w:val="nil"/></w:tcBorders><w:shd w:val="clear" w:color="auto" w:fill="auto"/><w:noWrap/><w:vAlign w:val="bottom"/></w:tcPr><w:p wsp:rsidR="002E1286" wsp:rsidRPr="002E1286" wsp:rsidRDefault="002E1286" wsp:rsidP="002E1286"><w:pPr><w:rPr><w:rFonts w:ascii="Calibri" w:fareast="Times New Roman" w:h-ansi="Calibri"/><wx:font wx:val="Calibri"/><w:sz w:val="14"/><w:sz-cs w:val="24"/><w:lang w:val="EN-CA" w:fareast="EN-US"/></w:rPr></w:pPr><w:r wsp:rsidRPr="002E1286"><w:rPr><w:rFonts w:ascii="Calibri" w:fareast="Times New Roman" w:h-ansi="Calibri"/><wx:font wx:val="Calibri"/><w:sz w:val="14"/><w:sz-cs w:val="24"/><w:lang w:val="EN-CA" w:fareast="EN-US"/></w:rPr><w:t>ns</w:t></w:r></w:p></w:tc><w:tc><w:tcPr><w:tcW w:w="993" w:type="dxa"/><w:tcBorders><w:top w:val="nil"/><w:left w:val="nil"/><w:bottom w:val="nil"/><w:right w:val="nil"/></w:tcBorders><w:shd w:val="clear" w:color="auto" w:fill="auto"/><w:noWrap/><w:vAlign w:val="bottom"/></w:tcPr><w:p wsp:rsidR="002E1286" wsp:rsidRPr="002E1286" wsp:rsidRDefault="002E1286" wsp:rsidP="002E1286"><w:pPr><w:rPr><w:rFonts w:ascii="Calibri" w:fareast="Times New Roman" w:h-ansi="Calibri"/><wx:font wx:val="Calibri"/><w:sz w:val="14"/><w:sz-cs w:val="24"/><w:lang w:val="EN-CA" w:fareast="EN-US"/></w:rPr></w:pPr><w:r wsp:rsidRPr="002E1286"><w:rPr><w:rFonts w:ascii="Calibri" w:fareast="Times New Roman" w:h-ansi="Calibri"/><wx:font wx:val="Calibri"/><w:sz w:val="14"/><w:sz-cs w:val="24"/><w:lang w:val="EN-CA" w:fareast="EN-US"/></w:rPr><w:t>ns</w:t></w:r></w:p></w:tc><w:tc><w:tcPr><w:tcW w:w="1417" w:type="dxa"/><w:tcBorders><w:top w:val="nil"/><w:left w:val="nil"/><w:bottom w:val="nil"/><w:right w:val="nil"/></w:tcBorders><w:shd w:val="clear" w:color="auto" w:fill="auto"/><w:noWrap/><w:vAlign w:val="bottom"/></w:tcPr><w:p wsp:rsidR="002E1286" wsp:rsidRPr="002E1286" wsp:rsidRDefault="002E1286" wsp:rsidP="002E1286"><w:pPr><w:rPr><w:rFonts w:ascii="Calibri" w:fareast="Times New Roman" w:h-ansi="Calibri"/><wx:font wx:val="Calibri"/><w:sz w:val="14"/><w:sz-cs w:val="24"/><w:lang w:val="EN-CA" w:fareast="EN-US"/></w:rPr></w:pPr><w:r wsp:rsidRPr="002E1286"><w:rPr><w:rFonts w:ascii="Calibri" w:fareast="Times New Roman" w:h-ansi="Calibri"/><wx:font wx:val="Calibri"/><w:sz w:val="14"/><w:sz-cs w:val="24"/><w:lang w:val="EN-CA" w:fareast="EN-US"/></w:rPr><w:t>ns</w:t></w:r></w:p></w:tc></w:tr></w:tbl><w:p wsp:rsidR="00485D2A" wsp:rsidRPr="00485D2A" wsp:rsidRDefault="00485D2A" wsp:rsidP="00485D2A"><w:pPr><w:pStyle w:val="NoSpacing"/><w:rPr><w:sz w:val="18"/></w:rPr></w:pPr></w:p><w:sectPr wsp:rsidR="00485D2A" wsp:rsidRPr="00485D2A" wsp:rsidSect="00D32E02"><w:ftr w:type="even"><wx:pBdrGroup><wx:apo><wx:jc wx:val="center"/></wx:apo><w:p wsp:rsidR="00D32E02" wsp:rsidRDefault="00D32E02" wsp:rsidP="00E9503B"><w:pPr><w:pStyle w:val="Footer"/><w:framePr w:wrap="around" w:vanchor="text" w:hanchor="margin" w:x-align="center" w:y="1"/><w:rPr><w:rStyle w:val="PageNumber"/></w:rPr></w:pPr><w:r><w:rPr><w:rStyle w:val="PageNumber"/></w:rPr><w:fldChar w:fldCharType="begin"/></w:r><w:r><w:rPr><w:rStyle w:val="PageNumber"/></w:rPr><w:instrText>PAGE  </w:instrText></w:r><w:r><w:rPr><w:rStyle w:val="PageNumber"/></w:rPr><w:fldChar w:fldCharType="end"/></w:r></w:p></wx:pBdrGroup><w:p wsp:rsidR="00D32E02" wsp:rsidRDefault="00D32E02"><w:pPr><w:pStyle w:val="Footer"/></w:pPr></w:p></w:ftr><w:ftr w:type="odd"><wx:pBdrGroup><wx:apo><wx:jc wx:val="center"/></wx:apo><w:p wsp:rsidR="00D32E02" wsp:rsidRPr="00D32E02" wsp:rsidRDefault="00D32E02" wsp:rsidP="00E9503B"><w:pPr><w:pStyle w:val="Footer"/><w:framePr w:wrap="around" w:vanchor="text" w:hanchor="margin" w:x-align="center" w:y="1"/><w:rPr><w:rStyle w:val="PageNumber"/><w:rFonts w:ascii="Times" w:h-ansi="Times"/><wx:font wx:val="Times"/><w:b/><w:sz w:val="24"/></w:rPr></w:pPr><w:r wsp:rsidRPr="00D32E02"><w:rPr><w:rStyle w:val="PageNumber"/><w:rFonts w:ascii="Times" w:h-ansi="Times"/><wx:font wx:val="Times"/><w:b/><w:sz w:val="24"/></w:rPr><w:fldChar w:fldCharType="begin"/></w:r><w:r wsp:rsidRPr="00D32E02"><w:rPr><w:rStyle w:val="PageNumber"/><w:rFonts w:ascii="Times" w:h-ansi="Times"/><wx:font wx:val="Times"/><w:b/><w:sz w:val="24"/></w:rPr><w:instrText>PAGE  </w:instrText></w:r><w:r wsp:rsidRPr="00D32E02"><w:rPr><w:rStyle w:val="PageNumber"/><w:rFonts w:ascii="Times" w:h-ansi="Times"/><wx:font wx:val="Times"/><w:b/><w:sz w:val="24"/></w:rPr><w:fldChar w:fldCharType="separate"/></w:r><w:r wsp:rsidR="00D6772C"><w:rPr><w:rStyle w:val="PageNumber"/><w:rFonts w:ascii="Times" w:h-ansi="Times"/><wx:font wx:val="Times"/><w:b/><w:noProof/><w:sz w:val="24"/></w:rPr><w:t>3</w:t></w:r><w:r wsp:rsidRPr="00D32E02"><w:rPr><w:rStyle w:val="PageNumber"/><w:rFonts w:ascii="Times" w:h-ansi="Times"/><wx:font wx:val="Times"/><w:b/><w:sz w:val="24"/></w:rPr><w:fldChar w:fldCharType="end"/></w:r></w:p></wx:pBdrGroup><w:p wsp:rsidR="00D32E02" wsp:rsidRDefault="00D32E02"><w:pPr><w:pStyle w:val="Footer"/></w:pPr></w:p></w:ftr><w:pgSz w:w="15840" w:h="12240" w:orient="landscape"/><w:pgMar w:top="426" w:right="1134" w:bottom="1134" w:left="1134" w:header="709" w:footer="709" w:gutter="0"/><w:pgNumType w:start="3"/><w:cols w:space="708"/></w:sectPr></wx:sect></w:body></w:wordDocument>
